# Supplementary material for: Variability of the lymphocyte-to-monocyte ratio in patients with chronic kidney disease on hemodialysis
Source: PLoS One. 2025 Oct 31;20(10):e0333523. doi: 10.1371/journal.pone.0333523 (PMC12578246; doi:10.1371/journal.pone.0333523)
Supplement: S1 File — Database used in this study. The spreadsheet includes two main pages. The first one includes data loaded into R, and the second is the dictionary of variables. (XLSX) [file pone.0333523.s001.xlsx]

## Sheet: R
Patient ID	Age	Sex	Weight	Height	BMI	Time_HD	DM2	Vasc	Comorbidity	Leuco	Plat	Lymph_Perc	Lymph	Mono_Perc	Mono	Seg_Perc	Seg	Eos_Perc	Eos	Bas_Perc	Bas	lmr	nlr	plr	HTO2	HB	VCM	HCM	CMHC	Calcium	Phospho	TG	COL_T	HDL	LDL	FAL	SGPT	SGOT	Total_Prot	Albumin	UPRE_V	UPOST2	CREAPRE	CREAPOST	FE_T	PCR	Transferrin	Ferritin	PTH
CENESA-1	17	Female	37.55	1.41	18.88737991046728	5	No	3	0	7550	207000	24.9	1879.95	6.6	498.3	53.7	4054.35	14.4	1087.2	0.4	30.2	3.77273	2.15663	110.109	24.8	8.1	.	.	.	9.7	4	.	.	.	.	.	24	25	.	4.3	138	36	.	.	.	.	.	.	.
CENESA-1	17	Female	36.85	1.41	18.53528494542528	5	No	3	0	5700	147000	27	1539	8.4	478.8	35.8	2040.6	28.1	1601.7	0.7	39.9	3.21429	1.32593	95.5166	30	9.7	.	.	.	.	.	.	.	.	.	.	7	19	.	.	218	53	.	.	.	.	.	.	.
CENESA-1	18	Female	36.8071	1.41	18.51372811083088	5	No	3	0	5170	165000	30	1551	8.3	429.11	40	2068	21.3	1101.21	0.4	20.68	3.61446	1.33333	106.383	33.7	10.9	.	.	.	.	.	.	.	.	.	.	58	37	.	.	136	35	.	.	.	.	.	.	.
CENESA-1	18	Female	36.92	1.41	18.57049444192948	5	No	3	0	10710	289000	12.6	1349.46	8.2	878.22	63.9	6843.69	15	1606.5	0.3	32.13	1.53659	5.07143	214.16	27.7	9.2	92.2	30.1	32.7	10.5	4.2	.	.	.	.	305	22	17	7.4	4.2	170	37	9.4	2.6	11.9	3.2	121	1450	247.9
CENESA-1	18	Female	37.2143	1.41	18.71851803947776	5	No	3	0	9140	398000	15.4	1407.56	3.9	356.46	61.5	5621.1	19.1	1745.74	0.1	9.14	3.94872	3.99351	282.759	21.8	7	.	.	.	.	.	.	.	.	.	.	24	22	.	.	104	30	.	.	.	.	.	.	.
CENESA-1	18	Female	37.2714	1.41	18.74726048560363	5	No	3	0	7160	220000	19.6	1403.36	3.9	279.24	61.3	4389.08	14.8	1059.68	0.4	28.64	5.02564	3.12755	156.767	26.8	7.9	.	.	.	10	4.7	.	.	.	.	.	19	18	.	3.9	144	47	.	.	.	.	.	.	.
CENESA-1	18	Female	37.3364	1.41	18.77992235620122	5	No	3	0	5870	165000	24.1	1414.67	6.8	399.16	57	3345.9	11.7	686.79	0.4	23.48	3.54412	2.36515	116.635	31.3	10.1	.	.	.	.	.	.	.	.	.	.	25	21	.	.	175	53	.	.	.	.	.	.	.
CENESA-1	18	Female	37.6538	1.41	18.93961377890758	5	No	3	0	7060	169000	33.6	2372.16	5	353	45.8	3233.48	15.2	1073.12	0.4	28.24	6.72	1.3631	71.2431	38	12.2	92.8	29.9	32.2	9.8	4.2	68	119	37	61	306	26	21	7.6	4.5	150	40	8.9	3.2	9.9	0.2	141	1017	331.8
CENESA-1	18	Female	37.9308	1.41	19.07890409474838	5	No	3	0	6870	130000	23.9	1641.93	6.9	474.03	53.4	3668.58	15.2	1044.24	0.6	41.22	3.46377	2.23431	79.1751	35.6	11.2	.	.	.	.	.	.	.	.	.	.	27	15	.	.	193	55	.	.	.	.	.	.	.
CENESA-1	18	Female	38.375	1.41	19.30234897640964	5	No	3	0	9760	192000	13.8	1346.88	5.3	517.28	64.5	6295.2	15.9	1551.84	0.5	48.8	2.60377	4.67391	142.552	34.3	10.8	94.8	29.7	31.4	10	4.3	.	.	.	.	356	5	14	7.6	4.5	145	41	10.1	3.5	9.6	2	165	1108	354.2
CENESA-1	18	Female	38.6455	1.41	19.4383856674486	5	No	3	0	7090	200000	17.9	1269.11	5.4	382.86	60.7	4303.63	15.1	1070.59	0.9	63.81	3.31481	3.39106	157.591	26.7	8.5	.	.	.	.	.	.	.	.	.	.	11	15	.	.	127	37	.	.	.	.	.	.	.
CENESA-1	18	Female	38.8857	1.41	19.55923458865967	6	No	3	0	8270	322000	21.8	1802.86	5.7	471.39	52.3	4325.21	19.3	1596.11	0.9	74.43	3.82456	2.39908	178.605	24.5	7.8	.	.	.	9.5	4.3	.	.	.	.	.	22	21	.	4.1	165	34	.	.	.	.	.	.	.
CENESA-1	18	Female	34.2667	1.41	17.23588686015124	6	No	3	0	5700	147000	27	1539	8.4	478.8	35.8	2040.6	28.1	1601.7	0.7	39.9	3.21429	1.32593	95.5166	30	9.7	.	.	.	.	.	.	.	.	.	.	7	19	.	.	218	53	.	.	.	.	.	.	.
CENESA-1	19	Female	34.6	1.41	17.40355112921885	6	No	3	0	7940	233000	15.1	1198.94	4.7	373.18	70.5	5597.7	9.1	722.54	0.6	47.64	3.21277	4.66887	194.338	26.2	8.8	.	.	.	.	.	83	138	36	73	.	61	32	.	.	238	57	.	.	.	.	.	.	.
CENESA-1	19	Female	35.4667	1.41	17.83947822879467	6	No	3	0	6800	221000	22.1	1502.8	4.7	319.6	60.3	4100.4	11.9	809.2	1	68	4.70213	2.72851	147.059	23.7	7.7	100.7	33	32.7	9.3	5.2	.	.	.	.	138	17	15	7.5	4	133	27	10.4	2.5	12.2	0.72	154	1229	228.7
CENESA-1	19	Female	35	1.41	17.6047482521	6	No	3	0	5370	233000	25.5	1369.35	5.7	306.09	60.1	3227.37	8.2	440.34	0.5	26.85	4.47368	2.35686	170.154	25.9	8.4	.	.	.	.	.	.	.	.	.	.	13	15	.	.	130	28	.	.	.	.	.	.	.
CENESA-1	19	Female	35.3	1.41	17.75564609426085	6	No	3	0	5600	174000	27.4	1534.4	6.1	341.6	54.6	3057.6	11.3	632.8	0.6	33.6	4.4918	1.9927	113.399	28.1	9.2	.	.	.	9.5	3.8	.	.	.	.	.	22	18	.	3.9	126	20	.	.	.	.	.	.	.
CENESA-1	19	Female	35.1333	1.41	17.67181395972704	6	No	3	0	6390	191000	23.5	1501.65	6.1	389.79	59.8	3821.22	10	639	0.6	38.34	3.85246	2.54468	127.193	30.5	10.1	.	.	.	.	.	.	.	.	.	.	24	17	.	.	187	43	.	.	.	.	.	.	.
CENESA-1	19	Female	35.5	1.41	17.85624465570142	6	No	3	0	6860	162000	13.7	939.82	8	548.8	74.8	5131.28	3.3	226.38	0.2	13.72	1.7125	5.45985	172.373	32.8	10.7	95.8	31.1	32.4	8.8	5.5	73	153	51	89	157	18	16	7.4	4.2	211	49	12.1	3.3	4.2	2.88	131	1005	679.4
CENESA-1	19	Female	35.85	1.41	18.03229213822242	6	No	3	0	7410	182000	21.7	1607.97	7	518.7	59.5	4408.95	11.2	829.92	0.6	44.46	3.1	2.74194	113.186	31.5	10.1	.	.	.	.	.	.	.	.	.	.	20	14	.	.	180	39	.	.	.	.	.	.	.
CENESA-1	19	Female	36.3667	1.41	18.29217175527723	6	No	3	0	6980	198000	25	1745	5.3	369.94	50	3490	19	1326.2	0.7	48.86	4.71698	2	113.467	27.3	8.9	95.5	31.3	32.8	9.5	4.1	.	.	.	.	210	29	15	7.6	4.5	158	34	10.6	2.7	10.4	0.14	152	.	.
CENESA-1	19	Female	36.8667	1.41	18.54366815887866	6	No	3	0	9280	227000	13	1206.4	5	464	72.7	6746.56	8.7	807.36	0.6	55.68	2.6	5.59231	188.163	34.2	11	.	.	.	.	.	.	.	.	.	.	9	8	.	.	138	27	.	.	.	.	.	.	.
CENESA-1	19	Female	36.9333	1.41	18.57720101269219	7	No	3	0	7120	237000	21.3	1516.56	5.6	398.72	51.8	3688.16	20.4	1452.48	0.9	64.08	3.80357	2.43192	156.275	34.3	10.9	.	.	.	8.7	5	.	.	.	.	.	9	11	.	4	146	28	.	.	.	.	.	.	.
CENESA-1	19	Female	37.1333	1.41	18.67779957413276	7	No	3	0	9550	216000	14.6	1394.3	5.8	553.9	64.6	6169.3	14.5	1384.75	0.5	47.75	2.51724	4.42466	154.916	35	10.9	.	.	.	.	.	.	.	.	.	.	17	17	.	.	135	25	.	.	.	.	.	.	.
CENESA-1	20	Female	36.2	1.41	18.20833962074342	7	No	3	0	7850	229000	27.8	2182.3	6.8	533.8	58.4	4584.4	6.5	510.25	0.5	39.25	4.08824	2.10072	104.935	37.3	10.8	.	.	.	.	.	.	.	.	.	.	17	17	.	.	160	32	.	.	.	.	.	.	.
CENESA-1	20	Female	36.4667	1.41	18.34247103599752	7	No	3	0	6900	236000	19.7	1359.3	6.3	434.7	63.1	4353.9	10.2	703.8	0.7	48.3	3.12698	3.20305	173.619	31.1	10.1	.	.	.	9.7	3.1	.	.	.	.	.	12	12	.	.	123	21	.	.	.	.	.	2000	213.1
CENESA-1	20	Female	36.6667	1.41	18.44306959743809	7	No	3	0	6990	293000	19.5	1363.05	3.3	230.67	68.8	4809.12	7.7	538.23	0.7	48.93	5.90909	3.5282	214.959	28	.	.	.	.	.	.	.	.	.	.	.	11	10	.	.	164	23	.	.	.	.	.	.	.
CENESA-1	20	Female	37.3333	1.41	18.77839813557333	7	No	3	0	6190	204000	24.7	1528.93	4.8	297.12	56.1	3472.59	13.8	854.22	0.6	37.14	5.14583	2.27126	133.427	27.7	8.7	101.1	31.6	31.3	9.6	3.7	73	127	40	70	174	15	11	8.2	4.2	142	24	8.6	2	11.8	0.33	166	1478	453
CENESA-1	20	Female	37.1667	1.41	18.69456600103952	7	No	3	0	10370	267000	17.1	1773.27	4.2	435.54	65.6	6802.72	12.4	1285.88	0.7	72.59	4.07143	3.83626	150.569	30.1	10.1	.	.	.	.	.	.	.	.	.	.	10	12	.	.	102	19	.	.	.	.	.	.	.
CENESA-1	20	Female	37.5	1.41	18.86223027010714	7	No	3	0	6440	159000	23.1	1487.64	4.6	296.24	55.4	3567.76	16.3	1049.72	0.6	38.64	5.02174	2.39827	106.881	27.3	8.7	94.3	29.9	31.7	9.1	3.2	.	.	.	.	166	12	15	7.8	4.4	128	17	8.9	1.7	11	0.3	164	1285	525.6
CENESA-2	87	Male	54.5917	1.65	20.05203550658097	4	No	1	0	5730	99000	19.9	1140.27	12.9	739.17	60.3	3455.19	6.6	378.18	0.3	17.19	1.54264	3.03015	86.8215	42.6	14.7	.	.	.	9.1	2.1	.	.	.	.	.	24	26	.	3.7	106	26	.	.	.	.	.	.	.
CENESA-2	87	Male	54.5	1.65	20.01836547291093	4	No	1	0	5940	91000	19.2	1140.48	12.5	742.5	58.8	3492.72	9.3	552.42	0.2	11.88	1.536	3.0625	79.791	44.9	15	.	.	.	.	.	.	.	.	.	.	28	27	.	.	98	22	.	.	.	.	.	.	.
CENESA-2	87	Male	54.625	1.65	20.06427915518825	4	No	1	0	5610	90000	20.5	1150.05	12.8	718.08	54.9	3079.89	11.4	639.54	0.4	22.44	1.60156	2.67805	78.2575	43.5	14.8	98.6	33.6	34	8.9	2	53	159	63	73	261	25	27	6.9	3.8	85	22	6.2	2.1	10.5	0.1	165	847.9	55.27
CENESA-2	87	Male	54.3923	1.65	19.97880906971817	4	No	1	0	5170	104000	19.1	987.47	15.1	780.67	54.4	2812.48	11.2	579.04	0.2	10.34	1.2649	2.84817	105.32	45.8	15.1	.	.	.	.	.	.	.	.	.	.	32	31	.	.	79	19	.	.	.	.	.	.	.
CENESA-2	87	Male	53	1.65	19.4674012855831	4	No	1	0	6010	115000	20.6	1238.06	14.3	859.43	59.6	3581.96	5.3	318.53	0.2	12.02	1.44056	2.8932	92.8873	46.2	15.8	98.7	33.8	34.2	10	2.4	.	.	.	.	390	33	37	6.8	3.9	101	27	6.1	2.2	16.9	0.1	178	831.4	48.9
CENESA-2	87	Male	54.5154	1.65	20.02401638765275	4	No	1	0	6410	129000	20	1282	15.6	999.96	58.5	3749.85	5.3	339.73	0.6	38.46	1.28205	2.925	100.624	43.2	14.6	.	.	.	.	.	.	.	.	.	.	29	32	.	.	141	36	.	.	.	.	.	.	.
CENESA-2	87	Male	54.5	1.65	20.01836547291093	4	No	1	0	7140	125000	13.3	949.62	5.9	421.26	76.7	5476.38	3.7	264.18	0.4	28.56	2.25424	5.76692	131.632	47.4	14.2	110.5	33.2	30	9.6	3.7	.	.	.	.	.	30	31	.	3.8	126	36	.	.	.	.	.	.	.
CENESA-2	87	Male	54.3286	1.65	19.95539813721632	4	No	1	0	7200	112000	15.7	1130.4	10.8	777.6	65.8	4737.6	7.2	518.4	0.5	36	1.4537	4.19108	99.08	41.8	13.8	.	.	.	.	.	.	.	.	.	.	35	37	.	.	123	33	.	.	.	.	.	.	.
CENESA-2	87	Male	54.4583	1.65	20.00306091215182	4	No	1	0	6120	118000	17.4	1064.88	9.7	593.64	67.1	4106.52	5.3	324.36	0.5	30.6	1.79381	3.85632	110.811	42.6	13.8	101.6	32.9	32.4	8.8	3.1	57	156	62	76	359	26	26	6.4	3.6	133	34	7.3	2.5	19.4	0.1	170	490.5	136.6
CENESA-2	87	Male	54.5	1.65	20.01836547291093	4	No	1	0	6940	113000	13.6	943.84	9.6	666.24	71.4	4955.16	5	347	0.4	27.76	1.41667	5.25	119.724	38.9	12.9	.	.	.	.	.	.	.	.	.	.	30	32	.	.	139	31	.	.	.	.	.	.	.
CENESA-2	88	Male	54.5	1.65	20.01836547291093	5	No	1	0	4690	102000	22.1	1036.49	8	375.2	55.8	2617.02	13.7	642.53	0.4	18.76	2.7625	2.52489	98.4091	30.3	10	.	.	.	8.7	1.7	.	.	.	.	.	29	29	.	3.5	85	20	.	.	.	.	.	.	.
CENESA-2	88	Male	54.0667	1.65	19.85919804101622	5	No	1	0	5940	91000	19.2	1140.48	12.5	742.5	58.8	3492.72	9.3	552.42	0.2	11.88	1.536	3.0625	79.791	44.9	15	.	.	.	.	.	.	.	.	.	.	28	27	.	.	98	22	.	.	.	.	.	.	.
CENESA-2	88	Male	53.5	1.65	19.65105601469238	5	No	1	0	5610	90000	20.5	1150.05	12.8	718.08	54.9	3079.89	11.4	639.54	0.4	22.44	1.60156	2.67805	78.2575	43.5	14.8	98.6	33.6	34	8.9	2	53	159	63	73	261	25	27	6.9	3.8	85	22	6.2	2.1	10.5	0.1	165	847.9	55.27
CENESA-2	88	Male	53.1667	1.65	19.52861952861953	5	No	1	0	5240	112000	16.6	869.84	9	471.6	64.6	3385.04	9.2	482.08	0.6	31.44	1.84444	3.89157	128.759	32.6	10.9	.	.	.	.	.	60	171	63	88	.	21	15	.	.	123	29	.	.	.	.	.	.	.
CENESA-2	88	Male	53.1667	1.65	19.52861952861953	5	No	1	0	5820	114000	16.4	954.48	9.2	535.44	65.8	3829.56	8.1	471.42	0.5	29.1	1.78261	4.0122	119.437	35	11.6	102.3	33.9	33.1	8.7	3.4	.	.	.	.	164	21	16	6.5	3.4	97	25	6.9	2	11.3	0.15	177	395.4	175.1
CENESA-2	88	Male	54.5	1.65	20.01836547291093	5	No	1	0	6710	118000	14.4	966.24	8.9	597.19	69.4	4656.74	6.8	456.28	0.5	33.55	1.61798	4.81944	122.123	35.5	11.8	.	.	.	.	.	.	.	.	.	.	51	32	.	.	138	35	.	.	.	.	.	.	.
CENESA-2	88	Male	54.3667	1.65	19.96939087848179	5	No	1	0	6800	96000	16.7	1135.6	8.3	564.4	66.6	4528.8	7.8	530.4	0.6	40.8	2.01205	3.98802	84.5368	33.9	11	.	.	.	8.4	3.5	.	.	.	.	.	31	33	.	3.3	128	34	.	.	.	.	.	.	.
CENESA-2	88	Male	55.2	1.65	20.27548209366391	5	No	1	0	7840	114000	16.8	1317.12	9.2	721.28	67.1	5260.64	6.4	501.76	0.5	39.2	1.82609	3.99405	86.5525	30.4	10.1	.	.	.	.	.	.	.	.	.	.	33	23	.	.	126	32	.	.	.	.	.	.	.
CENESA-2	88	Male	55.8	1.65	20.49586776859504	5	No	1	0	6650	116000	18.8	1250.2	9.6	638.4	63.9	4249.35	7.3	485.45	0.4	26.6	1.95833	3.39894	92.7852	33.1	10.8	103.2	33.7	32.6	8.3	3.2	55	154	66	77	208	30	20	6.6	3.5	113	32	7.9	2.4	12.3	0.2	181	624	194
CENESA-2	88	Male	56	1.65	20.56932966023875	5	No	1	0	7090	129000	20.4	1446.36	10	709	63.2	4480.88	5.9	418.31	0.5	35.45	2.04	3.09804	89.1894	37.1	12.1	.	.	.	.	.	.	.	.	.	.	21	13	.	.	106	28	.	.	.	.	.	.	.
CENESA-2	88	Male	56	1.65	20.56932966023875	5	No	1	0	7670	111000	15.1	1158.17	7.8	598.26	69.5	5330.65	7.1	544.57	0.5	38.35	1.9359	4.60265	95.8409	38.5	12.6	.	.	.	.	.	.	.	.	.	.	13	12	.	.	122	34	.	.	.	.	.	.	.
CENESA-2	89	Male	56	1.65	20.56932966023875	6	No	1	0	6220	105000	20.2	1256.44	7.8	485.16	58.4	3632.48	13.2	821.04	0.4	24.88	2.58974	2.89109	83.5695	37.4	12.4	.	.	.	9.2	2.1	.	.	.	.	.	12	12	.	3.3	86	23	.	.	.	.	.	.	.
CENESA-2	89	Male	.	1.65	.	6	No	1	0	7690	93000	17.7	1361.13	8.8	676.72	56.8	4367.92	16.3	1253.47	0.4	30.76	2.01136	3.20904	68.3256	35.9	11.9	.	.	.	.	.	.	.	.	.	.	21	15	.	.	115	26	.	.	.	.	.	.	.
CENESA-2	89	Male	.	1.65	.	6	No	1	0	9400	144000	10	940	4.2	394.8	76.2	7162.8	9.3	874.2	0.3	28.2	2.38095	7.62	153.191	35.9	10.9	.	.	.	.	.	.	.	.	.	.	45	36	.	.	162	35	.	.	.	.	.	.	.
CENESA-2	89	Male	.	1.65	.	6	No	1	0	11130	222000	8.3	923.79	6.9	767.97	73.6	8191.68	10.8	1202.04	0.4	44.52	1.2029	8.86747	240.314	33.4	11.2	.	.	.	8.2	3.1	.	.	.	.	.	15	15	.	.	86	20	.	.	.	.	.	1062	117
CENESA-2	89	Male	.	1.65	.	6	No	1	0	9250	136000	13.6	1258	6.4	592	66.5	6151.25	13.1	1211.75	0.4	37	2.125	4.88971	108.108	33.6	.	.	.	.	.	.	.	.	.	.	.	29	25	.	.	108	33	.	.	.	.	.	.	.
CENESA-3	86	Female	.	1.6	.	2	No	2	.	7930	232000	19.1	1514.63	6.7	531.31	68.8	5455.84	4.7	372.71	0.7	55.51	2.85075	3.60209	153.173	38.1	12	.	.	.	.	.	.	.	.	.	.	14	16	.	.	199	41	.	.	.	.	.	.	.
CENESA-3	86	Female	67.3333	1.6	26.30208333333333	3	No	2	0	6740	199000	17.5	1179.5	6.5	438.1	70	4718	5.5	370.7	0.5	33.7	2.69231	4	168.716	37.7	11.7	.	.	.	8.4	5.2	.	.	.	.	.	11	15	.	3.7	145	28	.	.	.	.	.	.	.
CENESA-3	86	Female	65.9333	1.6	25.75520833333333	3	No	2	0	7520	207000	19.5	1466.4	5.9	443.68	69.8	5248.96	4.2	315.84	0.6	45.12	3.30508	3.57949	141.162	39.7	12.5	.	.	.	.	.	174	289	54	196	.	13	16	.	.	129	21	.	.	.	.	.	.	.
CENESA-3	86	Female	65.5	1.6	25.5859375	3	No	2	0	7570	210000	23.3	1763.81	6.1	461.77	64.5	4882.65	5.3	401.21	0.8	60.56	3.81967	2.76824	119.06	38.9	12.4	97.5	31.1	31.9	8.4	5.3	.	.	.	.	129	12	14	6.9	3.7	169	44	6.8	2.3	8.3	1.29	159	238.5	565.1
CENESA-3	86	Female	65.9667	1.6	25.76822916666666	3	No	2	0	6390	199000	18.4	1175.76	6.6	421.74	68.2	4357.98	6.3	402.57	0.5	31.95	2.78788	3.70652	169.252	38.1	12	.	.	.	.	.	.	.	.	.	.	12	15	.	.	126	22	.	.	.	.	.	.	.
CENESA-3	86	Female	66.2333	1.6	25.87239583333333	3	No	2	0	6340	188000	17.6	1115.84	6	380.4	70.2	4450.68	5.7	361.38	0.5	31.7	2.93333	3.98864	168.483	37.6	11.9	.	.	.	8.4	4.3	.	.	.	.	.	10	14	.	3.6	131	25	.	.	.	.	.	.	.
CENESA-3	86	Female	66.5	1.6	25.9765625	3	No	2	0	6320	195000	17.6	1112.32	7.5	474	68.7	4341.84	5.6	353.92	0.6	37.92	2.34667	3.90341	175.309	39.5	12.4	.	.	.	.	.	.	.	.	.	.	20	27	.	.	117	23	.	.	.	.	.	.	.
CENESA-3	86	Female	66.4	1.6	25.93749999999999	3	No	2	0	7790	196000	19.5	1519.05	8.5	662.15	67.6	5266.04	3.9	303.81	0.5	38.95	2.29412	3.46667	129.028	41.6	13	98.7	30.9	31.4	8.9	4.3	139	231	68	142	166	12	27	6.7	4	182	41	6.6	2	10.4	1.3	173	409.4	720.8
CENESA-3	87	Female	66.1667	1.6	25.84635416666666	3	No	2	0	6870	210000	16.5	1133.55	7.1	487.77	68.9	4733.43	7.1	487.77	0.4	27.48	2.32394	4.17576	185.259	42.2	13.4	.	.	.	.	.	.	.	.	.	.	12	12	.	.	145	34	.	.	.	.	.	.	.
CENESA-3	87	Female	65.6	1.6	25.625	3	No	2	0	6700	206000	21.8	1460.6	6.8	455.6	64.3	4308.1	6.5	435.5	0.6	40.2	3.20588	2.94954	141.038	42.6	13.6	97.6	31.2	31.9	8.9	5.3	.	.	.	.	171	8	12	7.1	4.1	186	42	7.9	2.4	9.4	0.88	185	363.4	640.8
CENESA-3	87	Female	65.3	1.6	25.50781249999999	3	No	2	0	8080	200000	18.5	1494.8	6.8	549.44	68.2	5510.56	6	484.8	0.5	40.4	2.72059	3.68649	133.797	42.1	13.2	.	.	.	.	.	.	.	.	.	.	11	15	.	.	166	23	.	.	.	.	.	.	.
CENESA-3	87	Female	64.9333	1.6	25.36458333333333	4	No	2	0	6910	202000	21.3	1471.83	6.8	469.88	64.1	4429.31	7.2	497.52	0.6	41.46	3.13235	3.00939	137.244	40.3	12.6	.	.	.	8.7	5.6	.	.	.	.	.	9	13	.	3.9	158	30	.	.	.	.	.	.	.
CENESA-3	87	Female	64.7	1.6	25.2734375	4	No	2	0	6830	193000	23.6	1611.88	6	409.8	63.4	4330.22	6.4	437.12	0.6	40.98	3.93333	2.68644	119.736	41.5	12.7	.	.	.	.	.	.	.	.	.	.	8	13	.	.	136	29	.	.	.	.	.	.	.
CENESA-3	87	Female	64.1667	1.6	25.06510416666666	4	No	2	0	7130	167000	33.3	2374.29	5.7	406.41	56.7	4042.71	3.6	256.68	0.7	49.91	5.84211	1.7027	70.3368	46.8	13.8	.	.	.	.	.	.	.	.	.	.	9	18	.	.	172	34	.	.	.	.	.	.	.
CENESA-3	87	Female	64.3	1.6	25.11718749999999	4	No	2	0	8680	231000	20.1	1744.68	7.7	668.36	68.7	5963.16	3.2	277.76	0.3	26.04	2.61039	3.41791	132.402	44.1	14	.	.	.	8.9	4.9	.	.	.	.	.	11	15	.	.	168	.	.	.	.	.	.	275.3	515.2
CENESA-3	87	Female	64.6	1.6	25.23437499999999	4	No	2	0	9470	235000	17.4	1647.78	6.6	625.02	71.6	6780.52	3.9	369.33	0.5	47.35	2.63636	4.11494	142.616	42.8	.	.	.	.	.	.	.	.	.	.	.	11	17	.	.	139	34	.	.	.	.	.	.	.
CENESA-3	87	Female	65.1333	1.6	25.44270833333333	4	No	2	0	8930	224000	17.3	1544.89	6	535.8	71.9	6420.67	4.3	383.99	0.5	44.65	2.88333	4.15607	144.994	39.9	12.4	100.6	31.3	31.1	8.6	4.8	130	226	63	141	122	8	13	7.5	3.9	137	25	7.5	1.9	12.1	1.08	216	280.4	505.7
CENESA-3	88	Female	65.9667	1.6	25.76822916666666	4	No	2	0	8060	202000	19.1	1539.46	6.6	531.96	68.1	5488.86	5.7	459.42	0.5	40.3	2.89394	3.56545	131.215	34	10.8	.	.	.	.	.	.	.	.	.	.	6	14	.	.	142	30	.	.	.	.	.	.	.
CENESA-3	88	Female	66.4	1.6	25.93749999999999	4	No	2	0	11850	211000	10.4	1232.4	5.4	639.9	82.5	9776.25	1.5	177.75	0.2	23.7	1.92593	7.93269	171.211	37.6	11.5	100.3	30.6	30.5	8.4	4.8	.	.	.	.	123	9	14	6.7	3.8	127	23	7.8	1.9	4.8	1.59	207	166.4	299
CENESA-4	84	Male	58.6	1.51	25.70062716547519	2	No	1	0	8320	246000	33.4	2778.88	10.2	848.64	50.4	4193.28	5.8	482.56	0.2	16.64	3.27451	1.50898	88.5249	37.5	12.4	.	.	.	9.4	4.5	.	.	.	.	.	9	24	.	4.2	150	34	.	.	.	.	.	.	.
CENESA-4	84	Male	58.9833	1.51	25.86874844670555	2	No	1	0	7480	221000	32.9	2460.92	8.3	620.84	54.6	4084.08	3.9	291.72	0.3	22.44	3.96386	1.65957	89.8038	41.9	13.6	.	.	.	.	.	.	.	.	.	.	10	12	.	.	135	33	.	.	.	.	.	.	.
CENESA-4	84	Male	58.9714	1.51	25.86352728890337	2	No	1	0	8150	254000	34.1	2779.15	8.6	700.9	53.1	4327.65	4	326	0.2	16.3	3.96512	1.55718	91.3949	45.1	14.4	99.8	31.9	31.9	10	3.5	329	188	39	90	213	10	12	7.7	4.4	119	30	7.5	2.8	7.6	0.4	203	387.6	59.91
CENESA-4	84	Male	59.3333	1.51	26.0222504860898	2	No	1	0	8800	269000	34.8	3062.4	13.1	1152.8	48.4	4259.2	3.5	308	0.2	17.6	2.65649	1.3908	87.8396	45.4	14.7	.	.	.	.	.	.	.	.	.	.	14	16	.	.	133	33	.	.	.	.	.	.	.
CENESA-4	84	Male	59.3286	1.51	26.02016202296893	2	No	1	0	7890	190000	32.6	2572.14	10.8	852.12	52.9	4173.81	3.4	268.26	0.3	23.67	3.01852	1.6227	73.8685	37.6	12.3	97.4	31.9	32.7	9.2	3.6	.	.	.	.	194	18	17	7.4	4.1	146	43	6.9	2.6	12.8	0.3	165	939.8	210.3
CENESA-4	84	Male	59.4846	1.51	26.08859935292986	2	No	1	0	7720	261000	30.7	2370.04	11	849.2	54.4	4199.68	3.5	270.2	0.4	30.88	2.79091	1.77199	110.125	33.7	10.9	.	.	.	.	.	.	.	.	.	.	14	22	.	.	146	30	.	.	.	.	.	.	.
CENESA-4	84	Male	55.3571	1.51	24.27838378016001	2	No	1	0	7060	343000	20	1412	3.3	232.98	69.4	4899.64	5.8	409.48	1.5	105.9	6.06061	3.47	242.918	31.6	9.1	0	.	.	9.1	6.4	.	.	.	.	.	20	40	.	3.8	123	36	.	.	.	.	.	.	.
CENESA-4	84	Male	55.1846	1.51	24.20271715478066	2	No	1	0	8470	273000	34.1	2888.27	5.1	431.97	55	4658.5	5.3	448.91	0.5	42.35	6.68627	1.6129	94.5202	32.2	10.5	.	.	.	.	.	.	.	.	.	.	11	27	.	.	130	27	.	.	.	.	.	.	.
CENESA-4	84	Male	55.0462	1.51	24.14199107326602	2	No	1	0	10520	334000	32.2	3387.44	7.1	746.92	56	5891.2	4.4	462.88	0.3	31.56	4.53521	1.73913	98.5995	34.7	11.3	100.7	32.8	32.5	8.7	5.1	70	133	51	66	208	13	20	7.4	4	153	34	7.5	2.1	2.9	4.4	139	321.9	222.4
CENESA-4	84	Male	54.9923	1.51	24.11837537489921	2	No	1	0	9010	350000	28.1	2531.81	5.2	468.52	61.9	5577.19	4.5	405.45	0.3	27.03	5.40385	2.20285	138.241	34.3	10.7	.	.	.	.	.	.	.	.	.	.	16	21	.	.	143	31	.	.	.	.	.	.	.
CENESA-4	84	Male	54.8727	1.51	24.06593012268202	2	No	1	0	9620	278000	27	2597.4	5.2	500.24	64.3	6185.66	3.2	307.84	0.3	28.86	5.19231	2.38148	107.03	35	10.7	98.1	29.9	30.5	9.2	4.1	.	.	.	.	210	25	24	7.7	4.3	161	36	7.5	2.1	8.5	2.3	152	1138	231.7
CENESA-4	85	Male	52	1.51	22.80601727994386	3	No	1	0	7480	221000	32.9	2460.92	8.3	620.84	54.6	4084.08	3.9	291.72	0.3	22.44	3.96386	1.65957	89.8038	41.9	13.6	.	.	.	.	.	.	.	.	.	.	10	12	.	.	135	33	.	.	.	.	.	.	.
CENESA-4	85	Male	52	1.51	22.80601727994386	3	No	1	0	8150	254000	34.1	2779.15	8.6	700.9	53.1	4327.65	4	326	0.2	16.3	3.96512	1.55718	91.3949	45.1	14.4	99.8	31.9	31.9	10	3.5	329	188	39	90	213	10	12	7.7	4.4	119	30	7.5	2.8	7.6	0.4	203	387.6	59.91
CENESA-5	83	Male	76	1.66	27.58020031934969	8	No	1	0	5280	134000	26.5	1399.2	7.4	390.72	64.8	3421.44	1.1	58.08	0.2	10.56	3.58108	2.44528	95.769	38.7	12.8	.	.	.	9.4	2	.	.	.	.	.	16	19	.	3.9	113	28	.	.	.	.	.	.	.
CENESA-5	83	Male	76.5	1.66	27.7616490056612	8	No	1	0	5020	142000	31.9	1601.38	9.2	461.84	54.9	2755.98	3.8	190.76	0.2	10.04	3.46739	1.721	88.6735	36.1	12	.	.	.	.	.	.	.	.	.	.	12	15	.	.	101	26	.	.	.	.	.	.	.
CENESA-5	83	Male	76.5	1.66	27.7616490056612	8	No	1	0	6090	153000	24.8	1510.32	10.3	627.27	56.9	3465.21	7.7	468.93	0.3	18.27	2.40777	2.29435	101.303	35.3	12	93.9	31.9	34	9.4	2.1	156	111	22	54	413	10	14	6.3	3.9	103	26	8.5	2.7	7	0.5	118	863.7	25.56
CENESA-5	83	Male	76.5	1.66	27.7616490056612	8	No	1	0	5170	121000	30.2	1561.34	11.8	610.06	55.1	2848.67	2.7	139.59	0.2	10.34	2.55932	1.8245	77.4975	37.7	12.2	.	.	.	.	.	.	.	.	.	.	15	16	.	.	85	20	.	.	.	.	.	.	.
CENESA-5	83	Male	75.9462	1.66	27.56065969159307	8	No	1	0	5720	127000	27.1	1550.12	11.2	640.64	60.1	3437.72	1.4	80.08	0.2	11.44	2.41964	2.21771	81.9291	35.6	12.2	93	31.9	34.3	9.5	2.4	.	.	.	.	416	13	11	6.5	3.9	83	19	8	2.4	13.4	0.3	114	901	35.54
CENESA-5	83	Male	76.4692	1.66	27.75048293265742	8	No	1	0	5120	160000	36.5	1868.8	10	512	50.8	2600.96	2.5	128	0.2	10.24	3.65	1.39178	85.6164	35.2	11.9	.	.	.	.	.	.	.	.	.	.	11	14	.	.	87	19	.	.	.	.	.	.	.
CENESA-5	83	Male	74.7846	1.66	27.13914043570017	8	No	1	0	5700	173000	15.2	866.4	15.8	900.6	69	3933	0	0	0	0	0.962025	4.53947	199.677	38.1	11.6	101.6	30.9	30.4	9.7	1.3	.	.	.	.	.	8	7	.	4.1	144	31	.	.	.	.	.	.	.
CENESA-5	83	Male	74.05	1.66	26.8725504427348	8	No	1	0	5070	149000	28.1	1424.67	7.3	370.11	62.8	3183.96	1.6	81.12	0.2	10.14	3.84932	2.23488	104.586	34.7	11.4	.	.	.	.	.	.	.	.	.	.	9	8	.	.	100	23	.	.	.	.	.	.	.
CENESA-5	83	Male	73.8	1.66	26.78182609957904	8	No	1	0	5640	138000	24.2	1364.88	7.4	417.36	65.7	3705.48	2.4	135.36	0.3	16.92	3.27027	2.71488	101.108	35.6	11.8	94.4	31.3	33.1	9.1	1.7	103	102	26	59	377	9	8	6.5	3.9	96	20	7.9	2.2	8.2	0.2	112	464.3	57.53
CENESA-5	83	Male	73.9143	1.66	26.82330008502166	8	No	1	0	5010	144000	28.6	1432.86	5.8	290.58	62.2	3116.22	3.2	160.32	0.2	10.02	4.93103	2.17483	100.498	34.8	11.5	.	.	.	.	.	.	.	.	.	.	10	7	.	.	99	24	.	.	.	.	.	.	.
CENESA-5	83	Male	73.9385	1.66	26.83207342809607	8	No	1	0	5000	135000	32.6	1630	7.5	375	57.8	2890	1.6	80	0.5	25	4.34667	1.77301	82.8221	36.1	11.9	96.2	31.7	33	8.8	1.1	.	.	.	.	404	8	11	6.4	3.9	80	21	7.9	2.6	11.3	0.3	134	483.8	57.71
CENESA-5	83	Male	73.9385	1.66	26.83207342809607	8	No	1	0	5060	156000	29.4	1487.64	6	303.6	62	3137.2	2.3	116.38	0.3	15.18	4.9	2.10884	104.864	34.7	11.4	.	.	.	.	.	.	.	.	.	.	12	19	.	.	83	22	.	.	.	.	.	.	.
CENESA-5	84	Male	73.9	1.66	26.81811583684134	9	No	1	0	4350	125000	29.7	1291.95	7	304.5	61.8	2688.3	1.3	56.55	0.2	8.7	4.24286	2.08081	96.753	34.8	11.8	.	.	.	8.7	2	.	.	.	.	.	12	21	.	4	107	25	.	.	.	.	.	.	.
CENESA-5	84	Male	74	1.66	26.85440557410364	9	No	1	0	5020	142000	31.9	1601.38	9.2	461.84	54.9	2755.98	3.8	190.76	0.2	10.04	3.46739	1.721	88.6735	36.1	12	.	.	.	.	.	.	.	.	.	.	12	15	.	.	101	26	.	.	.	.	.	.	.
CENESA-5	84	Male	74.3	1.66	26.96327478589055	9	No	1	0	6090	153000	24.8	1510.32	10.3	627.27	56.9	3465.21	7.7	468.93	0.3	18.27	2.40777	2.29435	101.303	35.3	12	93.9	31.9	34	9.4	2.1	156	111	22	54	413	10	14	6.3	3.9	103	26	8.5	2.7	7	0.5	118	863.7	25.56
CENESA-5	84	Male	74.2	1.66	26.92698504862825	9	No	1	0	4700	153000	32	1504	7	329	59.4	2791.8	1.2	56.4	0.4	18.8	4.57143	1.85625	101.729	36	12.2	.	.	.	.	.	86	100	28	53	.	8	12	.	.	124	31	.	.	.	.	.	.	.
CENESA-5	84	Male	74	1.66	26.85440557410364	9	No	1	0	5440	147000	25.3	1376.32	9.1	495.04	62.2	3383.68	3.1	168.64	0.3	16.32	2.78022	2.4585	106.807	36.5	12.5	97.4	33.2	34.1	8.6	3	.	.	.	.	210	5	8	6.5	3.7	104	27	7.4	2.2	10.3	0.83	117	1007	116.6
CENESA-5	84	Male	74	1.66	26.85440557410364	9	No	1	0	6850	135000	26.8	1835.8	5.9	404.15	63.4	4342.9	3.7	253.45	0.2	13.7	4.54237	2.36567	73.5374	36.7	12.3	.	.	.	.	.	.	.	.	.	.	6	8	.	.	93	21	.	.	.	.	.	.	.
CENESA-5	84	Male	74	1.66	26.85440557410364	9	No	1	0	4670	115000	36.7	1713.89	9.8	457.66	50.1	2339.67	3.1	144.77	0.3	14.01	3.7449	1.36512	67.0988	38	12.8	.	.	.	8.5	2.5	.	.	.	.	.	5	8	.	3.6	93	23	.	.	.	.	.	.	.
CENESA-5	84	Male	73.7	1.66	26.74553636231674	9	No	1	0	4870	123000	39.7	1933.39	7.7	374.99	50.2	2444.74	2.2	107.14	0.2	9.74	5.15584	1.26448	63.6188	39.4	13.1	.	.	.	.	.	.	.	.	.	.	3	8	.	.	87	22	.	.	.	.	.	.	.
CENESA-5	84	Male	73.4	1.66	26.63666715052984	9	No	1	0	5690	136000	37.4	2128.06	8.2	466.58	52.2	2970.18	2	113.8	0.2	11.38	4.56098	1.39572	63.908	37.3	12.7	97.2	33	34	8.5	2.5	103	115	32	67	196	8	14	6.3	3.7	116	33	7.6	2.6	14.9	0.8	108	1333	136.3
CENESA-5	84	Male	73.2	1.66	26.56408767600523	9	No	1	0	6750	147000	31.3	2112.75	7.4	499.5	58.5	3948.75	2.6	175.5	0.2	13.5	4.22973	1.86901	69.5776	34.9	11.9	.	.	.	.	.	.	.	.	.	.	6	8	.	.	.	.	.	.	.	.	.	.	.
CENESA-5	84	Male	73	1.66	26.49150820148062	9	No	1	0	4380	119000	29.9	1309.62	4.7	205.86	62.1	2719.98	3	131.4	0.3	13.14	6.3617	2.07692	90.8661	29.4	10	96.6	33	34.1	8.5	1.8	.	.	.	.	255	5	10	6.3	3.6	100	25	8	2.3	12	0.38	112	1246	75.07
CENESA-5	84	Male	72.8	1.66	26.41892872695602	9	No	1	0	5470	129000	33.8	1848.86	7.5	410.25	56.7	3101.49	1.8	98.46	0.2	10.94	4.50667	1.67751	69.7727	34.4	11.6	.	.	.	.	.	.	.	.	.	.	3	13	.	.	97	29	.	.	.	.	.	.	.
CENESA-5	85	Male	72.6667	1.66	26.37054241060628	10	No	1	0	5860	133000	21.8	1277.48	6.2	363.32	70	4102	1.8	105.48	0.2	11.72	3.51613	3.21101	104.111	38.3	12.5	.	.	.	8.4	2.8	.	.	.	.	.	6	9	.	3.8	112	26	.	.	.	.	.	.	.
CENESA-5	85	Male	74	1.66	26.85440557410364	10	No	1	0	5290	115000	29.9	1581.71	6.8	359.72	58.6	3099.94	4.4	232.76	0.3	15.87	4.39706	1.95987	72.7061	39.1	13	.	.	.	.	.	.	.	.	.	.	7	13	.	.	117	33	.	.	.	.	.	.	.
CENESA-5	85	Male	73.7	1.66	26.74553636231674	10	No	1	0	5680	132000	30.5	1732.4	5.2	295.36	62.4	3544.32	1.7	96.56	0.2	11.36	5.86538	2.0459	76.1949	52.2	15.5	.	.	.	.	.	.	.	.	.	.	7	15	.	.	148	36	.	.	.	.	.	.	.
CENESA-5	85	Male	73	1.66	26.49150820148062	10	No	1	0	6720	142000	24.9	1673.28	8.4	564.48	65.6	4408.32	1	67.2	0.1	6.72	2.96429	2.63454	84.8633	46.2	15.4	.	.	.	8.6	2.9	.	.	.	.	.	6	8	.	.	127	31	.	.	.	.	.	950.5	114.5
CENESA-5	85	Male	73	1.66	26.49150820148062	10	No	1	0	7800	231000	20.7	1614.6	6.7	522.6	69.4	5413.2	2.9	226.2	0.3	23.4	3.08955	3.35266	143.069	40.5	.	.	.	.	.	.	.	.	.	.	.	12	7	.	.	154	38	.	.	.	.	.	.	.
CENESA-5	85	Male	73	1.66	26.49150820148062	10	No	1	0	6290	134000	25	1572.5	7.5	471.75	64.3	4044.47	3	188.7	0.2	12.58	3.33333	2.572	85.2146	40.7	13.7	97.6	32.9	33.7	8.7	1.8	89	100	33	49	251	8	7	6.5	3.6	131	28	7.4	2.3	9.5	1.18	118	1568	22.54
CENESA-5	85	Male	72.9333	1.66	26.46731504330576	10	No	1	0	6880	183000	33.1	2277.28	7.6	522.88	52.9	3639.52	6	412.8	0.4	27.52	4.35526	1.59819	80.359	36.7	12.4	.	.	.	.	.	.	.	.	.	.	4	7	.	.	109	29	.	.	.	.	.	.	.
CENESA-5	85	Male	71.5	1.66	25.94716214254609	10	No	1	0	5260	145000	28.8	1514.88	8.3	436.58	60.4	3177.04	2.3	120.98	0.2	10.52	3.46988	2.09722	95.7172	37.3	12.5	94.2	31.6	33.6	8.6	1.9	.	.	.	.	159	7	9	6.3	3.7	100	24	7	2.2	11.9	0.36	116	1188	35.45
CENESA-5	85	Male	71	1.66	25.76571345623458	10	No	1	0	5260	138000	24.5	1288.7	9.1	478.66	64.6	3397.96	1.5	78.9	0.3	15.78	2.69231	2.63673	107.085	38	12.6	.	.	.	.	.	.	.	.	.	.	5	7	.	.	111	30	.	.	.	.	.	.	.
CENESA-6	81	Male	60.5	1.5	26.88888888888889	12	No	1	2	5590	173000	36.3	2029.17	11.6	648.44	46.2	2582.58	5.5	307.45	0.4	22.36	3.12931	1.27273	85.2565	35.9	11.8	.	.	.	9.3	6.2	.	.	.	.	.	17	19	.	4.1	123	25	.	.	.	.	.	.	.
CENESA-6	81	Male	60.5	1.5	26.88888888888889	12	No	1	0	5870	187000	32.4	1901.88	10.4	610.48	50.1	2940.87	6.8	399.16	0.3	17.61	3.11538	1.5463	98.3238	37.3	12.1	.	.	.	.	.	.	.	.	.	.	15	19	.	.	136	30	.	.	.	.	.	.	.
CENESA-6	81	Male	60.5	1.5	26.88888888888889	12	No	1	0	4920	161000	36.2	1781.04	11	541.2	45.9	2258.28	6.7	329.64	0.2	9.84	3.29091	1.26796	90.3966	38.8	12.5	94.6	30.5	32.2	10.2	6.6	141	180	35	113	255	21	22	7.1	4.4	129	30	8.9	2.8	5.9	0.6	147	1151	56.64
CENESA-6	82	Male	60.5	1.5	26.88888888888889	12	No	1	0	4680	193000	33.3	1558.44	10.5	491.4	49	2293.2	6.8	318.24	0.4	18.72	3.17143	1.47147	123.842	38.1	12.6	.	.	.	.	.	.	.	.	.	.	21	20	.	.	121	27	.	.	.	.	.	.	.
CENESA-6	82	Male	60.6667	1.5	26.96296296296296	12	No	1	0	5010	180000	33.1	1658.31	11	551.1	49.3	2469.93	6.2	310.62	0.4	20.04	3.00909	1.48943	108.544	38.4	12.6	92.3	30.3	32.8	10	6.6	.	.	.	.	263	26	22	7	4.1	127	31	8.3	2.7	8	0.4	153	1326	50.95
CENESA-6	82	Male	60.9333	1.5	27.08148148148148	12	No	1	0	6310	201000	40.7	2568.17	10.5	662.55	40.1	2530.31	8.2	517.42	0.5	31.55	3.87619	0.985258	78.2658	39.5	13	.	.	.	.	.	.	.	.	.	.	17	21	.	.	148	31	.	.	.	.	.	.	.
CENESA-6	82	Male	62.5	1.5	27.77777777777778	12	No	1	0	6550	225000	42.1	2757.55	5.5	360.25	44.6	2921.3	7.2	471.6	0.6	39.3	7.65455	1.05938	81.5942	44.9	13.3	.	.	.	10	6.6	.	.	.	.	.	18	17	.	4.4	155	36	.	.	.	.	.	.	.
CENESA-6	82	Male	61.7667	1.5	27.45185185185186	12	No	1	0	5940	175000	37.3	2215.62	6.2	368.28	48.3	2869.02	7.6	451.44	0.6	35.64	6.01613	1.29491	78.9847	38.8	12.8	.	.	.	.	.	.	.	.	.	.	14	14	.	.	163	36	.	.	.	.	.	.	.
CENESA-6	82	Male	62.6667	1.5	27.85185185185185	12	No	1	0	6260	187000	34.9	2184.74	6.9	431.94	50.9	3186.34	6.8	425.68	0.5	31.3	5.05797	1.45845	85.5937	39.8	12.9	91.9	29.7	32.3	9	5.6	97	156	34	99	258	15	14	6.8	4.3	130	31	8.9	2.9	6.4	0.4	146	663.1	133.2
CENESA-6	82	Male	63.3333	1.5	28.14814814814815	12	No	1	0	6550	182000	38.2	2502.1	7.8	510.9	47.3	3098.15	6.3	412.65	0.4	26.2	4.89744	1.23822	72.7389	38.7	12.4	.	.	.	.	.	.	.	.	.	.	16	16	.	.	157	33	.	.	.	.	.	.	.
CENESA-6	82	Male	63.7333	1.5	28.32592592592592	12	No	1	0	6980	199000	39.7	2771.06	7.5	523.5	45	3141	7.3	509.54	0.5	34.9	5.29333	1.1335	71.8137	38.3	12.2	94.2	29.9	31.8	9.8	5.6	.	.	.	.	299	16	17	6.9	4.4	126	28	9.3	2.7	9.3	0.5	175	936.7	141.5
CENESA-6	82	Male	63.5667	1.5	28.25185185185185	12	No	1	0	6150	196000	41.9	2576.85	7.3	448.95	44.2	2718.3	6	369	0.6	36.9	5.73973	1.05489	76.0619	37.1	11.6	.	.	.	.	.	.	.	.	.	.	18	21	.	.	118	27	.	.	.	.	.	.	.
CENESA-6	82	Male	63.3	1.5	28.13333333333333	13	No	1	0	6250	215000	37.4	2337.5	6.4	400	48.1	3006.25	7.6	475	0.5	31.25	5.84375	1.2861	91.9786	35	11.3	.	.	.	8.7	5.6	.	.	.	.	.	12	14	.	4	110	23	.	.	.	.	.	.	.
CENESA-6	82	Male	63.3	1.5	28.13333333333333	13	No	1	0	5870	187000	32.4	1901.88	10.4	610.48	50.1	2940.87	6.8	399.16	0.3	17.61	3.11538	1.5463	98.3238	37.3	12.1	.	.	.	.	.	.	.	.	.	.	15	19	.	.	136	30	.	.	.	.	.	.	.
CENESA-6	82	Male	63.3667	1.5	28.16296296296297	13	No	1	0	4920	161000	36.2	1781.04	11	541.2	45.9	2258.28	6.7	329.64	0.2	9.84	3.29091	1.26796	90.3966	38.8	12.5	94.6	30.5	32.2	10.2	6.6	141	180	35	113	255	21	22	7.1	4.4	129	30	8.9	2.8	5.9	0.6	147	1151	56.64
CENESA-6	83	Male	63.5	1.5	28.22222222222222	13	No	1	0	6930	177000	34.6	2397.78	5.7	395.01	54.8	3797.64	4.5	311.85	0.4	27.72	6.07018	1.58381	73.8183	34.7	11.2	.	.	.	.	.	141	175	32	111	.	20	16	.	.	121	24	.	.	.	.	.	.	.
CENESA-6	83	Male	63.7333	1.5	28.32592592592592	13	No	1	0	6490	186000	37.4	2427.26	7.1	460.79	51.8	3361.82	3.2	207.68	0.5	32.45	5.26761	1.38503	76.6296	33	11	95.3	31.8	33.4	8.8	5.9	.	.	.	.	122	14	14	6.7	4.1	147	31	8.2	2.3	8.6	0.59	164	977.4	187.1
CENESA-6	83	Male	63.7667	1.5	28.34074074074074	13	No	1	0	5320	204000	35.3	1877.96	8.9	473.48	50	2660	5.3	281.96	0.5	26.6	3.96629	1.41643	108.629	32	10.5	.	.	.	.	.	.	.	.	.	.	22	19	.	.	141	30	.	.	.	.	.	.	.
CENESA-6	83	Male	64.2333	1.5	28.54814814814815	13	No	1	0	6930	234000	33.5	2321.55	7.8	540.54	53.6	3714.48	4.5	311.85	0.6	41.58	4.29487	1.6	100.795	33.1	10.7	.	.	.	8.4	5.8	.	.	.	.	.	16	17	.	4.1	166	34	.	.	.	.	.	.	.
CENESA-6	83	Male	63.9333	1.5	28.41481481481482	13	No	1	0	5950	256000	29.7	1767.15	6.7	398.65	59.4	3534.3	3.6	214.2	0.6	35.7	4.43284	2	144.866	34.1	11.4	.	.	.	.	.	.	.	.	.	.	12	14	.	.	130	28	.	.	.	.	.	.	.
CENESA-6	83	Male	57.1333	1.5	25.39259259259259	13	No	1	0	6050	236000	42.9	2595.45	8.9	538.45	44.3	2680.15	3.4	205.7	0.5	30.25	4.82022	1.03263	90.9284	35.4	11.5	.	.	.	.	.	.	.	.	.	.	15	17	.	.	108	21	.	.	.	.	.	.	.
CENESA-6	83	Male	57.0667	1.5	25.36296296296296	13	No	1	0	6490	205000	40.5	2628.45	7.6	493.24	47.8	3102.22	3.6	233.64	0.5	32.45	5.32895	1.18025	77.9927	39.8	13	94.8	30.9	32.6	9.7	7.6	.	.	.	.	136	18	19	7.4	4.5	202	39	9.1	2.5	9.8	0.31	169	1009	140.3
CENESA-6	83	Male	57.6	1.5	25.6	13	No	1	0	6870	188000	39.2	2693.04	6.9	474.03	49.4	3393.78	4.1	281.67	0.4	27.48	5.68116	1.2602	69.8096	42.6	14.1	.	.	.	.	.	.	.	.	.	.	17	17	.	.	139	27	.	.	.	.	.	.	.
CENESA-6	83	Male	58.1	1.5	25.82222222222222	14	No	1	0	6500	203000	34.5	2242.5	7.7	500.5	53.7	3490.5	3.6	234	0.5	32.5	4.48052	1.55652	90.524	44.1	14.5	.	.	.	8.6	8.1	.	.	.	.	.	19	19	.	4.1	154	31	.	.	.	.	.	.	.
CENESA-6	83	Male	58.8333	1.5	26.14814814814815	14	No	1	0	6360	167000	35.1	2232.36	7.5	477	53	3370.8	3.9	248.04	0.5	31.8	4.68	1.50997	74.8087	47.2	15.1	.	.	.	.	.	.	.	.	.	.	17	19	.	.	124	25	.	.	.	.	.	.	.
CENESA-6	84	Male	62	1.5	27.55555555555556	14	No	1	0	5980	182000	35.3	2110.94	6.8	406.64	54.6	3265.08	2.8	167.44	0.5	29.9	5.19118	1.54674	86.2175	49.4	15.2	.	.	.	.	.	.	.	.	.	.	25	26	.	.	154	34	.	.	.	.	.	.	.
CENESA-6	84	Male	63	1.5	28	14	No	1	0	6050	173000	41.1	2486.55	9.2	556.6	46.4	2807.2	2.8	169.4	0.5	30.25	4.46739	1.12895	69.5743	45.6	15.1	.	.	.	8.3	5.5	.	.	.	.	.	24	22	.	.	117	25	.	.	.	.	.	2000	239.5
CENESA-6	84	Male	62.2667	1.5	27.67407407407408	14	No	1	0	6500	166000	38.5	2502.5	7.9	513.5	50.4	3276	2.8	182	0.4	26	4.87342	1.30909	66.3337	46.3	.	.	.	.	.	.	.	.	.	.	.	17	16	.	.	160	36	.	.	.	.	.	.	.
CENESA-6	84	Male	62.6	1.5	27.82222222222222	14	No	1	0	6650	256000	29.8	1981.7	7.4	492.1	59.9	3983.35	2.3	152.95	0.6	39.9	4.02703	2.01007	129.182	43.8	14.1	99.4	32	32.2	8.4	6.3	136	156	34	98	137	31	23	7.5	3.9	142	31	8.3	2.6	15.5	2.59	160	1875	193.5
CENESA-6	84	Male	62.4	1.5	27.73333333333333	14	No	1	0	7040	177000	28.7	2020.48	7.5	528	61.3	4315.52	2	140.8	0.5	35.2	3.82667	2.13589	87.6029	42.2	14	.	.	.	.	.	.	.	.	.	.	19	18	.	.	132	29	.	.	.	.	.	.	.
CENESA-6	84	Male	62.4667	1.5	27.76296296296296	14	No	1	0	5550	169000	37.4	2075.7	8.7	482.85	50.4	2797.2	3.1	172.05	0.4	22.2	4.29885	1.34759	81.4183	45.1	14.4	98	31.3	32	8.6	6.5	.	.	.	.	142	18	19	7.1	4.1	142	31	8.6	2.7	14.8	0.65	144	1932	255.5
CENESA-6	84	Male	62.3333	1.5	27.70370370370371	14	No	1	0	6100	173000	40.6	2476.6	8.7	530.7	48	2928	2.6	158.6	0.1	6.1	4.66667	1.18227	69.8538	43.7	14.1	.	.	.	.	.	.	.	.	.	.	19	18	.	.	165	36	.	.	.	.	.	.	.
CENESA-7	82	Female	55.7	1.52	24.10837950138504	2	No	1	0	8040	244000	30.6	2460.24	7.7	619.08	58.3	4687.32	2.9	233.16	0.5	40.2	3.97403	1.90523	99.1773	35.1	11	.	.	.	.	.	.	.	.	.	.	13	21	.	.	104	18	.	.	.	.	.	.	.
CENESA-7	82	Female	55.5	1.52	24.02181440443213	3	No	1	0	10540	266000	34.2	3604.68	8.6	906.44	54.3	5723.22	2.5	263.5	0.4	42.16	3.97674	1.58772	73.793	34.8	11.1	.	.	.	8.6	2.1	.	.	.	.	.	10	17	.	4.2	120	21	.	.	.	.	.	.	.
CENESA-7	82	Female	53.8	1.52	23.28601108033241	3	No	1	0	7550	258000	20.1	1517.55	7.4	558.7	69.4	5239.7	2.6	196.3	0.5	37.75	2.71622	3.45274	170.011	34.2	10.8	.	.	.	.	.	175	232	51	161	.	10	15	.	.	106	15	.	.	.	.	.	.	.
CENESA-7	82	Female	53.89	1.52	23.32496537396122	3	No	1	0	9890	296000	21.2	2096.68	8.1	801.09	69.4	6863.66	1.1	108.79	0.2	19.78	2.61728	3.27359	141.176	39.1	12.6	93.4	30.1	32.2	8.2	2.2	.	.	.	.	419	9	18	7	3.9	81	14	6.2	1.5	5.1	2.73	304	24.94	227.3
CENESA-7	82	Female	54	1.52	23.37257617728532	3	No	1	0	10110	299000	21.9	2214.09	7.4	748.14	70.1	7087.11	0.3	30.33	0.3	30.33	2.95946	3.20091	135.044	36	11.5	.	.	.	.	.	.	.	.	.	.	11	14	.	.	133	21	.	.	.	.	.	.	.
CENESA-7	82	Female	54	1.52	23.37257617728532	3	No	1	0	7700	271000	21.6	1663.2	7.9	608.3	67.4	5189.8	2.8	215.6	0.3	23.1	2.73418	3.12037	162.939	37.6	11.8	.	.	.	8.2	2.6	.	.	.	.	.	9	13	.	3.6	118	16	.	.	.	.	.	.	.
CENESA-7	83	Female	52.6667	1.52	22.79547553093259	3	No	1	0	8160	297000	26.6	2170.56	9	734.4	61.4	5010.24	2.5	204	0.5	40.8	2.95556	2.30827	136.831	40.3	12.5	.	.	.	.	.	.	.	.	.	.	11	14	.	.	99	15	.	.	.	.	.	.	.
CENESA-7	83	Female	51.7333	1.52	22.39150507848569	3	No	1	0	7200	257000	33.4	2404.8	8.2	590.4	54.8	3945.6	3.1	223.2	0.5	36	4.07317	1.64072	106.87	40.9	12.8	85.6	26.8	31.3	8.8	2.3	166	233	54	164	456	9	15	6.4	3.7	103	17	6.6	1.6	5.7	1.71	288	23.45	136.9
CENESA-7	83	Female	51.5667	1.52	22.31936749769159	3	No	1	0	9180	272000	19.8	1817.64	7.2	660.96	72.6	6664.68	0.2	18.36	0.2	18.36	2.75	3.66667	149.645	38.5	12.1	.	.	.	.	.	.	.	.	.	.	9	12	.	.	124	20	.	.	.	.	.	.	.
CENESA-7	83	Female	51.4333	1.52	22.26165743305633	3	No	1	0	8020	257000	20.7	1660.14	8.8	705.76	68.1	5461.62	2.1	168.42	0.3	24.06	2.35227	3.28986	154.806	38.1	11.8	84.8	26.4	31.1	8	2.9	.	.	.	.	615	6	11	7	4.2	144	19	7.1	1.5	3.7	2.77	316	21.93	312.8
CENESA-7	83	Female	51.4	1.52	22.24722991689751	3	No	1	0	7850	256000	30.7	2409.95	8.7	682.95	56.8	4458.8	3.3	259.05	0.5	39.25	3.52874	1.85016	106.226	37.9	11.9	.	.	.	.	.	.	.	.	.	.	8	15	.	.	123	21	.	.	.	.	.	.	.
CENESA-7	83	Female	51.2667	1.52	22.18951985226224	4	No	1	0	7590	237000	28.2	2140.38	9.7	736.23	59.1	4485.69	2.8	212.52	0.2	15.18	2.90722	2.09574	110.728	37.8	11.7	.	.	.	8.1	2.8	.	.	.	.	.	6	14	.	3.6	113	22	.	.	.	.	.	.	.
CENESA-7	83	Female	50.7667	1.52	21.97310710987997	4	No	1	0	9130	247000	21.8	1990.34	8.5	776.05	67.5	6162.75	1.9	173.47	0.3	27.39	2.56471	3.09633	124.099	37.4	11.1	.	.	.	.	.	.	.	.	.	.	9	17	.	.	114	20	.	.	.	.	.	.	.
CENESA-7	83	Female	49	1.52	21.20844875346261	4	No	1	0	6760	255000	33.9	2291.64	7.2	486.72	56	3785.6	2.5	169	0.4	27.04	4.70833	1.65192	111.274	41.6	11.9	.	.	.	.	.	.	.	.	.	.	6	17	.	.	115	21	.	.	.	.	.	.	.
CENESA-7	83	Female	49	1.52	21.20844875346261	4	No	1	0	7020	244000	27.8	1951.56	9	631.8	60.1	4219.02	2.7	189.54	0.4	28.08	3.08889	2.16187	125.028	36.9	11.7	.	.	.	8	1.8	.	.	.	.	.	7	14	.	.	91	23	.	.	.	.	.	18.57	277
CENESA-7	84	Female	48.6667	1.52	21.06417359187442	4	No	1	0	6890	345000	28.2	1942.98	7.9	544.31	59.9	4127.11	3.6	248.04	0.4	27.56	3.56962	2.12411	177.562	35.3	.	.	.	.	.	.	.	.	.	.	.	6	15	.	.	101	22	.	.	.	.	.	.	.
CENESA-7	84	Female	47.6	1.52	20.60249307479224	4	No	1	0	7750	284000	33.7	2611.75	9.2	713	54	4185	2.7	209.25	0.4	31	3.66304	1.60237	108.739	37.7	11.7	81.9	25.3	30.9	8.5	2.1	99	228	64	152	473	6	17	6.8	3.7	112	18	6.3	1.4	4.2	0.94	317	24.36	183.7
CENESA-7	84	Female	47	1.52	20.34279778393352	4	No	1	0	7680	277000	28.1	2158.08	8	614.4	60.5	4646.4	3	230.4	0.4	30.72	3.5125	2.15302	128.355	32.6	10.2	.	.	.	.	.	.	.	.	.	.	6	18	.	.	92	15	.	.	.	.	.	.	.
CENESA-7	84	Female	47.4667	1.52	20.54478301015697	4	No	1	0	6400	299000	26.2	1676.8	8.9	569.6	59.9	3833.6	4.5	288	0.5	32	2.94382	2.28626	178.316	35.2	10.5	80.7	24.2	30	8.2	2.2	.	.	.	.	409	8	19	6.4	3.6	92	17	5.4	1.5	8.9	1.29	274	263.6	204.5
CENESA-8	82	Female	48	1.45	22.82996432818074	24	Yes	1	1	6140	285000	12.7	779.78	8.1	497.34	72	4420.8	5.9	362.26	1.3	79.82	1.5679	5.66929	365.488	39.6	12.7	.	.	.	.	.	.	.	.	.	.	9	8	.	.	92	17	.	.	.	.	.	.	.
CENESA-8	82	Female	48	1.45	22.82996432818074	24	Yes	1	1	9930	346000	8.1	804.33	5.6	556.08	82.1	8152.53	2.9	287.97	1.3	129.09	1.44643	10.1358	430.172	36.8	11.7	.	.	.	9.3	4.3	.	.	.	.	.	8	8	.	3.8	86	15	.	.	.	.	.	.	.
CENESA-8	82	Female	48	1.45	22.82996432818074	24	Yes	1	1	8390	361000	15.2	1275.28	7	587.3	70.1	5881.39	6	503.4	1.7	142.63	2.17143	4.61184	283.075	35.3	11.1	.	.	.	.	.	.	.	.	.	.	10	7	.	.	81	13	.	.	.	.	.	.	.
CENESA-8	82	Female	48	1.45	22.82996432818074	24	Yes	1	1	7270	331000	13.2	959.64	7.6	552.52	72.8	5292.56	5.2	378.04	1.2	87.24	1.73684	5.51515	344.921	38.4	12.4	91.5	29.5	32.2	9.2	3.8	129	163	60	75	119	8	8	6.8	4.1	69	13	5.7	1.5	5.6	0.19	176	399.9	93.63
CENESA-8	82	Female	47.8	1.45	22.73483947681332	24	Yes	1	1	5810	316000	15.5	900.55	7.1	412.51	71.3	4142.53	5	290.5	1.1	63.91	2.1831	4.6	350.897	35.2	11.1	.	.	.	.	.	.	.	.	.	.	8	7	.	.	59	10	.	.	.	.	.	.	.
CENESA-8	83	Female	47.8	1.45	22.73483947681332	24	Yes	1	1	6620	293000	11.6	767.92	7.2	476.64	74.3	4918.66	5.6	370.72	1.3	86.06	1.61111	6.40517	381.55	35.5	11.4	90.4	29.1	32.1	9	4	.	.	.	.	128	9	8	6.6	4	82	17	5.9	1.6	5.1	0.12	172	395.3	96.27
CENESA-8	83	Female	47.5	1.45	22.59215219976219	24	Yes	2	1	7000	277000	14	980	7.7	539	70.5	4935	6.4	448	1.4	98	1.81818	5.03571	282.653	34.9	10.8	.	.	.	.	.	.	.	.	.	.	7	8	.	.	57	11	.	.	.	.	.	.	.
CENESA-8	83	Female	47.5	1.45	22.59215219976219	25	Yes	1	1	5670	247000	16.6	941.22	6.7	379.89	62.3	3532.41	12.5	708.75	1.9	107.73	2.47761	3.75301	262.425	35.9	11.2	.	.	.	9.2	2.9	.	.	.	.	.	5	8	.	4	62	11	.	.	.	.	.	.	.
CENESA-8	83	Female	46	1.45	21.87871581450654	25	Yes	2	1	8960	240000	10.1	904.96	9.3	833.28	72.6	6504.96	7	627.2	1	89.6	1.08602	7.18812	265.205	35.7	11.2	.	.	.	.	.	.	.	.	.	.	10	10	.	.	90	16	.	.	.	.	.	.	.
CENESA-8	83	Female	42.5667	1.45	20.24573919936584	25	Yes	2	1	4760	229000	34.4	1637.44	3.8	180.88	58.5	2784.6	3.3	157.08	0	0	9.05263	1.70058	139.852	35.3	10.3	.	.	.	.	.	.	.	.	.	.	5	9	.	.	49	11	.	.	.	.	.	.	.
CENESA-8	83	Female	42.8333	1.45	20.3725723345224	25	Yes	2	1	6110	399000	16.9	1032.59	6	366.6	70	4277	6	366.6	1.1	67.21	2.81667	4.14201	386.407	47.3	15.6	.	.	.	8.4	2.7	.	.	.	.	.	8	8	.	.	59	13	.	.	.	.	.	586.4	71.91
CENESA-8	83	Female	43	1.45	20.45184304399524	25	Yes	2	1	6670	212000	13	867.1	7.1	473.57	73.7	4915.79	5.1	340.17	1.1	73.37	1.83099	5.66923	244.493	45.7	.	.	.	.	.	.	.	.	.	.	.	17	13	.	.	64	11	.	.	.	.	.	.	.
CENESA-8	83	Female	42.8333	1.45	20.3725723345224	25	Yes	2	1	6220	255000	16.5	1026.3	6.6	410.52	72	4478.4	3.7	230.14	1.2	74.64	2.5	4.36364	248.465	31.4	10.1	91.5	29.4	32.1	8.2	2.2	84	135	50	60	87	12	12	6.1	3.2	71	19	4.9	1.4	9.8	0.11	153	871.1	48.09
CENESA-8	83	Female	42.1667	1.45	20.05548949663099	25	Yes	2	1	5530	278000	19.7	1089.41	7.1	392.63	65.1	3600.03	7	387.1	1.1	60.83	2.77465	3.30457	255.184	31.2	10.1	.	.	.	.	.	.	.	.	.	.	13	13	.	.	64	7	.	.	.	.	.	.	.
CENESA-8	84	Female	41.8333	1.45	19.8969480776853	25	Yes	2	1	3950	239000	18.5	730.75	6.1	240.95	66.2	2614.9	6.9	272.55	2.3	90.85	3.03279	3.57838	327.061	37.4	12	93	29.9	32.2	8.1	3.7	.	.	.	.	93	14	14	6.1	3.6	63	13	4.5	1.2	8.3	0.02	155	612.8	130.7
CENESA-8	84	Female	41.5	1.45	19.7384066587396	25	Yes	2	1	4600	242000	18.7	860.2	6.5	299	67.7	3114.2	4.8	220.8	2.3	105.8	2.87692	3.62032	281.33	41	13	.	.	.	.	.	.	.	.	.	.	19	15	.	.	77	18	.	.	.	.	.	.	.
CENESA-9	81	Female	69	1.57	27.99302202929125	1	No	2	1	3370	134000	37.6	1267.12	14.8	498.76	44	1482.8	2.7	90.99	0.9	30.33	2.54054	1.17021	105.752	46.4	15	96.4	31.2	32.3	9.4	3.8	.	.	.	.	190	52	42	6.5	3.8	143	36	7.8	2.8	13.1	0.3	213	888.6	280.5
CENESA-9	82	Female	69.1333	1.57	28.04711482548311	1	No	2	1	3790	122000	40.4	1531.16	15	568.5	42.8	1622.12	1.4	53.06	0.4	15.16	2.69333	1.05941	79.6782	48.7	15.9	.	.	.	.	.	.	.	.	.	.	32	29	.	.	118	23	.	.	.	.	.	.	.
CENESA-9	82	Female	69.1333	1.57	28.04711482548311	2	No	2	1	4450	123000	36.3	1615.35	13.1	582.95	48.5	2158.25	1.6	71.2	0.5	22.25	2.77099	1.33609	76.1445	48.8	15.9	.	.	.	.	.	.	.	.	.	.	.	.	.	.	.	.	.	.	.	.	.	.	.
CENESA-9	82	Female	71.6667	1.57	29.07487795312859	2	No	2	1	5090	116000	38.5	1959.65	11.5	585.35	48.4	2463.56	1.2	61.08	0.4	20.36	3.34783	1.25714	59.1942	44.2	14.6	.	.	.	.	.	193	255	51	166	.	112	71	.	.	197	52	.	.	.	.	.	.	.
CENESA-9	82	Female	71.5	1.57	29.00726195788876	2	No	2	1	6670	136000	34	2267.8	10.3	687.01	54.4	3628.48	0.9	60.03	0.4	26.68	3.30097	1.6	59.97	43.4	14.2	100.3	32.9	32.7	9	5.7	.	.	.	.	124	98	53	7	3.5	246	59	10.5	3.7	21.4	0.31	212	700.1	702
CENESA-9	82	Female	72.1667	1.57	29.2777259388481	2	No	2	1	5030	137000	38.4	1931.52	11.2	563.36	48.9	2459.67	1.1	55.33	0.4	20.12	3.42857	1.27344	70.9286	41.1	13.4	.	.	.	.	.	.	.	.	.	.	51	31	.	.	155	40	.	.	.	.	.	.	.
CENESA-9	82	Female	72.3333	1.57	29.34534193408793	2	No	2	1	6360	161000	39.2	2493.12	9.5	604.2	49.5	3148.2	1.4	89.04	0.4	25.44	4.12632	1.26276	64.5777	38.6	12.5	.	.	.	9.9	8.4	.	.	.	.	.	42	27	.	3.7	187	40	.	.	.	.	.	.	.
CENESA-9	82	Female	73	1.57	29.61580591504726	2	No	2	1	7050	196000	37.6	2650.8	7.4	521.7	53.8	3792.9	0.7	49.35	0.5	35.25	5.08108	1.43085	73.9399	37	12	.	.	.	.	.	.	.	.	.	.	27	19	.	.	192	43	.	.	.	.	.	.	.
CENESA-9	82	Female	73	1.57	29.61580591504726	2	No	2	1	7040	179000	36	2534.4	7.3	513.92	54.4	3829.76	1.8	126.72	0.5	35.2	4.93151	1.51111	70.6282	36.3	11.8	98.8	32	32.4	9.6	6.5	145	170	60	84	108	28	22	6.4	3.7	167	45	9.5	3	17.3	0.26	217	597.4	239.1
CENESA-9	82	Female	73	1.57	29.61580591504726	2	No	2	1	7210	160000	28.6	2062.06	5.6	403.76	64.8	4672.08	0.6	43.26	0.4	28.84	5.10714	2.26573	77.5923	34.8	11.4	.	.	.	.	.	.	.	.	.	.	27	16	.	.	183	37	.	.	.	.	.	.	.
CENESA-9	82	Female	73.1667	1.57	29.6834219102871	2	No	2	1	5330	141000	36.1	1924.13	9.2	490.36	52.8	2814.24	1.5	79.95	0.4	21.32	3.92391	1.4626	73.2799	35.2	11.3	101.1	32.4	32	9.4	5.5	.	.	.	.	98	26	20	6.4	3.6	180	49	9.3	3	21.8	0.12	219	458.3	557.7
CENESA-9	83	Female	73	1.57	29.61580591504726	2	No	2	1	6130	154000	35	2145.5	8.4	514.92	55.2	3383.76	1.1	67.43	0.3	18.39	4.16667	1.57714	71.7781	36.4	11.6	.	.	.	.	.	.	.	.	.	.	14	14	.	.	208	49	.	.	.	.	.	.	.
CENESA-9	83	Female	74.8667	1.57	30.3731050617334	3	No	2	1	7160	145000	31.3	2241.08	7.3	522.68	59.8	4281.68	1.2	85.92	0.4	28.64	4.28767	1.91054	64.7009	37.6	11.9	.	.	.	9.2	5.7	.	.	.	.	.	18	17	.	3.9	208	43	.	.	.	.	.	.	.
CENESA-9	83	Female	74.1667	1.57	30.0891178817261	3	No	2	1	6500	189000	31.6	2054	6.1	396.5	60.6	3939	1.4	91	0.3	19.5	5.18033	1.91772	92.0156	38.1	12	.	.	.	.	.	.	.	.	.	.	23	25	.	.	154	36	.	.	.	.	.	.	.
CENESA-9	83	Female	76	1.57	30.83289382936427	3	No	2	1	7100	245000	35.3	2506.3	4	284	58.9	4181.9	1.6	113.6	0.2	14.2	8.825	1.66856	97.7537	38.1	10.7	.	.	.	.	.	.	.	.	.	.	25	140	.	.	33	.	.	.	.	.	.	.	.
CENESA-9	83	Female	76.0333	1.57	30.84641702841224	3	No	2	1	6350	209000	30.8	1955.8	9.5	603.25	58.2	3695.7	1.1	69.85	0.4	25.4	3.24211	1.88961	106.862	31.6	10	.	.	.	9.2	5.1	.	.	.	.	.	21	26	.	.	159	50	.	.	.	.	.	72.54	281.2
CENESA-9	83	Female	76.1667	1.57	30.90050982460411	3	No	2	1	6480	188000	29.5	1911.6	10.8	699.84	57.7	3738.96	1.6	103.68	0.4	25.92	2.73148	1.95593	98.3469	37.4	.	.	.	.	.	.	.	.	.	.	.	42	39	.	.	173	42	.	.	.	.	.	.	.
CENESA-9	83	Female	76.3333	1.57	30.96812581984394	3	No	2	1	6450	194000	30.7	1980.15	9.3	599.85	58.1	3747.45	1.6	103.2	0.3	19.35	3.30108	1.89251	97.9724	33.8	10.6	91	28.5	31.3	10.3	6.2	270	219	43	133	48	24	25	6.6	3.2	127	39	9.5	3.4	8.6	0.46	299	45.42	157.1
CENESA-9	83	Female	75	1.57	30.42719785792527	3	No	2	1	6130	190000	31.6	1937.08	9.1	557.83	56.8	3481.84	2.1	128.73	0.4	24.52	3.47253	1.79747	98.0858	35.1	11.4	.	.	.	.	.	.	.	.	.	.	23	27	.	.	153	35	.	.	.	.	.	.	.
CENESA-9	83	Female	75	1.57	30.42719785792527	3	No	2	1	5780	181000	30.3	1751.34	9	520.2	58.4	3375.52	1.8	104.04	0.5	28.9	3.36667	1.92739	103.349	39.6	12.1	92.6	28.3	30.5	10.2	5.8	.	.	.	.	54	16	18	6.3	3.5	145	32	9	2.6	13.9	0.24	252	206.4	188.1
CENESA-9	84	Female	75	1.57	30.42719785792527	3	No	2	1	5840	172000	33.9	1979.76	11	642.4	53.1	3101.04	1.7	99.28	0.3	17.52	3.08182	1.56637	86.8792	46.3	14.5	.	.	.	.	.	.	.	.	.	.	20	19	.	.	142	25	.	.	.	.	.	.	.
CENESA-10	80	Male	59.5667	NPM	.	4	Yes	3	1	6680	317000	26.8	1790.24	13.3	888.44	51.7	3453.56	8.1	541.08	0.1	6.68	2.01504	1.9291	177.071	27.7	8.9	.	.	.	.	.	.	.	.	.	.	9	11	.	.	102	29	.	.	.	.	.	.	.
CENESA-10	81	Male	53.7308	NPM	.	4	Yes	3	1	5950	232000	28.6	1701.7	9.4	559.3	51.6	3070.2	10.4	618.8	0	0	3.04255	1.8042	136.334	27.7	8.8	88.5	28.1	31.8	9.6	3.3	.	.	.	.	466	13	11	6.9	3.8	125	39	6.5	2.5	9.8	0.3	132	573.6	116.4
CENESA-10	81	Male	53	NPM	.	4	Yes	3	1	6430	258000	29.4	1890.42	12.6	810.18	49.3	3169.99	8.7	559.41	.	.	2.33333	1.67687	136.478	39.7	12.9	.	.	.	.	.	.	.	.	.	.	42	31	.	.	167	51	.	.	.	.	.	.	.
CENESA-10	81	Male	52.7615	NPM	.	4	Yes	3	1	7010	210000	25.2	1766.52	5.4	378.54	60.4	4234.04	8.7	609.87	0.3	21.03	4.66667	2.39683	118.878	45.2	13	94.7	27.2	28.8	10.1	5.3	.	.	.	.	.	81	47	.	4.1	187	60	.	.	.	.	.	.	.
CENESA-10	81	Male	53.3	NPM	.	4	Yes	3	1	6060	223000	23.6	1430.16	8.1	490.86	59.5	3605.7	8.5	515.1	0.3	18.18	2.91358	2.52119	155.927	40.3	12.7	.	.	.	.	.	.	.	.	.	.	56	36	.	.	241	78	.	.	.	.	.	.	.
CENESA-10	81	Male	52.95	NPM	.	4	Yes	3	1	6730	201000	23.4	1574.82	8.3	558.59	62.4	4199.52	5.7	383.61	0.2	13.46	2.81928	2.66667	127.634	43.7	14.1	87	28.2	32.4	9.1	6.6	156	140	30	88	576	43	25	7.4	4	254	72	9.3	3.7	9.3	1.5	118	948.8	362
CENESA-10	81	Male	52.5357	NPM	.	4	Yes	3	1	5980	260000	23.2	1387.36	7.7	460.46	62.5	3737.5	6.2	370.76	0.4	23.92	3.01299	2.69397	187.406	42.5	13.5	.	.	.	.	.	.	.	.	.	.	38	20	.	.	244	76	.	.	.	.	.	.	.
CENESA-10	81	Male	53.2	NPM	.	4	Yes	3	1	6220	206000	20.8	1293.76	8.4	522.48	63.2	3931.04	7	435.4	0.6	37.32	2.47619	3.03846	159.226	40.2	12.8	90.9	28.9	31.8	9.4	6.4	.	.	.	.	506	28	19	7.4	3.8	222	84	9.2	4.5	14	1.1	141	1277	568.9
CENESA-10	81	Male	53.2308	NPM	.	4	Yes	3	1	6220	218000	22	1368.4	7.6	472.72	63.6	3955.92	6.2	385.64	0.6	37.32	2.89474	2.89091	159.31	33.5	10.3	.	.	.	.	.	.	.	.	.	.	39	23	.	.	182	49	.	.	.	.	.	.	.
CENESA-10	81	Male	.	NPM	.	5	Yes	3	1	6710	187000	18.2	1221.22	8.3	556.93	60.3	4046.13	12.7	852.17	0.5	33.55	2.19277	3.31319	153.126	32.1	10.4	.	.	.	8.6	5.8	.	.	.	.	.	34	24	.	4	261	82	.	.	.	.	.	.	.
CENESA-10	81	Male	53.1667	NPM	.	5	Yes	3	1	6230	200000	23.3	1451.59	9.7	604.31	56.4	3513.72	10.1	629.23	0.5	31.15	2.40206	2.4206	137.78	30.9	10	.	.	.	.	.	121	118	27	64	.	26	15	.	.	235	61	.	.	.	.	.	.	.
CENESA-10	82	Male	52.3333	NPM	.	5	Yes	3	1	7550	194000	20.9	1577.95	7.1	536.05	58.8	4439.4	12.8	966.4	0.4	30.2	2.94366	2.8134	122.944	32.8	10.6	94.2	30.3	32.1	9.4	5.7	.	.	.	.	259	34	19	7.4	3.8	203	55	7.9	2.5	14.1	0.89	133	1281	650.5
CENESA-10	82	Male	50.3333	NPM	.	5	Yes	3	1	7860	202000	21.4	1682.04	6.8	534.48	59.3	4660.98	12.1	951.06	0.4	31.44	3.14706	2.77103	120.092	36.1	11.7	.	.	.	.	.	.	.	.	.	.	38	18	.	.	259	96	.	.	.	.	.	.	.
CENESA-10	82	Male	50.5333	NPM	.	5	Yes	3	1	7100	227000	20.1	1427.1	8.7	617.7	62.3	4423.3	8.5	603.5	0.4	28.4	2.31034	3.0995	159.064	33.5	10.8	.	.	.	9.3	7.6	.	.	.	.	.	28	14	.	3.9	201	35	.	.	.	.	.	.	.
CENESA-10	82	Male	50.5	NPM	.	5	Yes	3	1	7210	211000	14.9	1074.29	8.1	584.01	73.4	5292.14	3.1	223.51	0.5	36.05	1.83951	4.92617	196.409	33.1	10.7	.	.	.	.	.	.	.	.	.	.	33	18	.	.	200	54	.	.	.	.	.	.	.
CENESA-10	82	Male	49.3333	NPM	.	5	Yes	3	1	7590	221000	12.9	979.11	8.1	614.79	74.7	5669.73	3.9	296.01	0.4	30.36	1.59259	5.7907	225.715	33	10.5	95.7	30.6	32	9.2	5.9	81	134	32	84	176	35	19	6.9	3.7	206	61	7.7	2.7	9.8	0.93	139	1630	819
CENESA-10	82	Male	49.8	NPM	.	5	Yes	3	1	8140	277000	12	976.8	7	569.8	77.4	6300.36	3.3	268.62	0.3	24.42	1.71429	6.45	283.579	31.7	10.2	.	.	.	.	.	.	.	.	.	.	37	19	.	.	222	58	.	.	.	.	.	.	.
CENESA-10	82	Male	49.1	NPM	.	5	Yes	3	1	6980	200000	15.7	1095.86	10.2	711.96	66.5	4641.7	7.1	495.58	0.5	34.9	1.53922	4.23567	182.505	31.4	10	95.9	30.6	31.9	9.3	7	.	.	.	.	204	18	14	7.5	3.7	213	58	7.6	2.6	9.5	5.75	134	1607	810.2
CENESA-10	82	Male	47.6667	NPM	.	5	Yes	3	1	8260	258000	18.2	1503.32	7.7	636.02	67.9	5608.54	5.8	479.08	0.4	33.04	2.36364	3.73077	171.62	33.4	10.8	.	.	.	.	.	.	.	.	.	.	19	19	.	.	198	59	.	.	.	.	.	.	.
CENESA-10	82	Male	46.5	NPM	.	6	Yes	3	1	7180	231000	15.6	1120.08	7.5	538.5	72.7	5219.86	3.6	258.48	0.6	43.08	2.08	4.66026	206.235	37.8	12.1	.	.	.	9.2	7	.	.	.	.	.	33	26	.	3.6	239	54	.	.	.	.	.	.	.
CENESA-10	82	Male	45.6667	NPM	.	6	Yes	3	1	10050	318000	11.4	1145.7	7.6	763.8	77.1	7748.55	3.4	341.7	0.5	50.25	1.5	6.76316	277.56	37.6	11.8	.	.	.	.	.	.	.	.	.	.	17	19	.	.	184	51	.	.	.	.	.	.	.
CENESA-10	83	Male	46.5	NPM	.	6	Yes	3	1	7510	220000	12.3	923.73	4.2	315.42	80.1	6015.51	3.1	232.81	0.3	22.53	2.92857	6.5122	238.165	38.8	11.4	.	.	.	.	.	.	.	.	.	.	29	27	.	.	192	38	.	.	.	.	.	.	.
CENESA-10	83	Male	46.5	NPM	.	6	Yes	3	1	7740	210000	17.4	1346.76	6.9	534.06	70.6	5464.44	4.7	363.78	0.4	30.96	2.52174	4.05747	155.93	38.8	12.5	.	.	.	9.5	5.5	.	.	.	.	.	34	27	.	.	188	57	.	.	.	.	.	2000	813.8
CENESA-10	83	Male	46.7667	NPM	.	6	Yes	3	1	7710	215000	18.1	1395.51	7.2	555.12	70.5	5435.55	3.8	292.98	0.4	30.84	2.51389	3.89503	154.066	38.9	.	.	.	.	.	.	.	.	.	.	.	29	27	.	.	211	49	.	.	.	.	.	.	.
CENESA-10	83	Male	46.6	NPM	.	6	Yes	3	1	7800	256000	18	1404	6.9	538.2	70.8	5522.4	4	312	0.3	23.4	2.6087	3.93333	182.336	33.9	11	100.7	32.8	32.6	9	7.2	158	148	29	94	281	27	25	7.1	3.6	219	56	7	2.4	14.7	1.24	142	2000	956.9
CENESA-10	83	Male	47.3333	NPM	.	6	Yes	3	1	7030	248000	15.5	1089.65	8.1	569.43	70.7	4970.21	5.3	372.59	0.4	28.12	1.91358	4.56129	227.596	30	9.8	.	.	.	.	.	.	.	.	.	.	27	25	.	.	188	53	.	.	.	.	.	.	.
CENESA-10	83	Male	48.3333	NPM	.	6	Yes	3	1	7350	228000	11.5	845.25	9.5	698.25	70.4	5174.4	8.3	610.05	0.3	22.05	1.21053	6.12174	269.743	28.8	9	98.8	30.8	31.2	8.6	6.5	.	.	.	.	264	22	26	6.3	3.4	139	31	6.1	1.7	7	3.96	131	1954	1146
CENESA-10	83	Male	48.5	NPM	.	6	Yes	3	1	6560	249000	12.8	839.68	8.9	583.84	72.5	4756	5.2	341.12	0.6	39.36	1.4382	5.66406	296.542	33.4	10.4	.	.	.	.	.	.	.	.	.	.	22	23	.	.	153	47	.	.	.	.	.	.	.
CENESA-11	80	Female	46.8769	1.5	20.83418803418804	6	Yes	1	0	7000	306000	19.7	1379	6.9	483	61.8	4326	11.3	791	0.3	21	2.85507	3.13706	221.9	35.5	11.4	.	.	.	9.3	3.7	.	.	.	.	.	10	14	.	3.8	111	19	.	.	.	.	.	.	.
CENESA-11	80	Female	46.44	1.5	20.64	6	Yes	1	0	6610	252000	21	1388.1	7.3	482.53	53.6	3542.96	17.9	1183.19	0.2	13.22	2.87671	2.55238	181.543	34	10.7	.	.	.	.	.	.	.	.	.	.	15	13	.	.	134	21	.	.	.	.	.	.	.
CENESA-11	80	Female	45.9545	1.5	20.42424242424242	6	Yes	1	0	3520	152000	31.8	1119.36	15.6	549.12	51.2	1802.24	1.1	38.72	0.3	10.56	2.03846	1.61006	135.792	35.2	11.2	.	.	.	.	.	.	.	.	.	.	5	16	.	.	99	16	.	.	.	.	.	.	.
CENESA-11	80	Female	46.0429	1.5	20.46349206349206	6	Yes	1	0	7140	287000	21.6	1542.24	9.2	656.88	56	3998.4	12.9	921.06	0.3	21.42	2.34783	2.59259	186.093	31.6	10.1	95.2	30.4	32	10.2	4.9	.	.	.	.	227	6	11	6.8	3.9	188	32	7.4	1.7	7.2	0.1	152	169.6	267.7
CENESA-11	80	Female	46.5	1.5	20.66666666666667	6	Yes	1	0	8520	329000	18.4	1567.68	6.2	528.24	55.8	4754.16	19.5	1661.4	0.1	8.52	2.96774	3.03261	209.864	31.7	10.1	.	.	.	.	.	.	.	.	.	.	7	16	.	.	103	17	.	.	.	.	.	.	.
CENESA-11	80	Female	46.4833	1.5	20.65925925925926	6	Yes	1	0	9620	324000	10.7	1029.34	3.4	327.08	85.3	8205.86	0.3	28.86	0.3	28.86	3.14706	7.97196	314.765	33.7	9.7	.	.	.	9.5	3.9	.	.	.	.	.	14	21	.	3.9	178	28	.	.	.	.	.	.	.
CENESA-11	80	Female	46.8769	1.5	20.83418803418804	6	Yes	1	0	6020	336000	14.9	896.98	6.1	367.22	74.7	4496.94	4	240.8	0.3	18.06	2.44262	5.01342	374.59	27.6	8.7	.	.	.	.	.	.	.	.	.	.	11	11	.	.	133	26	.	.	.	.	.	.	.
CENESA-11	81	Female	47.0692	1.5	20.91965811965812	6	Yes	1	0	9450	373000	13	1228.5	6.3	595.35	74.5	7040.25	5.9	557.55	0.3	28.35	2.06349	5.73077	303.622	30.5	9.7	94.3	29.9	31.7	9	5.6	118	180	55	101	297	10	10	6.5	4	112	22	6.7	1.8	6.7	0.6	154	74.85	395.1
CENESA-11	81	Female	47.2615	1.5	21.0051282051282	6	Yes	1	0	8440	392000	15.3	1291.32	4.8	405.12	60.3	5089.32	19	1603.6	0.6	50.64	3.1875	3.94118	303.565	30.2	9.5	.	.	.	.	.	.	.	.	.	.	8	15	.	.	114	16	.	.	.	.	.	.	.
CENESA-11	81	Female	47.4462	1.5	21.08717948717948	6	Yes	1	0	7140	380000	18.9	1349.46	5.1	364.14	55.5	3962.7	19.7	1406.58	0.8	57.12	3.70588	2.93651	281.594	36.3	10.9	99.2	29.8	30.1	9	6.5	.	.	.	.	226	10	20	7	4.2	99	17	7.1	1.7	10	0.2	173	409.8	398.6
CENESA-11	81	Female	47.0625	1.5	20.91666666666667	6	Yes	2	0	2930	221000	25.5	747.15	16.2	474.66	52	1523.6	6	175.8	0.3	8.79	1.57407	2.03922	295.791	23.7	7.5	.	.	.	.	.	.	.	.	.	.	7	14	.	.	63	11	.	.	.	.	.	.	.
CENESA-11	81	Female	47.2667	1.5	21.00740740740741	7	Yes	2	0	5280	288000	19.9	1050.72	8.6	454.08	63.1	3331.68	8	422.4	0.4	21.12	2.31395	3.17085	274.098	29.4	9.1	.	.	.	8.7	1.4	.	.	.	.	.	22	18	.	3.7	73	14	.	.	.	.	.	.	.
CENESA-11	81	Female	47.4	1.5	21.06666666666667	7	Yes	2	0	6610	252000	21	1388.1	7.3	482.53	53.6	3542.96	17.9	1183.19	0.2	13.22	2.87671	2.55238	181.543	34	10.7	.	.	.	.	.	.	.	.	.	.	15	13	.	.	134	21	.	.	.	.	.	.	.
CENESA-11	81	Female	46.6667	1.5	20.74074074074074	7	Yes	2	0	6220	283000	12.8	796.16	3.7	230.14	62.5	3887.5	20.5	1275.1	0.5	31.1	3.45946	4.88281	355.456	38	12.4	.	.	.	.	.	90	173	57	97	.	10	17	.	.	130	24	.	.	.	.	.	.	.
CENESA-11	81	Female	45.4	1.5	20.17777777777778	7	Yes	2	0	5850	221000	26.5	1550.25	5.7	333.45	50.4	2948.4	17	994.5	0.4	23.4	4.64912	1.90189	142.558	43.7	14.2	98.8	32.1	32.5	8.2	5.5	.	.	.	.	210	70	69	6.5	3.7	161	25	6.6	1.6	12	0.18	140	398.5	615.2
CENESA-11	81	Female	44.5	1.5	19.77777777777778	7	Yes	2	0	13620	198000	25	3405	9.5	1293.9	86.5	11781.3	1.4	190.68	0.1	13.62	2.63158	3.46	58.1498	40.5	13.3	.	.	.	.	.	.	.	.	.	.	10	11	.	.	142	26	.	.	.	.	.	.	.
CENESA-11	81	Female	44.5	1.5	19.77777777777778	7	Yes	2	0	11750	381000	11.2	1316	7.4	869.5	74.1	8706.75	6.9	810.75	0.4	47	1.51351	6.61607	289.514	37	11.6	.	.	.	8.5	4	.	.	.	.	.	33	36	.	3.3	106	23	.	.	.	.	.	.	.
CENESA-12	81	Female	45	1.5	20	2	No	2	0	3910	134000	31.8	1243.38	7.6	297.16	58.5	2287.35	1.5	58.65	0.6	23.46	4.18421	1.83962	107.771	35	11.7	.	.	.	.	.	119	214	48	136	.	19	20	.	.	141	30	.	.	.	.	.	.	.
CENESA-12	81	Female	45	1.5	20	2	No	2	0	6110	173000	32.9	2010.19	7.5	458.25	58.6	3580.46	0.8	48.88	0.2	12.22	4.38667	1.78116	86.0615	36.2	11.9	92.3	30.3	32.9	9.3	3.7	.	.	.	.	235	24	25	7.5	4	144	33	6.6	2	9.7	2.07	145	998.4	2362
CENESA-12	81	Female	45.1667	1.5	20.07407407407407	2	No	2	0	5680	163000	33.5	1902.8	7.7	437.36	57.2	3248.96	1.3	73.84	0.3	17.04	4.35065	1.70746	85.6632	34.2	11.2	.	.	.	.	.	.	.	.	.	.	26	29	.	.	.	.	.	.	.	.	.	.	.
CENESA-12	81	Female	45	1.5	20	2	No	2	0	6080	175000	33.6	2042.88	5.6	340.48	59.5	3617.6	1	60.8	0.3	18.24	6	1.77083	85.6634	35.5	11.5	.	.	.	9.5	3.9	.	.	.	.	.	21	27	.	4.3	135	21	.	.	.	.	.	.	.
CENESA-12	81	Female	45	1.5	20	2	No	2	0	4590	133000	30.2	1386.18	7	321.3	61.6	2827.44	1	45.9	0.2	9.18	4.31429	2.03974	95.9471	37	12.1	.	.	.	.	.	.	.	.	.	.	20	21	.	.	132	31	.	.	.	.	.	.	.
CENESA-12	82	Female	46	1.5	20.44444444444444	2	No	2	0	5200	176000	25.6	1331.2	7	364	65.9	3426.8	1	52	0.5	26	3.65714	2.57422	132.212	37.9	12.3	91.8	29.8	32.5	8.9	3.7	92	218	69	135	285	22	26	7.1	4	128	27	6.8	1.9	9	1.92	148	843.4	2953
CENESA-12	82	Female	46.2667	1.5	20.56296296296297	2	No	2	0	5040	170000	24.3	1224.72	7	352.8	67.2	3386.88	1	50.4	0.5	25.2	3.47143	2.76543	138.807	36.9	11.8	.	.	.	.	.	.	.	.	.	.	22	27	.	.	127	28	.	.	.	.	.	.	.
CENESA-12	82	Female	46.3333	1.5	20.5925925925926	2	No	2	0	4970	181000	28	1391.6	8.4	417.48	61.6	3061.52	1	49.7	1	49.7	3.33333	2.2	130.066	31	9.9	90.9	29	31.8	9.2	3.7	.	.	.	.	250	16	24	7.2	3.9	111	22	6.2	1.7	7	3.38	152	750.5	2218
CENESA-12	82	Female	45.8333	1.5	20.37037037037037	2	No	2	0	4160	137000	29.8	1239.68	6.1	253.76	61.3	2550.08	2.3	95.68	0.5	20.8	4.88525	2.05705	110.512	33.7	11	.	.	.	.	.	.	.	.	.	.	12	19	.	.	107	20	.	.	.	.	.	.	.
CENESA-12	82	Female	45.8333	1.5	20.37037037037037	3	No	2	0	3840	126000	34.2	1313.28	8	307.2	56	2150.4	1.3	49.92	0.5	19.2	4.275	1.63743	95.943	36.4	11.4	.	.	.	9.2	3.3	.	.	.	.	.	10	19	.	3.8	78	21	.	.	.	.	.	.	.
CENESA-12	82	Female	45.8333	1.5	20.37037037037037	3	No	2	0	4400	132000	24.5	1078	10.6	466.4	63.6	2798.4	0.7	30.8	0.6	26.4	2.31132	2.59592	122.449	34.9	11.3	.	.	.	.	.	.	.	.	.	.	20	36	.	.	84	20	.	.	.	.	.	.	.
CENESA-13	82	Female	.	1.49	.	0	No	2	4, 11	3790	191000	30.7	1163.53	9.5	360.05	56.1	2126.19	3.4	128.86	0.3	11.37	3.23158	1.82736	164.156	27.6	9.2	.	.	.	.	.	.	.	.	.	.	25	23	.	.	123	30	.	.	.	.	.	.	.
CENESA-13	82	Female	.	1.49	.	0	No	2	4, 11	4120	206000	23.8	980.56	6.6	271.92	63.5	2616.2	5.6	230.72	0.5	20.6	3.60606	2.66807	210.084	29.3	9.9	99.2	33.7	33.9	8.7	5.1	.	.	.	.	127	38	24	6.1	3.7	170	38	9	2.3	11.7	0.32	167	387.6	215.6
CENESA-13	82	Female	.	1.49	.	0	No	2	4, 11	4180	177000	20.8	869.44	8.1	338.58	67.1	2804.78	3.5	146.3	0.5	20.9	2.5679	3.22596	203.579	37.4	11.8	.	.	.	.	.	.	.	.	.	.	26	22	.	.	132	29	.	.	.	.	.	.	.
CENESA-13	82	Female	47.0333	1.49	21.18523189646112	1	No	2	4, 11	3400	148000	34.3	1166.2	9.7	329.8	52.7	1791.8	3	102	0.3	10.2	3.53608	1.53644	126.908	43.6	14.4	.	.	.	9.2	4.6	.	.	.	.	.	15	20	.	4.3	186	38	.	.	.	.	.	.	.
CENESA-13	82	Female	47.3333	1.49	21.32036094470219	1	No	2	4, 11	4740	105000	18.5	876.9	10.1	478.74	69.8	3308.52	1.1	52.14	0.5	23.7	1.83168	3.77297	119.74	43.9	14.4	.	.	.	.	.	.	.	.	.	.	23	27	.	.	221	58	.	.	.	.	.	.	.
CENESA-13	82	Female	48	1.49	21.62064771857123	1	No	2	4, 11	4130	165000	32.4	1338.12	6.7	276.71	57.8	2387.14	2.8	115.64	0.3	12.39	4.83582	1.78395	123.307	37.4	11.7	.	.	.	.	.	.	.	.	.	.	20	22	.	.	166	35	.	.	.	.	.	.	.
CENESA-13	82	Female	48	1.49	21.62064771857123	1	No	2	4, 11	3270	199000	30.3	990.81	9.6	313.92	55.7	1821.39	3.9	127.53	0.5	16.35	3.15625	1.83828	200.846	33	11.5	.	.	.	9.9	5.8	.	.	.	.	.	36	30	.	.	164	40	.	.	.	.	.	1354	115.2
CENESA-13	82	Female	48	1.49	21.62064771857123	1	No	2	4, 11	4330	167000	25.7	1112.81	9.9	428.67	61.8	2675.94	2.2	95.26	0.4	17.32	2.59596	2.40467	150.071	39.3	.	.	.	.	.	.	.	.	.	.	.	12	16	.	.	202	40	.	.	.	.	.	.	.
CENESA-13	82	Female	48	1.49	21.62064771857123	1	No	2	4, 11	3530	128000	32.9	1161.37	8.5	300.05	54.8	1934.44	3.2	112.96	0.6	21.18	3.87059	1.66565	110.215	44.5	14.2	109.2	36.3	33.3	10.9	5.5	72	134	41	84	74	12	21	7	3.9	204	40	10.1	2.6	19	0.34	145	1224	127.4
CENESA-13	82	Female	48	1.49	21.62064771857123	1	No	2	4, 11	3180	157000	27	858.6	10.6	337.08	59	1876.2	2.9	92.22	0.5	15.9	2.54717	2.18519	182.856	36.4	12.3	.	.	.	.	.	.	.	.	.	.	14	21	.	.	251	54	.	.	.	.	.	.	.
CENESA-13	83	Female	48.2	1.49	21.71073375073195	1	No	2	4, 11	4190	163000	24.5	1026.55	8.9	372.91	63.5	2660.65	2.7	113.13	0.4	16.76	2.75281	2.59184	158.784	32.9	10.8	105.8	34.7	32.8	9.6	6.4	.	.	.	.	115	13	22	6.4	3.8	212	44	10	2.6	17.5	0.07	147	1447	161.8
CENESA-14	79	Male	41.8	1.68	14.81009070294785	4	Yes	2	4, 11 , 5, 1	4680	227000	31	1450.8	12.6	589.68	48	2246.4	7.5	351	0.9	42.12	2.46032	1.54839	156.465	42.5	13.3	.	.	.	9.8	5.7	.	.	.	.	.	13	13	.	3.9	114	29	.	.	.	.	.	.	.
CENESA-14	79	Male	41.8667	1.68	14.83371126228269	4	Yes	2	4, 11 , 5, 1	5110	221000	31.5	1609.65	9.6	490.56	51.8	2646.98	6.5	332.15	0.6	30.66	3.28125	1.64444	137.297	42.4	13.2	.	.	.	.	.	.	.	.	.	.	11	11	.	.	120	23	.	.	.	.	.	.	.
CENESA-14	79	Male	41.9333	1.68	14.85733182161754	4	Yes	2	4, 11 , 5, 1	5540	159000	22	1218.8	9.6	531.84	64	3545.6	4	221.6	0.4	22.16	2.29167	2.90909	130.456	37.5	11.8	84.8	26.7	31.5	9.7	3.8	64	177	45	105	126	18	19	6.3	3.9	133	29	7.5	2.3	3.5	1.3	222	88.93	28.43
CENESA-14	79	Male	41.8	1.68	14.81009070294785	4	Yes	2	4, 11 , 5, 1	6130	172000	13.9	852.07	9.8	600.74	75.8	4646.54	0.3	18.39	0.2	12.26	1.41837	5.45324	201.861	36.1	11.4	.	.	.	.	.	.	.	.	.	.	22	15	.	.	148	17	.	.	.	.	.	.	.
CENESA-14	79	Male	41.8667	1.68	14.83371126228269	4	Yes	2	4, 11 , 5, 1	4240	182000	24.8	1051.52	13.4	568.16	58.8	2493.12	2.8	118.72	0.2	8.48	1.85075	2.37097	173.083	29.5	9.7	81.7	26.9	32.9	9.2	6.3	.	.	.	.	310	38	40	6.4	3.6	127	29	7	2.1	9.1	8.4	166	209.9	41.04
CENESA-14	79	Male	41.7333	1.68	14.786470143613	4	Yes	2	4, 11 , 5, 1	4180	125000	35.4	1479.72	9.8	409.64	46.2	1931.16	8.1	338.58	0.5	20.9	3.61224	1.30508	84.4754	32.1	10.4	.	.	.	.	.	.	.	.	.	.	18	21	.	.	118	23	.	.	.	.	.	.	.
CENESA-14	79	Male	41.1667	1.68	14.58569538926682	4	Yes	2	4, 11 , 5, 1	3390	141000	35.8	1213.62	7.5	254.25	50.2	1701.78	5.2	176.28	1.3	44.07	4.77333	1.40223	116.181	37.4	10.9	93.6	27.2	29.1	9.3	6.6	.	.	.	.	.	29	31	.	4.1	127	30	.	.	.	.	.	.	.
CENESA-14	79	Male	41	1.68	14.52664399092971	4	Yes	2	4, 11 , 5, 1	4870	185000	32.3	1573.01	9.5	462.65	50.4	2454.48	6.4	311.68	1.4	68.18	3.4	1.56037	117.609	38.9	12.2	.	.	.	.	.	.	.	.	.	.	13	15	.	.	156	30	.	.	.	.	.	.	.
CENESA-14	79	Male	41.1667	1.68	14.58569538926682	4	Yes	2	4, 11 , 5, 1	5080	72000	15.5	787.4	8.3	421.64	70.5	3581.4	4.6	233.68	1.1	55.88	1.86747	4.54839	91.4402	38	11.8	.	.	.	.	.	.	.	.	.	.	.	.	.	.	.	.	.	.	.	.	.	.	.
CENESA-14	80	Male	41.5	1.68	14.70379818594105	5	Yes	2	4, 11 , 5, 1	5110	221000	31.5	1609.65	9.6	490.56	51.8	2646.98	6.5	332.15	0.6	30.66	3.28125	1.64444	137.297	42.4	13.2	.	.	.	.	.	.	.	.	.	.	11	11	.	.	120	23	.	.	.	.	.	.	.
CENESA-14	80	Male	41.5	1.68	14.70379818594105	5	Yes	2	4, 11 , 5, 1	5540	159000	22	1218.8	9.6	531.84	64	3545.6	4	221.6	0.4	22.16	2.29167	2.90909	130.456	37.5	11.8	84.8	26.7	31.5	9.7	3.8	64	177	45	105	126	18	19	6.3	3.9	133	29	7.5	2.3	3.5	1.3	222	88.93	28.43
CENESA-15	79	Male	72.5	1.75	23.6734693877551	4	No	2	1	5860	190000	34.5	2021.7	9.8	574.28	52.5	3076.5	2.3	134.78	0.9	52.74	3.52041	1.52174	93.9803	36.2	11.4	.	.	.	.	.	.	.	.	.	.	8	14	.	.	118	29	.	.	.	.	.	.	.
CENESA-15	80	Male	72.5	1.75	23.6734693877551	5	No	2	1	5890	192000	35.2	2073.28	8.9	524.21	52.3	3080.47	2.8	164.92	0.8	47.12	3.95506	1.4858	92.6069	34.4	10.9	.	.	.	8.6	4	.	.	.	.	.	10	14	.	4.1	106	28	.	.	.	.	.	.	.
CENESA-15	80	Male	72.5	1.75	23.6734693877551	5	No	2	1	6880	202000	33.7	2318.56	10.3	708.64	53.6	3687.68	1.8	123.84	0.6	41.28	3.27184	1.5905	87.123	35.6	11.4	.	.	.	.	.	131	202	56	123	.	10	14	.	.	99	23	.	.	.	.	.	.	.
CENESA-15	80	Male	72.5	1.75	23.6734693877551	5	No	2	1	6560	216000	37.2	2440.32	9.7	636.32	49.9	3273.44	2.4	157.44	0.8	52.48	3.83505	1.3414	88.513	35.7	11.3	89.8	28.3	31.6	8.6	5.1	.	.	.	.	54	7	12	6.8	4.1	133	35	5.8	1.8	8.1	0.04	274	12.78	119.2
CENESA-15	80	Male	72.5	1.75	23.6734693877551	5	No	2	1	6540	218000	26.5	1733.1	6.7	438.18	63	4120.2	3.2	209.28	0.6	39.24	3.95522	2.37736	125.786	35.4	11	.	.	.	.	.	.	.	.	.	.	10	12	.	.	148	37	.	.	.	.	.	.	.
CENESA-15	80	Male	72.4	1.75	23.64081632653061	5	No	2	1	7470	264000	30.7	2293.29	6.9	515.43	59.5	4444.65	2.2	164.34	0.7	52.29	4.44928	1.93811	115.118	36.3	11.6	.	.	.	9	6.9	.	.	.	.	.	10	13	.	4.2	157	40	.	.	.	.	.	.	.
CENESA-15	80	Male	72.3333	1.75	23.61904761904762	5	No	2	1	7050	220000	32.8	2312.4	7.9	556.95	55.5	3912.75	2.9	204.45	0.9	63.45	4.1519	1.69207	95.1393	36.2	11.4	.	.	.	.	.	.	.	.	.	.	9	13	.	.	128	28	.	.	.	.	.	.	.
CENESA-15	80	Male	72.5	1.75	23.6734693877551	5	No	2	1	6210	216000	32.6	2024.46	10.1	627.21	52.7	3272.67	3.6	223.56	1	62.1	3.22772	1.61656	106.695	35.7	11.2	88.5	27.8	31.4	8.4	5.4	162	233	60	152	83	12	19	6.8	4.2	141	38	6.3	1.9	7.3	0.06	272	18.27	234.9
CENESA-15	80	Male	72.3333	1.75	23.61904761904762	5	No	2	1	6970	213000	34.4	2397.68	8.4	585.48	53.8	3749.86	2.6	181.22	0.8	55.76	4.09524	1.56395	88.8359	36.6	11.5	.	.	.	.	.	.	.	.	.	.	8	12	.	.	141	33	.	.	.	.	.	.	.
CENESA-15	80	Male	72.4333	1.75	23.65170068027211	5	No	2	1	5900	185000	30.4	1793.6	8.2	483.8	58.4	3445.6	2.1	123.9	0.9	53.1	3.70732	1.92105	103.145	36.1	11.5	90.2	28.6	31.7	8.7	4.2	.	.	.	.	70	10	12	6.8	4.2	133	33	7.4	2.2	16.4	0.08	225	176.6	121.3
CENESA-15	80	Male	72.8	1.75	23.77142857142857	5	No	2	1	6610	187000	32.8	2168.08	8.9	588.29	55.3	3655.33	1.9	125.59	1.1	72.71	3.68539	1.68598	86.2514	37.3	12	.	.	.	.	.	.	.	.	.	.	6	13	.	.	161	39	.	.	.	.	.	.	.
CENESA-15	81	Male	72.6667	1.75	23.72789115646259	6	No	2	1	12510	397000	13.8	1726.38	7.3	913.23	77.9	9745.29	0.6	75.06	0.4	50.04	1.89041	5.64493	229.961	32.5	10.2	.	.	.	8.7	2.9	.	.	.	.	.	11	14	.	3.4	102	28	.	.	.	.	.	.	.
CENESA-15	81	Male	73.0667	1.75	23.85850340136054	6	No	2	1	9530	274000	23.8	2268.14	8.1	771.93	63.5	6051.55	3.7	352.61	0.9	85.77	2.93827	2.66807	120.804	32.6	10	.	.	.	.	.	.	.	.	.	.	18	22	.	.	94	23	.	.	.	.	.	.	.
CENESA-15	81	Male	72.5	1.75	23.6734693877551	6	No	2	1	5680	258000	30.3	1721.04	13.4	761.12	52.5	2982	3.2	181.76	0.6	34.08	2.26119	1.73267	149.909	42.9	11.9	.	.	.	.	.	.	.	.	.	.	15	14	.	.	100	27	.	.	.	.	.	.	.
CENESA-15	81	Male	72.3	1.75	23.60816326530612	6	No	2	1	6490	313000	28.3	1836.67	9.9	642.51	50.7	3290.43	10.2	661.98	0.9	58.41	2.85859	1.79152	170.417	35.3	11.1	.	.	.	8.2	3.5	.	.	.	.	.	12	18	.	.	94	27	.	.	.	.	.	404.4	51.51
CENESA-15	81	Male	72.3	1.75	23.60816326530612	6	No	2	1	10910	259000	25	2727.5	6.9	752.79	64.6	7047.86	2.8	305.48	0.7	76.37	3.62319	2.584	94.9588	33.9	.	.	.	.	.	.	.	.	.	.	.	13	18	.	.	103	.	.	.	.	.	.	.	.
CENESA-15	81	Male	72.2667	1.75	23.59727891156463	6	No	2	1	7760	201000	28.7	2227.12	6.9	535.44	59.3	4601.68	4.1	318.16	1	77.6	4.15942	2.0662	90.2511	33	10.4	93.5	29.4	31.5	8.5	5.2	95	185	58	113	69	13	16	7	4	121	28	6.4	2	10.3	0.21	196	227	64.74
CENESA-15	81	Male	72.2667	1.75	23.59727891156463	6	No	2	1	6080	187000	33.7	2048.96	8.3	504.64	53.7	3264.96	3.6	218.88	0.7	42.56	4.06024	1.59347	91.2658	36.6	11.7	.	.	.	.	.	.	.	.	.	.	7	11	.	.	115	30	.	.	.	.	.	.	.
CENESA-15	81	Male	72.5	1.75	23.6734693877551	6	No	2	1	6850	171000	36.9	2527.65	7.2	493.2	52.8	3616.8	2.7	184.95	0.4	27.4	5.125	1.43089	67.6518	40.4	12.6	94.2	29.4	31.2	8.2	4.8	.	.	.	.	52	10	19	6.9	4.1	108	28	6.3	2	11.5	0.04	185	168.4	79.01
CENESA-16	79	Male	62.8333	1.64	23.36159032322031	2	No	2	0	5640	225000	16.8	947.52	13.6	767.04	63.3	3570.12	5.6	315.84	0.7	39.48	1.23529	3.76786	237.462	43.2	14.3	102.5	34.1	33.2	8.1	3	.	.	.	.	121	17	9	7.3	3.9	70	17	7.1	2.1	14.9	0.23	162	1245	157.5
CENESA-16	79	Male	62.5	1.64	23.23765615704938	2	No	2	0	6780	236000	10.7	725.46	12.1	820.38	71.7	4861.26	5.1	345.78	0.4	27.12	0.884298	6.70093	325.311	41.1	13.5	.	.	.	.	.	.	.	.	.	.	20	12	.	.	87	19	.	.	.	.	.	.	.
CENESA-16	79	Male	62.5	1.64	23.23765615704938	2	No	2	0	6220	217000	12.4	771.28	13.5	839.7	68.5	4260.7	5	311	0.6	37.32	0.918519	5.52419	281.35	36.9	12.3	.	.	.	8.2	2.6	.	.	.	.	.	18	10	.	3.7	87	20	.	.	.	.	.	.	.
CENESA-16	79	Male	62.6667	1.64	23.29962324013484	2	No	2	0	4520	204000	14.1	637.32	10.1	456.52	69.2	3127.84	6	271.2	0.6	27.12	1.39604	4.9078	320.09	31.7	10.6	.	.	.	.	.	.	.	.	.	.	25	20	.	.	73	16	.	.	.	.	.	.	.
CENESA-16	80	Male	62.5	1.64	23.23765615704938	2	No	2	0	4660	277000	12.7	591.82	19.3	899.38	63.4	2954.44	4	186.4	0.6	27.96	0.658031	4.99213	468.048	28.8	9.2	.	.	.	.	.	.	.	.	.	.	20	22	.	.	89	.	.	.	.	.	.	.	.
CENESA-16	80	Male	62.4	1.64	23.2004759071981	2	No	2	0	6390	244000	13.5	862.65	9.6	613.44	70.7	4517.73	5.6	357.84	0.6	38.34	1.40625	5.23704	282.849	33.9	11.2	100.2	33	33	9	3.1	.	.	.	.	126	14	10	7.3	4	106	26	7.5	2.3	9.3	0.24	181	.	.
CENESA-16	80	Male	62.8	1.64	23.34919690660322	2	No	2	0	6560	258000	9.9	649.44	7.5	492	78.8	5169.28	3.4	223.04	0.4	26.24	1.32	7.9596	397.265	32	10.2	.	.	.	.	.	.	.	.	.	.	10	7	.	.	88	21	.	.	.	.	.	.	.
CENESA-16	80	Male	61.3	1.64	22.79149315883403	3	No	2	0	7300	247000	11.5	839.5	9.4	686.2	76.7	5599.1	1.9	138.7	0.5	36.5	1.2234	6.66957	294.223	32.7	10.3	.	.	.	.	.	.	.	.	.	.	11	5	.	.	72	16	.	.	.	.	.	.	.
CENESA-16	80	Male	62.4	1.64	23.2004759071981	3	No	2	0	4220	239000	27.4	1156.28	10.8	455.76	56.9	2401.18	3.8	160.36	1.1	46.42	2.53704	2.07664	206.697	47.5	13.9	.	.	.	.	.	.	.	.	.	.	16	17	.	.	86	25	.	.	.	.	.	.	.
CENESA-16	80	Male	62.1333	1.64	23.10132857426136	3	No	2	0	5640	220000	11.3	637.32	11.5	648.6	72.7	4100.28	4	225.6	0.5	28.2	0.982609	6.43363	345.195	44.3	14.7	.	.	.	8.7	2.9	.	.	.	.	.	15	12	.	.	75	.	.	.	.	.	.	423	313.9
CENESA-16	80	Male	62.2	1.64	23.12611540749555	3	No	2	0	5110	213000	13.5	689.85	11.6	592.76	69.5	3551.45	4.9	250.39	0.5	25.55	1.16379	5.14815	308.763	42.8	.	.	.	.	.	.	.	.	.	.	.	13	11	.	.	89	28	.	.	.	.	.	.	.
CENESA-16	81	Male	62.5	1.64	23.23765615704938	3	No	2	0	6310	246000	16.3	1028.53	10.7	675.17	67.5	4259.25	5	315.5	0.5	31.55	1.52336	4.1411	239.176	39.6	13.1	96.5	31.8	33	8.8	3.7	92	129	37	82	179	18	12	7.8	4	97	24	7.6	2.4	22.3	0.16	198	718.9	298.4
CENESA-16	81	Male	62.5	1.64	23.23765615704938	3	No	2	0	4720	253000	15.5	731.6	8.2	387.04	71.5	3374.8	4.3	202.96	0.5	23.6	1.89024	4.6129	345.817	35.7	12.1	.	.	.	.	.	.	.	.	.	.	12	11	.	.	90	21	.	.	.	.	.	.	.
CENESA-16	81	Male	62.6	1.64	23.27483640690066	3	No	2	0	5570	295000	16.2	902.34	11.2	623.84	68.8	3832.16	3.3	183.81	0.5	27.85	1.44643	4.24691	326.928	33.6	10.9	97.4	31.5	32.4	8.3	3.1	.	.	.	.	150	12	8	7.4	4	89	23	8.1	2.5	24.9	0.12	202	874.7	278.1
CENESA-17	78	Female	62.7692	1.55	26.12663091331145	11	No	3	0	6680	318000	13.6	908.48	19.3	1289.24	63.3	4228.44	3.1	207.08	0.7	46.76	0.704663	4.65441	350.035	30.3	9.9	.	.	.	9.6	5.2	.	.	.	.	.	11	21	.	3.6	107	25	.	.	.	.	.	.	.
CENESA-17	78	Female	59.82	1.55	24.89906347554631	11	No	3	0	6160	218000	22.7	1398.32	10.9	671.44	61.7	3800.72	4.2	258.72	0.5	30.8	2.08257	2.71806	155.901	37	11.7	.	.	.	.	.	.	.	.	.	.	13	22	.	.	121	27	.	.	.	.	.	.	.
CENESA-17	78	Female	58.8286	1.55	24.48639809722015	11	No	3	0	5740	246000	31.9	1831.06	12.7	728.98	50.7	2910.18	4.4	252.56	0.3	17.22	2.51181	1.58934	134.348	38.3	12.1	90.1	28.5	31.6	10.9	5.5	197	168	29	88	275	16	21	8	4.2	150	38	8.7	3	6.7	0.1	170	140.8	210.9
CENESA-17	78	Female	58.96	1.55	24.5411030176899	11	No	3	0	8930	260000	19.8	1768.14	13	1160.9	63.7	5688.41	3.2	285.76	0.3	26.79	1.52308	3.21717	147.047	40.1	12.7	.	.	.	.	.	.	.	.	.	.	17	23	.	.	187	49	.	.	.	.	.	.	.
CENESA-17	78	Female	59	1.55	24.55775234131113	11	No	3	0	8230	345000	14.6	1201.58	14.2	1168.66	68.9	5670.47	2.1	172.83	0.2	16.46	1.02817	4.71918	287.122	36.3	11.8	87.3	28.4	32.5	10.8	6.3	.	.	.	.	240	17	17	8	3.9	189	45	8.6	2.6	4.9	4.9	138	352.1	361
CENESA-17	78	Female	59	1.55	24.55775234131113	11	No	3	0	6160	222000	19	1170.4	16.1	991.76	61.2	3769.92	3.2	197.12	0.5	30.8	1.18012	3.22105	189.679	34.2	10.6	.	.	.	.	.	.	.	.	.	.	10	18	.	.	110	22	.	.	.	.	.	.	.
CENESA-17	78	Female	58.9077	1.55	24.51933082526213	11	No	3	0	7400	325000	20.1	1487.4	6	444	71	5254	2.2	162.8	0.7	51.8	3.35	3.53234	218.502	39.2	11.1	.	.	.	.	6	.	.	.	.	.	13	21	.	4.1	158	36	.	.	.	.	.	.	.
CENESA-17	78	Female	58.6692	1.55	24.42007524213559	11	No	3	0	8170	264000	16.1	1315.37	9.5	776.15	71.3	5825.21	2.4	196.08	0.7	57.19	1.69474	4.42857	200.704	38.4	12.1	.	.	.	.	.	.	.	.	.	.	13	16	.	.	139	31	.	.	.	.	.	.	.
CENESA-17	78	Female	58.6385	1.55	24.40726807011926	11	No	3	0	8140	226000	16.1	1310.54	8.7	708.18	71.8	5844.52	2.9	236.06	0.5	40.7	1.85057	4.45963	172.448	39.2	12.2	87.9	27.4	31.2	10.5	4.7	122	122	26	76	286	14	14	7.2	3.8	141	28	7.3	2.3	5.2	0.5	134	112.9	361.7
CENESA-17	78	Female	59.0154	1.55	24.5641559273193	11	No	3	0	7510	251000	21.9	1644.69	8.6	645.86	65.7	4934.07	3.2	240.32	0.6	45.06	2.54651	3	152.612	41.2	12.9	.	.	.	.	.	.	.	.	.	.	15	19	.	.	130	25	.	.	.	.	.	.	.
CENESA-17	78	Female	58.7538	1.55	24.4552949651805	11	No	3	0	7660	332000	19.9	1524.34	6.9	528.54	68.6	5254.76	4	306.4	0.6	45.96	2.88406	3.44724	217.799	41.4	12.3	92.2	27.5	29.8	11.1	4.7	.	.	.	.	375	19	28	8	4.4	123	28	8	2.5	9.9	0.2	198	110.8	503.8
CENESA-17	78	Female	58.5	1.55	24.34963579604578	11	No	3	0	6340	246000	18.5	1172.9	8.6	545.24	67.9	4304.86	4.1	259.94	0.9	57.06	2.15116	3.67027	209.737	37.5	11.9	.	.	.	.	.	.	.	.	.	.	17	27	.	.	127	26	.	.	.	.	.	.	.
CENESA-17	79	Female	58.5	1.55	24.34963579604578	12	No	3	0	6200	255000	18.7	1159.4	10.1	626.2	68.5	4247	1.9	117.8	0.8	49.6	1.85149	3.6631	219.941	33.2	10.5	.	.	.	9.2	5.7	.	.	.	.	.	15	21	.	3.9	147	32	.	.	.	.	.	.	.
CENESA-17	79	Female	57.0667	1.55	23.75303503295178	12	No	3	0	6160	218000	22.7	1398.32	10.9	671.44	61.7	3800.72	4.2	258.72	0.5	30.8	2.08257	2.71806	155.901	37	11.7	.	.	.	.	.	.	.	.	.	.	13	22	.	.	121	27	.	.	.	.	.	.	.
CENESA-17	79	Female	56.6667	1.55	23.5865417967395	12	No	3	0	5740	246000	31.9	1831.06	12.7	728.98	50.7	2910.18	4.4	252.56	0.3	17.22	2.51181	1.58934	134.348	38.3	12.1	90.1	28.5	31.6	10.9	5.5	197	168	29	88	275	16	21	8	4.2	150	38	8.7	3	6.7	0.1	170	140.8	210.9
CENESA-17	79	Female	57	1.55	23.72528616024974	12	No	3	0	6110	272000	19.4	1185.34	9.9	604.89	64	3910.4	5.8	354.38	0.9	54.99	1.9596	3.29897	229.47	31.9	10.1	.	.	.	.	.	142	145	27	86	.	13	16	.	.	116	21	.	.	.	.	.	.	.
CENESA-17	79	Female	57	1.55	23.72528616024974	12	No	3	0	9860	319000	12.9	1271.94	9.1	897.26	75.5	7444.3	1.9	187.34	0.6	59.16	1.41758	5.85271	250.798	33.7	10.8	92.7	29.7	32	10.1	4.9	.	.	.	.	184	14	17	7.8	3.9	158	30	7.5	1.9	5.5	0.71	160	379.5	740.2
CENESA-17	79	Female	57	1.55	23.72528616024974	12	No	3	0	7500	326000	21.2	1590	9.8	735	63.8	4785	4.7	352.5	0.5	37.5	2.16327	3.00943	205.031	32.5	10.3	.	.	.	.	.	.	.	.	.	.	19	22	.	.	138	34	.	.	.	.	.	.	.
CENESA-17	79	Female	57	1.55	23.72528616024974	12	No	3	0	8880	387000	15.3	1358.64	8	710.4	72.6	6446.88	3.4	301.92	0.7	62.16	1.9125	4.7451	284.844	26.3	8.3	.	.	.	9.6	4.8	.	.	.	.	.	9	12	.	3.5	135	33	.	.	.	.	.	.	.
CENESA-17	79	Female	56.5	1.55	23.51716961498439	12	No	3	0	6720	229000	19.6	1317.12	7.3	490.56	69.8	4690.56	2.6	174.72	0.7	47.04	2.68493	3.56122	173.864	30.3	9.6	.	.	.	.	.	.	.	.	.	.	9	13	.	.	110	23	.	.	.	.	.	.	.
CENESA-17	79	Female	56	1.55	23.30905306971904	12	No	3	0	10160	242000	11.1	1127.76	8.9	904.24	76.5	7772.4	3.1	314.96	0.4	40.64	1.24719	6.89189	214.585	26.7	8.6	91.5	29.5	32.2	9.6	5.1	83	126	42	72	177	11	20	7.2	3.6	153	31	6.9	1.8	5.7	1.3	151	215.9	864.7
CENESA-17	79	Female	56.6667	1.55	23.5865417967395	12	No	3	0	8160	231000	16.7	1362.72	9.3	758.88	70.9	5785.44	2.4	195.84	0.7	57.12	1.7957	4.24551	169.514	30.7	9.6	.	.	.	.	.	.	.	.	.	.	13	21	.	.	148	36	.	.	.	.	.	.	.
CENESA-17	79	Female	57	1.55	23.72528616024974	12	No	3	0	9140	291000	12.5	1142.5	9.8	895.72	73.9	6754.46	3.2	292.48	0.6	54.84	1.27551	5.912	254.705	28.8	9	91.8	28.8	31.4	9.6	4.9	.	.	.	.	183	9	16	7.4	3.5	156	34	7.5	1.9	3.9	3.16	149	293.2	899.2
CENESA-17	79	Female	57	1.55	23.72528616024974	12	No	3	0	8390	273000	15.1	1266.89	9.5	797.05	70.6	5923.34	4.3	360.77	0.5	41.95	1.58947	4.6755	215.488	30.5	9.6	.	.	.	.	.	.	.	.	.	.	9	19	.	.	135	27	.	.	.	.	.	.	.
CENESA-17	80	Female	58.3	1.55	24.26638917793964	13	No	3	0	9680	272000	14.1	1364.88	9.8	948.64	71.2	6892.16	4.4	425.92	0.5	48.4	1.43878	5.04965	199.285	30.4	9.5	.	.	.	9.4	5.1	.	.	.	.	.	7	20	.	3.6	138	30	.	.	.	.	.	.	.
CENESA-17	80	Female	56	1.55	23.30905306971904	13	No	3	0	9360	296000	15	1404	7.7	720.72	72.2	6757.92	4.4	411.84	0.7	65.52	1.94805	4.81333	210.826	37.7	11.6	.	.	.	.	.	.	.	.	.	.	10	17	.	.	153	32	.	.	.	.	.	.	.
CENESA-17	80	Female	56.1667	1.55	23.37842525147416	13	No	3	0	6720	275000	16.9	1135.68	6.8	456.96	72.4	4865.28	3.2	215.04	0.7	47.04	2.48529	4.28402	242.146	51.3	14.6	.	.	.	.	.	.	.	.	.	.	17	32	.	.	145	35	.	.	.	.	.	.	.
CENESA-17	80	Female	57	1.55	23.72528616024974	13	No	3	0	7110	214000	16.6	1180.26	9.4	668.34	70.9	5040.99	2.4	170.64	0.7	49.77	1.76596	4.27108	181.316	45.9	14.7	.	.	.	8.9	5.6	.	.	.	.	.	23	34	.	.	126	30	.	.	.	.	.	579.8	1067
CENESA-17	80	Female	57.6667	1.55	24.0027748872702	13	No	3	0	8140	196000	15.8	1286.12	8.8	716.32	71.6	5828.24	3.1	252.34	0.7	56.98	1.79545	4.53165	152.396	41.6	.	.	.	.	.	.	.	.	.	.	.	20	34	.	.	143	35	.	.	.	.	.	.	.
CENESA-17	80	Female	58.5333	1.55	24.36351023239681	13	No	3	0	7750	224000	16.2	1255.5	8.3	643.25	72.7	5634.25	2.4	186	0.4	31	1.95181	4.48765	178.415	41.5	13.2	100.4	31.9	31.7	10.4	4.2	98	132	39	75	265	19	32	6.9	3.6	159	29	7.7	2.1	10.2	0.2	162	531.4	779.7
CENESA-17	80	Female	58.8	1.55	24.47450572320499	13	No	3	0	7700	193000	15.4	1185.8	8.5	654.5	72.8	5605.6	2.7	207.9	0.6	46.2	1.81176	4.72727	162.759	41.3	13.6	.	.	.	.	.	.	.	.	.	.	22	52	.	.	124	24	.	.	.	.	.	.	.
CENESA-17	80	Female	58.5	1.55	24.34963579604578	13	No	3	0	5810	191000	20.4	1185.24	9.4	546.14	65.8	3822.98	3.7	214.97	0.7	40.67	2.17021	3.22549	161.149	43	13.5	98.6	30.9	31.4	9.9	4	.	.	.	.	241	21	35	7	3.5	118	28	7.5	2.5	8.4	0.17	152	339.4	748.1
CENESA-17	80	Female	59	1.55	24.55775234131113	13	No	3	0	8180	233000	17	1390.6	8.1	662.58	70.9	5799.62	3.4	278.12	0.6	49.08	2.09877	4.17059	167.554	46.4	14.3	.	.	.	.	.	.	.	.	.	.	36	42	.	.	147	32	.	.	.	.	.	.	.
CENESA-18	77	Female	66.9	1.65	24.57300275482094	19	No	1	0	10030	221000	15.9	1594.77	9.3	932.79	45.3	4543.59	29.2	2928.76	0.3	30.09	1.70968	2.84906	138.578	34.7	11.2	.	.	.	8.8	3	.	.	.	.	.	15	16	.	3.8	147	73	.	.	.	.	.	.	.
CENESA-18	77	Female	67	1.65	24.6097337006428	19	No	1	0	8760	194000	15	1314	9.6	840.96	56.6	4958.16	18.5	1620.6	0.3	26.28	1.5625	3.77333	147.641	32.2	10.4	.	.	.	.	.	.	.	.	.	.	12	11	.	.	189	90	.	.	.	.	.	.	.
CENESA-18	77	Female	67	1.65	24.6097337006428	19	No	1	0	7620	215000	12.9	982.98	11.9	906.78	60.1	4579.62	14.8	1127.76	0.3	22.86	1.08403	4.65892	218.723	32	10.2	101.3	32.3	31.9	8.1	2.7	65	119	30	77	496	8	10	5.6	3.7	172	67	12.5	5.6	4.4	1.8	94	391.3	210.4
CENESA-18	78	Female	67	1.65	24.6097337006428	19	No	1	0	12410	181000	6.9	856.29	6.4	794.24	74.4	9233.04	12.1	1501.61	0.2	24.82	1.07812	10.7826	211.377	33.9	10.6	.	.	.	.	.	.	.	.	.	.	14	16	.	.	130	47	.	.	.	.	.	.	.
CENESA-18	78	Female	65.6667	1.65	24.1199877563514	19	No	1	0	10230	206000	8.8	900.24	11.2	1145.76	77.3	7907.79	2.5	255.75	0.2	20.46	0.785714	8.78409	228.828	31.4	10	101.3	32.3	31.8	9.1	3.4	.	.	.	.	526	13	15	6.2	3.5	114	.	8.8	.	1.8	13.2	91	467.3	392.7
CENESA-18	78	Female	63.2667	1.65	23.23844505662688	19	No	1	0	7120	211000	15.2	1082.24	9.1	647.92	62.8	4471.36	12.6	897.12	0.3	21.36	1.67033	4.13158	194.966	33.4	10.4	.	.	.	.	.	.	.	.	.	.	11	19	.	.	93	22	.	.	.	.	.	.	.
CENESA-18	78	Female	63.2667	1.65	23.23844505662688	19	No	1	0	11310	460000	9.7	1097.07	4.7	531.57	67.5	7634.25	17.3	1956.63	0.8	90.48	2.06383	6.95876	419.299	37.1	10.5	.	.	.	9	1.7	.	.	.	.	.	8	15	.	3.3	76	18	.	.	.	.	.	.	.
CENESA-18	78	Female	.	1.65	.	20	No	1	0	8760	194000	15	1314	9.6	840.96	56.6	4958.16	18.5	1620.6	0.3	26.28	1.5625	3.77333	147.641	32.2	10.4	.	.	.	.	.	.	.	.	.	.	12	11	.	.	189	90	.	.	.	.	.	.	.
CENESA-18	78	Female	.	1.65	.	20	No	1	0	7620	215000	12.9	982.98	11.9	906.78	60.1	4579.62	14.8	1127.76	0.3	22.86	1.08403	4.65892	218.723	32	10.2	101.3	32.3	31.9	8.1	2.7	65	119	30	77	496	8	10	5.6	3.7	172	67	12.5	5.6	4.4	1.8	94	391.3	210.4
CENESA-19	79	Male	45.6667	1.4	23.29931972789116	0	Yes	2	0	7900	268000	10.5	829.5	5.2	410.8	77.6	6130.4	5.8	458.2	0.9	71.1	2.01923	7.39048	323.086	20.5	6.7	.	.	.	8.1	2.4	.	.	.	.	.	8	13	.	3.3	82	11	.	.	.	.	.	.	.
CENESA-19	79	Male	45.4	1.4	23.16326530612245	0	Yes	2	0	6900	236000	10.1	696.9	4	276	78	5382	6.7	462.3	1.2	82.8	2.525	7.72277	338.643	33.9	11.3	.	.	.	.	.	.	.	.	.	.	24	22	.	.	128	23	.	.	.	.	.	.	.
CENESA-19	79	Male	45.3333	1.4	23.12925170068028	0	Yes	2	0	6480	138000	13.4	868.32	7.2	466.56	67.8	4393.44	10.6	686.88	1	64.8	1.86111	5.0597	158.928	43	14.1	103.2	33.9	32.8	7.8	5.1	92	173	55	102	89	24	17	6.4	3.5	135	31	6.7	1.9	9.8	0.29	151	429.3	214.8
CENESA-19	79	Male	45.1	1.4	23.01020408163266	0	Yes	2	0	6220	138000	15.3	951.66	6.6	410.52	63.8	3968.36	13.2	821.04	1.1	68.42	2.31818	4.16993	145.01	51.6	17.1	.	.	.	.	.	.	.	.	.	.	24	16	.	.	181	39	.	.	.	.	.	.	.
CENESA-19	79	Male	45.3333	1.4	23.12925170068028	0	Yes	2	0	5940	132000	14.7	873.18	8	475.2	66.8	3967.92	9.5	564.3	1	59.4	1.8375	4.54422	151.172	53	17.5	98.1	32.3	33	8.3	6.5	.	.	.	.	89	26	14	7.2	3.8	206	55	10.7	3.9	17.8	0.71	171	.	.
CENESA-19	79	Male	45.5	1.4	23.21428571428572	0	Yes	2	0	7140	181000	17.3	1235.22	5.7	406.98	64.4	4598.16	11.4	813.96	1.2	85.68	3.03509	3.72254	146.533	44.5	14.6	.	.	.	.	.	.	.	.	.	.	23	13	.	.	160	30	.	.	.	.	.	.	.
CENESA-19	79	Male	46.2	1.4	23.57142857142857	1	Yes	2	0	5870	245000	18.8	1103.56	6.2	363.94	61.8	3627.66	11.6	680.92	1.6	93.92	3.03226	3.28723	222.009	31.6	10.3	.	.	.	8.6	4.1	.	.	.	.	.	15	14	.	3.7	139	30	.	.	.	.	.	.	.
CENESA-19	79	Male	46.3667	1.4	23.65646258503402	1	Yes	2	0	6450	205000	16.6	1070.7	6.2	399.9	62	3999	14.2	915.9	1	64.5	2.67742	3.73494	191.464	23.1	7.5	.	.	.	.	.	.	.	.	.	.	9	10	.	.	118	25	.	.	.	.	.	.	.
CENESA-19	80	Male	46.8	1.4	23.87755102040816	1	Yes	2	0	6910	184000	17.9	1236.89	6.7	462.97	64.2	4436.22	10.4	718.64	0.8	55.28	2.67164	3.58659	148.76	47.2	14.6	.	.	.	.	.	.	.	.	.	.	18	15	.	.	192	40	.	.	.	.	.	.	.
CENESA-19	80	Male	47.4333	1.4	24.20068027210885	1	Yes	2	0	7720	173000	13.1	1011.32	7.8	602.16	69.2	5342.24	9.2	710.24	0.7	54.04	1.67949	5.28244	171.064	40.5	13.7	.	.	.	8.7	6.2	.	.	.	.	.	13	10	.	.	177	51	.	.	.	.	.	1089	121.3
CENESA-19	80	Male	49.6667	1.4	25.34013605442177	1	Yes	2	0	11350	399000	9.3	1055.55	6.6	749.1	75	8512.5	8.4	953.4	0.7	79.45	1.40909	8.06452	378.002	23.4	7.5	100.3	32	31.9	8.1	2.9	88	82	17	43	216	235	150	6.7	3.1	116	27	7	2	4.8	16.09	128	2000	94.9
CENESA-19	80	Male	49	1.4	25	1	Yes	2	0	5620	209000	16.6	932.92	7.1	399.02	60.5	3400.1	14.6	820.52	1.2	67.44	2.33803	3.64458	224.028	30.4	10	.	.	.	.	.	.	.	.	.	.	12	17	.	.	86	18	.	.	.	.	.	.	.
CENESA-19	80	Male	49.3333	1.4	25.17006802721089	1	Yes	2	0	6080	186000	18.1	1100.48	7.4	449.92	54.6	3319.68	19	1155.2	0.9	54.72	2.44595	3.01657	169.017	38.8	12.5	98.3	31.5	32.1	7.6	3	.	.	.	.	91	16	18	6.1	3.3	113	21	7.1	1.8	9.4	1.76	119	1813	99.11
CENESA-19	80	Male	49	1.4	25	1	Yes	2	0	5140	128000	16.4	842.96	9.2	472.88	52.9	2719.06	20.3	1043.42	1.2	61.68	1.78261	3.22561	151.846	40.7	13	.	.	.	.	.	.	.	.	.	.	14	14	.	.	99	26	.	.	.	.	.	.	.
CENESA-20	78	Male	59.5	1.53	25.41757443718228	3	Yes	1	4, 1	6830	168000	33.6	2294.88	7.4	505.42	50.5	3449.15	8.2	560.06	0.3	20.49	4.54054	1.50298	73.2064	45.2	14.8	90	29.5	32.8	8.8	2.9	.	.	.	.	134	21	19	6.9	4	136	.	5.8	.	14.9	0.27	152	2000	128.3
CENESA-20	78	Male	59.5	1.53	25.41757443718228	3	Yes	1	4, 1	7100	152000	39.2	2783.2	9.6	681.6	47.9	3400.9	2.7	191.7	0.6	42.6	4.08333	1.22194	54.6134	42.5	13.8	.	.	.	.	.	.	.	.	.	.	16	14	.	.	132	.	.	.	.	.	.	.	.
CENESA-20	78	Male	59.5	1.53	25.41757443718228	3	Yes	1	4, 1	9220	184000	42.5	3918.5	7.2	663.84	44	4056.8	6.1	562.42	0.2	18.44	5.90278	1.03529	46.9567	38.8	12.5	.	.	.	8.9	3.3	.	.	.	.	.	11	10	.	3.9	111	23	.	.	.	.	.	.	.
CENESA-20	78	Male	59.2	1.53	25.28941859968388	3	Yes	1	4, 1	7450	175000	30.5	2272.25	7.2	536.4	50.8	3784.6	11.1	826.95	0.4	29.8	4.23611	1.66557	77.0162	32.1	10.9	.	.	.	.	.	.	.	.	.	.	11	8	.	.	127	26	.	.	.	.	.	.	.
CENESA-20	78	Male	59.3667	1.53	25.36061628718299	3	Yes	1	4, 1	8800	202000	36.6	3220.8	8.2	721.6	45.8	4030.4	9	792	0.4	35.2	4.46341	1.25137	62.7173	31.3	10.3	98.8	32.5	32.9	8.7	3.3	228	214	51	135	121	10	9	6.7	4	133	26	7	1.6	10.5	0.21	167	2000	110.4
CENESA-20	79	Male	60	1.53	25.63116749967961	3	Yes	1	4, 1	8720	178000	27.2	2371.84	9.8	854.56	55.4	4830.88	7.1	619.12	0.5	43.6	2.77551	2.03676	75.0472	35.4	11.7	.	.	.	.	.	.	.	.	.	.	6	6	.	.	130	24	.	.	.	.	.	.	.
CENESA-20	79	Male	60	1.53	25.63116749967961	3	Yes	1	4, 1	8880	178000	34.2	3036.96	8.9	790.32	48.5	4306.8	7.8	692.64	0.6	53.28	3.8427	1.41813	58.6112	40.2	13	97.9	31.8	32.4	8.5	3	.	.	.	.	105	6	6	7.2	4.1	108	23	7.5	2.1	6.4	1.23	151	.	.
CENESA-20	79	Male	60	1.53	25.63116749967961	3	Yes	1	4, 1	8150	133000	35.9	2925.85	7.5	611.25	47.1	3838.65	9.1	741.65	0.4	32.6	4.78667	1.31198	45.4569	40.8	13.3	.	.	.	.	.	.	.	.	.	.	10	7	.	.	128	25	.	.	.	.	.	.	.
CENESA-20	79	Male	.	1.53	.	4	Yes	1	4, 1	7880	154000	39.5	3112.6	9.2	724.96	44.2	3482.96	6.6	520.08	0.5	39.4	4.29348	1.11899	49.4763	39.8	13	.	.	.	8.8	3.9	.	.	.	.	.	13	10	.	4.3	120	25	.	.	.	.	.	.	.
CENESA-20	79	Male	.	1.53	.	4	Yes	1	4, 1	6870	174000	32.8	2253.36	8.8	604.56	48.9	3359.43	9	618.3	0.5	34.35	3.72727	1.49085	77.218	37.8	12.3	.	.	.	.	.	.	.	.	.	.	11	10	.	.	114	25	.	.	.	.	.	.	.
CENESA-20	79	Male	.	1.53	.	4	Yes	1	4, 1	10570	156000	36.3	3836.91	7.6	803.32	48.6	5137.02	7.1	750.47	0.4	42.28	4.77632	1.33884	40.6577	48.9	15.2	.	.	.	.	.	.	.	.	.	.	14	15	.	.	127	23	.	.	.	.	.	.	.
CENESA-20	79	Male	.	1.53	.	4	Yes	1	4, 1	8770	177000	36	3157.2	9.7	850.69	46.7	4095.59	7.2	631.44	0.4	35.08	3.71134	1.29722	56.0623	47.6	16	.	.	.	8.9	5.4	.	.	.	.	.	18	13	.	.	131	30	.	.	.	.	.	2000	186
CENESA-20	79	Male	.	1.53	.	4	Yes	1	4, 1	8660	146000	33.6	2909.76	8.5	736.1	48.7	4217.42	8.8	762.08	0.4	34.64	3.95294	1.4494	50.176	46.9	.	.	.	.	.	.	.	.	.	.	.	17	14	.	.	147	.	.	.	.	.	.	.	.
CENESA-20	79	Male	.	1.53	.	4	Yes	1	4, 1	9230	156000	30.7	2833.61	7.5	692.25	54.3	5011.89	7	646.1	0.5	46.15	4.09333	1.76873	55.0534	45.4	15.2	102.3	34.2	33.5	8.4	4.7	131	234	57	164	123	20	17	7.5	4	146	31	7	2.1	28	0.35	145	2000	197
CENESA-20	80	Male	.	1.53	.	4	Yes	1	4, 1	7840	165000	30.4	2383.36	7.2	564.48	51.9	4068.96	10.1	791.84	0.4	31.36	4.22222	1.70724	69.23	37.6	12.8	.	.	.	.	.	.	.	.	.	.	14	11	.	.	153	.	.	.	.	.	.	.	.
CENESA-20	80	Male	.	1.53	.	4	Yes	1	4, 1	7030	175000	20.6	1448.18	10.4	731.12	67	4710.1	1.7	119.51	0.3	21.09	1.98077	3.25243	120.841	38.4	12.5	102.5	33.3	32.5	8.6	4.3	.	.	.	.	93	16	18	7.4	3.9	123	24	7.8	2.1	7	4.87	136	2000	200.3
CENESA-20	80	Male	.	1.53	.	4	Yes	1	4, 1	7080	150000	36.4	2577.12	7.5	531	46.8	3313.44	8.9	630.12	0.4	28.32	4.85333	1.28571	58.2045	38.8	12.6	.	.	.	.	.	.	.	.	.	.	17	20	.	.	111	25	.	.	.	.	.	.	.
CENESA-21	76	Male	83.4	1.65	30.633608815427	7	No	1	0	6340	172000	23.9	1515.26	5.7	361.38	66	4184.4	4	253.6	0.4	25.36	4.19298	2.76151	113.512	31.9	9.8	.	.	.	.	.	.	.	.	.	.	12	12	.	.	127	30	.	.	.	.	.	.	.
CENESA-21	76	Male	83.4	1.65	30.633608815427	8	No	1	0	6820	183000	22.8	1554.96	6.6	450.12	63.7	4344.34	6.3	429.66	0.6	40.92	3.45455	2.79386	117.688	30.4	9.2	.	.	.	8.9	3.9	.	.	.	.	.	22	22	.	3.8	120	33	.	.	.	.	.	.	.
CENESA-21	77	Male	83	1.65	30.48668503213958	8	No	1	0	5770	189000	25.5	1471.35	6.4	369.28	62.3	3594.71	4.8	276.96	1	57.7	3.98438	2.44314	128.453	26.4	8.2	.	.	.	.	.	100	103	21	58	.	14	13	.	.	105	27	.	.	.	.	.	.	.
CENESA-21	77	Male	83	1.65	30.48668503213958	8	No	1	0	7060	201000	21.3	1503.78	6.4	451.84	68.4	4829.04	3.1	218.86	0.8	56.48	3.32812	3.21127	133.663	27.5	8.7	98.1	31.1	31.7	9	3.2	.	.	.	.	166	18	16	6.1	3.6	119	30	8.6	2.5	7.3	2.69	158	1085	554.3
CENESA-21	77	Male	83	1.65	30.48668503213958	8	No	1	0	6350	168000	21.2	1346.2	5.6	355.6	69.2	4394.2	3.3	209.55	0.7	44.45	3.78571	3.26415	124.796	25.8	8	.	.	.	.	.	.	.	.	.	.	17	13	.	.	121	32	.	.	.	.	.	.	.
CENESA-21	77	Male	83.2	1.65	30.56014692378329	8	No	1	0	6020	182000	11.2	674.24	0.8	48.16	87.8	5285.56	0.1	6.02	0.1	6.02	14	7.83929	269.934	27.1	8.3	.	.	.	8.9	3.3	.	.	.	.	.	20	15	.	3.5	120	34	.	.	.	.	.	.	.
CENESA-21	77	Male	83.2	1.65	30.56014692378329	8	No	1	0	6890	171000	15.1	1040.39	8	551.2	73.5	5064.15	2.9	199.81	0.5	34.45	1.8875	4.86755	164.361	26.8	8.5	.	.	.	.	.	.	.	.	.	.	34	29	.	.	147	40	.	.	.	.	.	.	.
CENESA-21	77	Male	.	1.65	.	8	No	1	0	7390	177000	19.5	1441.05	5.6	413.84	61.1	4515.29	12.8	945.92	1	73.9	3.48214	3.13333	122.827	30.5	9.3	96.4	29.4	30.5	8.6	4.2	85	147	30	106	180	13	14	5.6	3.4	125	36	8.9	3	6.2	3.26	169	994.9	813.9
CENESA-22	76	Male	56	1.7	19.37716262975779	0	No	2	7	7770	240000	44	3418.8	7.9	613.83	40.2	3123.54	7.3	567.21	0.6	46.62	5.56962	0.913636	70.2001	32.2	10.2	.	.	.	.	.	.	.	.	.	.	8	1	.	.	79	20	.	.	.	.	.	.	.
CENESA-22	76	Male	56	1.7	19.37716262975779	1	No	1	7	7350	273000	40.4	2969.4	9.1	668.85	44.8	3292.8	5.1	374.85	0.6	44.1	4.43956	1.10891	91.9378	32.5	10.5	.	.	.	8.7	3.5	.	.	.	.	.	10	6	.	3.7	96	24	.	.	.	.	.	.	.
CENESA-22	77	Male	58	1.7	20.06920415224914	1	No	1	7	7730	141000	38.5	2976.05	8	618.4	51.1	3950.03	2.1	162.33	0.3	23.19	4.8125	1.32727	47.3782	44.2	14.7	.	.	.	.	.	116	167	36	114	.	13	7	.	.	160	36	.	.	.	.	.	.	.
CENESA-22	77	Male	58	1.7	20.06920415224914	1	No	1	7	9070	110000	37.1	3364.97	7.2	653.04	53.6	4861.52	1.7	154.19	0.4	36.28	5.15278	1.44474	32.6897	48.9	16.1	103.4	34	32.9	8	6.1	.	.	.	.	81	19	8	7.5	4	173	38	10.1	3.4	14.5	0.38	188	239	178.9
CENESA-22	77	Male	58.3333	1.7	20.1845444059977	1	No	1	7	9370	111000	37.4	3504.38	8.2	768.34	51.8	4853.66	1.9	178.03	0.7	65.59	4.56098	1.38503	31.6746	45.2	14.9	.	.	.	.	.	.	.	.	.	.	16	8	.	.	137	31	.	.	.	.	.	.	.
CENESA-22	77	Male	59.2	1.7	20.48442906574395	1	No	1	7	10410	226000	37.1	3862.11	8.2	853.62	50.9	5298.69	3.2	333.12	0.6	62.46	4.52439	1.37197	58.5172	41.2	13.3	.	.	.	7.7	3.5	.	.	.	.	.	25	10	.	3.7	115	26	.	.	.	.	.	.	.
CENESA-22	77	Male	58.1333	1.7	20.11534025374856	1	No	1	7	10340	103000	40.5	4187.7	8.3	858.22	47.3	4890.82	3.4	351.56	0.5	51.7	4.87952	1.1679	24.5958	36.7	11.8	.	.	.	.	.	.	.	.	.	.	13	6	.	.	150	34	.	.	.	.	.	.	.
CENESA-22	77	Male	60.2667	1.7	20.85351787773934	1	No	1	7	8460	126000	43.5	3680.1	8.3	702.18	44.2	3739.32	3.5	296.1	0.5	42.3	5.24096	1.01609	34.2382	33.6	11.1	103.8	34.4	33.1	8	2.9	114	169	39	118	88	11	11	6.7	4	112	27	8.2	2.4	20.3	0.35	181	506	162.9
CENESA-22	77	Male	61	1.7	21.10726643598616	1	No	1	7	9820	85000	37.8	3711.96	8.5	834.7	50.3	4939.46	3	294.6	0.4	39.28	4.44706	1.33069	22.899	34.3	11.2	.	.	.	.	.	.	.	.	.	.	10	9	.	.	115	26	.	.	.	.	.	.	.
CENESA-22	77	Male	61	1.7	21.10726643598616	1	No	1	7	7730	115000	34.6	2674.58	7.8	602.94	53.1	4104.63	4	309.2	0.5	38.65	4.4359	1.53468	42.9974	35.6	11.6	104.5	34.1	32.7	8.1	2.7	.	.	.	.	85	9	10	6.7	3.8	127	30	9.2	2.7	17.1	0.15	175	255.8	134.4
CENESA-22	77	Male	61	1.7	21.10726643598616	1	No	1	7	8600	95000	34.6	2975.6	8	688	53.2	4575.2	3.7	318.2	0.5	43	4.325	1.53757	31.9263	38.3	12.5	.	.	.	.	.	.	.	.	.	.	10	14	.	.	100	22	.	.	.	.	.	.	.
CENESA-22	77	Male	61	1.7	21.10726643598616	2	No	1	7	9470	107000	43.5	4119.45	7.1	672.37	45.8	4337.26	3.1	293.57	0.5	47.35	6.12676	1.05287	25.9743	38.9	12.7	.	.	.	7.7	3.6	.	.	.	.	.	9	5	.	3.8	119	28	.	.	.	.	.	.	.
CENESA-22	77	Male	61	1.7	21.10726643598616	2	No	1	7	8200	95000	32.2	2640.4	7.3	598.6	57.3	4698.6	2.8	229.6	0.4	32.8	4.41096	1.7795	35.9794	40.4	13.3	.	.	.	.	.	.	.	.	.	.	12	9	.	.	127	28	.	.	.	.	.	.	.
CENESA-22	78	Male	62	1.7	21.45328719723184	2	No	1	7	10870	32000	38.4	4174.08	7.5	815.25	51.1	5554.57	2.6	282.62	0.4	43.48	5.12	1.33073	7.66636	42.6	13.3	.	.	.	.	.	.	.	.	.	.	7	5	.	.	66	15	.	.	.	.	.	.	.
CENESA-22	78	Male	62.3333	1.7	21.56862745098039	2	No	1	7	10470	48000	31.5	3298.05	7.1	743.37	58	6072.6	3	314.1	0.4	41.88	4.43662	1.84127	14.5541	42.5	14.1	.	.	.	8	1.6	.	.	.	.	.	11	4	.	.	105	24	.	.	.	.	.	172.1	138.4
CENESA-22	78	Male	61.9333	1.7	21.43021914648213	2	No	1	7	9100	51000	33.5	3048.5	8.9	809.9	54.7	4977.7	2.4	218.4	0.5	45.5	3.76405	1.63284	16.7295	42.5	.	.	.	.	.	.	.	.	.	.	.	13	7	.	.	90	25	.	.	.	.	.	.	.
CENESA-22	78	Male	63.4333	1.7	21.94925028835064	2	No	1	7	10130	93000	31.4	3180.82	8.2	830.66	57.9	5865.27	2.2	222.86	0.3	30.39	3.82927	1.84395	29.2377	42.2	13.8	106.2	34.8	32.8	8.3	1.8	148	214	42	151	77	16	5	6.9	3.7	101	21	9.8	2.8	11.8	0.25	208	196.1	116.2
CENESA-22	78	Male	64	1.7	22.14532871972319	2	No	1	7	9680	80000	38.1	3688.08	9.4	909.92	49.2	4762.56	2.7	261.36	0.6	58.08	4.05319	1.29134	21.6915	41.3	13.8	.	.	.	.	.	.	.	.	.	.	14	7	.	.	92	22	.	.	.	.	.	.	.
CENESA-23	76	Male	.	NPM	.	2	Yes	2	1	6820	195000	33.5	2284.7	8	545.6	54.3	3703.26	3.9	265.98	0.3	20.46	4.1875	1.6209	85.3504	33	10.2	.	.	.	.	.	.	.	.	.	.	9	5	.	.	114	25	.	.	.	.	.	.	.
CENESA-23	76	Male	.	NPM	.	3	Yes	2	1	6530	187000	31	2024.3	8.4	548.52	52.6	3434.78	7.1	463.63	0.9	58.77	3.69048	1.69677	92.3776	34.5	10.9	.	.	.	9	6	.	.	.	.	.	8	4	.	3.9	126	.	.	.	.	.	.	.	.
CENESA-23	76	Male	66.9333	NPM	.	3	Yes	2	1	12350	258000	15	1852.5	7.1	876.85	74.4	9188.4	2.9	358.15	0.6	74.1	2.11268	4.96	139.271	38.6	12.2	.	.	.	.	.	143	131	30	67	.	17	17	.	.	102	29	.	.	.	.	.	.	.
CENESA-23	76	Male	66.8	NPM	.	3	Yes	2	1	5630	168000	32.3	1818.49	6.2	349.06	50.1	2820.63	10.4	585.52	1	56.3	5.20968	1.55108	92.3843	38	12.4	96.8	31.5	32.5	8.8	4.2	.	.	.	.	145	10	6	6.3	3.7	105	25	5.9	1.6	11.7	0.6	128	1214	467.1
CENESA-23	76	Male	66.8	NPM	.	3	Yes	2	1	6320	172000	22.6	1428.32	5.8	366.56	65.3	4126.96	5.7	360.24	0.6	37.92	3.89655	2.88938	120.421	35.5	11.3	.	.	.	.	.	.	.	.	.	.	10	3	.	.	115	.	.	.	.	.	.	.	.
CENESA-23	76	Male	66.8	NPM	.	3	Yes	2	1	8990	194000	20.6	1851.94	7.2	647.28	68.7	6176.13	3	269.7	0.5	44.95	2.86111	3.33495	104.755	35.3	11.3	.	.	.	8.9	3.9	.	.	.	.	.	11	3	.	3.6	118	.	.	.	.	.	.	.	.
CENESA-23	77	Male	66.7	NPM	.	3	Yes	2	1	7170	211000	20.4	1462.68	6.1	437.37	69.3	4968.81	3.7	265.29	0.5	35.85	3.34426	3.39706	144.256	30.8	9.7	99.2	31.3	31.5	8.7	4.4	148	129	33	79	145	13	4	5.8	3.6	124	43	6.1	2.3	7.8	4.09	129	1437	692.2
CENESA-23	77	Male	66.6	NPM	.	3	Yes	2	1	6880	176000	19	1307.2	6.5	447.2	68.9	4740.32	5.1	350.88	0.5	34.4	2.92308	3.62632	134.639	32.5	10.4	.	.	.	.	.	.	.	.	.	.	7	3	.	.	100	.	.	.	.	.	.	.	.
CENESA-23	77	Male	66.5	NPM	.	3	Yes	2	1	6070	142000	22.4	1359.68	7.2	437.04	62.1	3769.47	7.8	473.46	0.5	30.35	3.11111	2.77232	104.436	32	10.2	96.2	30.8	32	8.5	3.4	.	.	.	.	152	8	4	5.7	3.6	91	20	5.6	1.6	7.1	1.31	130	.	.
CENESA-23	77	Male	66.5333	NPM	.	3	Yes	2	1	5600	152000	30.7	1719.2	5.5	308	55.4	3102.4	7.6	425.6	0.8	44.8	5.58182	1.80456	88.4132	35.8	11.5	.	.	.	.	.	.	.	.	.	.	9	3	.	.	79	18	.	.	.	.	.	.	.
CENESA-23	77	Male	66.4	NPM	.	4	Yes	2	1	4850	126000	35.8	1736.3	7	339.5	49.6	2405.6	7	339.5	0.6	29.1	5.11429	1.38547	72.5681	35	11.1	.	.	.	8.8	3.7	.	.	.	.	.	7	4	.	3.6	109	21	.	.	.	.	.	.	.
CENESA-23	77	Male	66.4	NPM	.	4	Yes	2	1	5310	183000	28.6	1518.66	6.4	339.84	56.6	3005.46	7.7	408.87	0.7	37.17	4.46875	1.97902	120.501	35.7	11.4	.	.	.	.	.	.	.	.	.	.	11	6	.	.	102	23	.	.	.	.	.	.	.
CENESA-23	77	Male	68.6667	NPM	.	4	Yes	2	1	5810	94000	38.2	2219.42	5.7	331.17	51.6	2997.96	3.9	226.59	0.6	34.86	6.70175	1.35079	42.3534	46	14.2	.	.	.	.	.	.	.	.	.	.	13	9	.	.	126	28	.	.	.	.	.	.	.
CENESA-23	77	Male	69.3333	NPM	.	4	Yes	2	1	6800	140000	20.8	1414.4	6.3	428.4	69.2	4705.6	3	204	0.7	47.6	3.30159	3.32692	98.9819	42.1	13.7	.	.	.	8.4	6.6	.	.	.	.	.	18	9	.	.	142	24	.	.	.	.	.	1107	950.7
CENESA-23	78	Male	69.6	NPM	.	4	Yes	2	1	9200	172000	20.9	1922.8	7.2	662.4	68.6	6311.2	2.9	266.8	0.4	36.8	2.90278	3.2823	89.4529	41.6	.	.	.	.	.	.	.	.	.	.	.	15	7	.	.	196	46	.	.	.	.	.	.	.
CENESA-23	78	Male	70.3667	NPM	.	4	Yes	2	1	6520	155000	32.3	2105.96	7.4	482.48	55.6	3625.12	4.1	267.32	0.6	39.12	4.36486	1.72136	73.6006	41	12.6	104.8	32.3	30.8	9.1	6.9	159	158	34	102	145	24	12	6.7	3.8	145	33	8.1	2.5	19.2	0.62	154	1825	985.1
CENESA-23	78	Male	71	NPM	.	4	Yes	2	1	7700	160000	20.3	1563.1	5.7	438.9	70.2	5405.4	3.4	261.8	0.4	30.8	3.5614	3.45813	102.361	38.7	12.5	.	.	.	.	.	.	.	.	.	.	18	9	.	.	109	24	.	.	.	.	.	.	.
CENESA-23	78	Male	71.2	NPM	.	4	Yes	2	1	5570	164000	28.2	1570.74	7.1	395.47	59.7	3325.29	4.5	250.65	0.5	27.85	3.97183	2.11702	104.409	41.9	13.1	102	32.3	31.7	8.6	7	.	.	.	.	195	15	9	6.2	3.8	144	35	7.5	2.4	11.4	0.62	161	1310	733.4
CENESA-24	73	Female	43.6	1.47	20.17677819427091	26	No	1	1	5150	173000	30.7	1581.05	12.4	638.6	52.2	2688.3	4.3	221.45	0.4	20.6	2.47581	1.70033	109.421	38.6	12.4	.	.	.	9.2	5.4	.	.	.	.	.	30	27	.	3.7	164	26	.	.	.	.	.	.	.
CENESA-24	73	Female	43.7083	1.47	20.22691162632854	26	No	1	1	6260	267000	28.3	1771.58	11.8	738.68	57	3568.2	2.4	150.24	0.5	31.3	2.3983	2.01413	150.713	38	12.1	.	.	.	.	.	.	.	.	.	.	18	23	.	.	133	19	.	.	.	.	.	.	.
CENESA-24	73	Female	43.1643	1.47	19.97514263236879	26	No	1	1	6040	192000	35.3	2132.12	11.4	688.56	45.8	2766.32	7	422.8	0.5	30.2	3.09649	1.29745	90.0512	38	12.1	102.2	32.5	31.8	8.9	5.3	174	152	53	64	537	120	68	6.6	3.9	118	19	7.4	1.8	14.5	.	.	.	.
CENESA-24	73	Female	42.5923	1.47	19.71044828187686	26	No	1	1	7130	207000	40.8	2909.04	12.1	862.73	41.7	2973.21	4.8	342.24	0.6	42.78	3.3719	1.02206	71.1575	40.6	12.8	.	.	.	.	.	.	.	.	.	.	20	22	.	.	157	23	.	.	.	.	.	.	.
CENESA-24	74	Female	42.5692	1.47	19.699768970906	26	No	1	1	6240	205000	31.3	1953.12	12	748.8	51.1	3188.64	5.3	330.72	0.3	18.72	2.60833	1.63259	104.96	38.3	12.4	101.1	32.7	32.4	10.1	5.9	.	.	.	.	354	17	18	6.9	3.7	136	23	7.1	1.8	19.8	0.1	150	725.5	338.5
CENESA-24	74	Female	42.5077	1.47	19.67129080831705	26	No	1	1	5570	202000	31.8	1771.26	11.5	640.55	47.2	2629.04	9	501.3	0.5	27.85	2.76522	1.48428	114.043	39.3	12.6	.	.	.	.	.	.	.	.	.	.	22	26	.	.	162	23	.	.	.	.	.	.	.
CENESA-24	74	Female	42.4615	1.47	19.64993218637533	26	No	1	1	5340	211000	40.9	2184.06	7.4	395.16	43.3	2312.22	7.7	411.18	0.7	37.38	5.52703	1.05868	96.6091	43.5	12.6	110.2	31.8	28.9	11.6	6.7	.	.	.	.	.	22	24	.	4	161	35	.	.	.	.	.	.	.
CENESA-24	74	Female	42.5286	1.47	19.68095304205259	26	No	1	1	5330	193000	32.3	1721.59	9.8	522.34	51.2	2728.96	6	319.8	0.7	37.31	3.29592	1.58514	112.106	40.1	12.8	.	.	.	.	.	.	.	.	.	.	14	21	.	.	145	20	.	.	.	.	.	.	.
CENESA-24	74	Female	42.6667	1.47	19.74485939500517	26	No	1	1	4730	168000	30.6	1447.38	9.9	468.27	53.8	2544.74	4.8	227.04	0.9	42.57	3.09091	1.75817	116.072	38.2	12	99.9	31.3	31.3	8.6	5.6	152	148	57	64	470	14	17	6.7	3.8	154	24	7.6	1.9	12.6	0.1	143	391.1	879.3
CENESA-24	74	Female	42.05	1.47	19.45948447406174	26	No	1	1	5520	198000	26.9	1484.88	9.6	529.92	59.2	3267.84	3.6	198.72	0.7	38.64	2.80208	2.20074	133.344	36.1	11.4	.	.	.	.	.	.	.	.	.	.	15	18	.	.	177	25	.	.	.	.	.	.	.
CENESA-24	74	Female	42.0769	1.47	19.4719436701944	26	No	1	1	4710	197000	30.9	1455.39	13.4	631.14	50.7	2387.97	4.3	202.53	0.7	32.97	2.30597	1.64078	135.359	37.4	11.6	102.5	31.7	31	8.7	4.9	.	.	.	.	551	9	18	6.8	3.8	131	21	7.7	1.9	8.8	0.1	166	336.3	765.7
CENESA-24	74	Female	41.3077	1.47	19.11596663783253	26	No	1	1	6290	206000	29	1824.1	8.3	522.07	58.4	3673.36	3.8	239.02	0.5	31.45	3.49398	2.01379	112.932	35.7	11.1	.	.	.	.	.	.	.	.	.	.	15	18	.	.	140	20	.	.	.	.	.	.	.
CENESA-24	74	Female	41.5	1.47	19.204960895923	27	No	1	1	5430	263000	30.7	1667.01	12	651.6	53.5	2905.05	3.2	173.76	0.6	32.58	2.55833	1.74267	157.768	35.8	11.2	.	.	.	8.7	6.6	.	.	.	.	.	11	16	.	3.6	138	18	.	.	.	.	.	.	.
CENESA-24	74	Female	41.5333	1.47	19.22038656732534	27	No	1	1	6260	267000	28.3	1771.58	11.8	738.68	57	3568.2	2.4	150.24	0.5	31.3	2.3983	2.01413	150.713	38	12.1	.	.	.	.	.	.	.	.	.	.	18	23	.	.	133	19	.	.	.	.	.	.	.
CENESA-24	74	Female	41.6667	1.47	19.28208925293474	27	No	1	1	6040	192000	35.3	2132.12	11.4	688.56	45.8	2766.32	7	422.8	0.5	30.2	3.09649	1.29745	90.0512	38	12.1	102.2	32.5	31.8	8.9	5.3	174	152	53	64	537	120	68	6.6	3.9	118	19	7.4	1.8	14.5	.	.	.	.
CENESA-24	74	Female	40.3333	1.47	18.66506239684082	27	No	1	1	5840	232000	30.6	1787.04	9.8	572.32	56.8	3317.12	2.3	134.32	0.5	29.2	3.12245	1.85621	129.824	41.8	13.5	.	.	.	.	.	174	155	55	60	.	12	16	.	.	172	27	.	.	.	.	.	.	.
CENESA-24	75	Female	40.3333	1.47	18.66506239684082	27	No	1	1	6010	187000	24.9	1496.49	9.7	582.97	60.8	3654.08	4	240.4	0.6	36.06	2.56701	2.44177	124.959	42.9	13.8	96.3	31	32.2	9.4	6.5	.	.	.	.	235	9	19	6.6	3.5	111	21	6.9	1.8	12.8	0.12	178	131.3	1226
CENESA-24	75	Female	40.6667	1.47	18.8193191108643	27	No	1	1	5500	198000	33.1	1820.5	10.8	594	52.2	2871	3.3	181.5	0.6	33	3.06481	1.57704	108.761	41.8	13.4	.	.	.	.	.	.	.	.	.	.	15	17	.	.	143	26	.	.	.	.	.	.	.
CENESA-24	75	Female	40.3333	1.47	18.66506239684082	27	No	1	1	6020	234000	26	1565.2	9.5	571.9	60.9	3666.18	3.1	186.62	0.5	30.1	2.73684	2.34231	149.502	40.4	12.9	.	.	.	8.7	7.1	.	.	.	.	.	28	22	.	3.6	169	29	.	.	.	.	.	.	.
CENESA-24	75	Female	40.5	1.47	18.74219075385256	27	No	1	1	4820	168000	35.4	1706.28	10	482	52	2506.4	2	96.4	0.6	28.92	3.54	1.46893	98.4598	38.7	12.4	.	.	.	.	.	.	.	.	.	.	10	14	.	.	156	29	.	.	.	.	.	.	.
CENESA-24	75	Female	40.6	1.47	18.78846776805961	27	No	1	1	4980	178000	25.6	1274.88	9.8	488.04	60.7	3022.86	3.2	159.36	0.7	34.86	2.61224	2.37109	139.621	36.3	11.6	98.8	31.7	32	9.4	5.8	96	162	74	59	195	14	16	6.6	3.8	124	21	7	1.5	8.8	0.29	172	203.9	974.7
CENESA-25	73	Female	56.8	NPM	.	2	Yes	2	0	7570	209000	27.1	2051.47	12.9	976.53	57.1	4322.47	2.8	211.96	0.1	7.57	2.10078	2.10701	101.878	36.8	11.7	.	.	.	.	.	.	.	.	.	.	4	10	.	.	39	8	.	.	.	.	.	.	.
CENESA-25	73	Female	56.8	NPM	.	2	Yes	2	0	6240	240000	32.2	2009.28	9.1	567.84	51.7	3226.08	6.4	399.36	0.6	37.44	3.53846	1.60559	119.446	37.7	11.9	95.2	30.1	31.6	8.3	1.6	102	168	37	108	213	4	11	5.7	2.3	36	13	3.6	1.6	11.5	0.3	44	1502	42.7
CENESA-25	73	Female	55.2667	NPM	.	2	Yes	2	0	6130	220000	29	1777.7	12.4	760.12	55.7	3414.41	2.6	159.38	0.3	18.39	2.33871	1.92069	123.755	35.5	11.8	.	.	.	.	.	.	.	.	.	.	5	17	.	.	28	11	.	.	.	.	.	.	.
CENESA-25	73	Female	54.1667	NPM	.	2	Yes	2	0	8820	271000	18.5	1631.7	10.7	943.74	67.6	5962.32	2.9	255.78	0.3	26.46	1.72897	3.65405	166.084	27.2	9	88.6	29.3	33.1	8.1	1.2	.	.	.	.	268	8	10	5.2	1.8	37	.	3.2	.	9.9	1.7	24	1548	31.75
CENESA-25	73	Female	54	NPM	.	2	Yes	2	0	7440	172000	17.9	1331.76	11.2	833.28	67.9	5051.76	2.6	193.44	0.4	29.76	1.59821	3.7933	129.152	26.3	8.5	.	.	.	.	.	.	.	.	.	.	20	39	.	.	39	9	.	.	.	.	.	.	.
CENESA-25	73	Female	54	NPM	.	2	Yes	2	0	21570	305000	10.1	2178.57	4.1	884.37	85.1	18356.1	0.5	107.85	0.2	43.14	2.46341	8.42574	140	32.1	9.7	.	.	.	8.1	1	.	.	.	.	.	7	27	.	1.6	36	11	.	.	.	.	.	.	.
CENESA-25	74	Female	54	NPM	.	3	Yes	2	0	7570	209000	27.1	2051.47	12.9	976.53	57.1	4322.47	2.8	211.96	0.1	7.57	2.10078	2.10701	101.878	36.8	11.7	.	.	.	.	.	.	.	.	.	.	4	10	.	.	39	8	.	.	.	.	.	.	.
CENESA-25	74	Female	54	NPM	.	3	Yes	2	0	6240	240000	32.2	2009.28	9.1	567.84	51.7	3226.08	6.4	399.36	0.6	37.44	3.53846	1.60559	119.446	37.7	11.9	95.2	30.1	31.6	8.3	1.6	102	168	37	108	213	4	11	5.7	2.3	36	13	3.6	1.6	11.5	0.3	44	1502	42.7
CENESA-26	73	Female	45.5077	1.49	20.49803716395311	4	No	3	0	4280	158000	25.7	1099.96	11.7	500.76	56.5	2418.2	5.6	239.68	0.5	21.4	2.19658	2.19844	143.642	39.4	12.1	.	.	.	8.5	3.9	.	.	.	.	.	12	15	.	3.9	146	29	.	.	.	.	.	.	.
CENESA-26	73	Female	45.95	1.49	20.69726588892393	4	No	3	0	6520	145000	17.3	1127.96	8.7	567.24	70	4564	3.5	228.2	0.5	32.6	1.98851	4.04624	128.551	37.2	11.4	.	.	.	.	.	.	.	.	.	.	13	15	.	.	134	30	.	.	.	.	.	.	.
CENESA-26	73	Female	45.95	1.49	20.69726588892393	4	No	3	0	6870	156000	16	1099.2	8.2	563.34	71.7	4925.79	3.8	261.06	0.3	20.61	1.95122	4.48125	141.921	39.2	12.6	94	30.2	32.1	9.4	4.8	280	205	50	109	367	11	17	7	4.1	155	33	8.9	2.5	24.8	0.1	127	1516	158.9
CENESA-26	73	Female	45.95	1.49	20.69726588892393	4	No	3	0	3360	157000	25.6	860.16	18.5	621.6	47.9	1609.44	7.7	258.72	0.3	10.08	1.38378	1.87109	182.524	37	11.4	.	.	.	.	.	.	.	.	.	.	5	14	.	.	138	25	.	.	.	.	.	.	.
CENESA-26	73	Female	46.2154	1.49	20.81680312390641	4	No	3	0	5080	165000	25.2	1280.16	9.8	497.84	52.2	2651.76	12	609.6	0.8	40.64	2.57143	2.07143	128.89	32.1	9.9	93.3	28.8	30.8	9.2	3.6	.	.	.	.	444	17	17	7.2	4.2	157	31	8.2	2.2	31.6	0.2	120	1353	93.31
CENESA-26	73	Female	46.2769	1.49	20.84452190303279	4	No	3	0	4050	187000	26.4	1069.2	7.2	291.6	58.5	2369.25	7.2	291.6	0.7	28.35	3.66667	2.21591	174.897	30.3	9.5	.	.	.	.	.	.	.	.	.	.	9	18	.	.	174	52	.	.	.	.	.	.	.
CENESA-26	73	Female	46.3308	1.49	20.86877583476836	4	No	3	0	4100	175000	.	.	.	.	61.9	2537.9	4.6	188.6	0.6	24.6	.	.	.	32.6	9.1	101.9	28.5	28	9.3	3.9	.	.	.	.	.	9	16	.	4.3	126	29	.	.	.	.	.	.	.
CENESA-26	73	Female	46.3429	1.49	20.87422059495389	4	No	3	0	3740	145000	21.7	811.58	5.5	205.7	64.5	2412.3	7	261.8	1.3	48.62	3.94545	2.97235	178.664	27.1	8.4	.	.	.	.	.	.	.	.	.	.	13	16	.	.	167	37	.	.	.	.	.	.	.
CENESA-26	73	Female	46.55	1.49	20.96752398540606	4	No	3	0	2720	173000	25	680	6.8	184.96	62.6	1702.72	4.4	119.68	1.2	32.64	3.67647	2.504	254.412	27.3	8.6	90.1	28.3	31.4	8.2	2.4	84	173	50	90	331	3	13	6.3	4	73	16	7.4	1.9	7.4	0.1	114	455.7	136.8
CENESA-26	73	Female	46.8929	1.49	21.12195718339586	4	No	3	0	4260	206000	22.2	945.72	7.1	302.46	57.5	2449.5	11.5	489.9	1.7	72.42	3.12676	2.59009	217.823	29.3	9.1	.	.	.	.	.	.	.	.	.	.	10	15	.	.	141	30	.	.	.	.	.	.	.
CENESA-26	74	Female	47	1.49	21.17021755776767	4	No	3	0	5350	215000	18.6	995.1	5.5	294.25	69.8	3734.3	5	267.5	1.1	58.85	3.38182	3.75269	216.059	27.6	8.5	92.4	28.6	30.9	9	2.7	.	.	.	.	351	7	16	6.9	4.2	99	21	7.4	2.1	3.9	0.4	148	597.5	260.8
CENESA-26	74	Female	46.8333	1.49	21.09514586430041	4	No	3	0	5270	203000	16.7	880.09	5.1	268.77	70.2	3699.54	6.8	358.36	1.2	63.24	3.27451	4.20359	230.658	30.2	8.8	.	.	.	.	.	.	.	.	.	.	8	17	.	.	.	.	.	.	.	.	.	.	.
CENESA-26	74	Female	46.8333	1.49	21.09514586430041	5	No	3	0	5310	237000	15.7	833.67	6	318.6	70	3717	7.2	382.32	1.1	58.41	2.61667	4.4586	284.285	29.8	9.2	.	.	.	.	.	.	.	.	.	.	.	.	.	.	.	.	.	.	.	.	.	.	.
CENESA-26	74	Female	44.3333	1.49	19.96907046229149	5	No	3	0	6520	145000	17.3	1127.96	8.7	567.24	70	4564	3.5	228.2	0.5	32.6	1.98851	4.04624	128.551	37.2	11.4	.	.	.	.	.	.	.	.	.	.	13	15	.	.	134	30	.	.	.	.	.	.	.
CENESA-26	74	Female	42.5	1.49	19.14328183415162	5	No	3	0	6870	156000	16	1099.2	8.2	563.34	71.7	4925.79	3.8	261.06	0.3	20.61	1.95122	4.48125	141.921	39.2	12.6	94	30.2	32.1	9.4	4.8	280	205	50	109	367	11	17	7	4.1	155	33	8.9	2.5	24.8	0.1	127	1516	158.9
CENESA-26	74	Female	41.5	1.49	18.69285167334805	5	No	3	0	7930	306000	6.8	539.24	5.5	436.15	84.6	6708.78	2.5	198.25	0.6	47.58	1.23636	12.4412	567.465	27.9	8.5	.	.	.	.	.	176	184	33	102	.	30	23	.	.	108	.	.	.	.	.	.	.	.
CENESA-26	74	Female	42	1.49	18.91806675374983	5	No	3	0	8960	319000	5.7	510.72	3.1	277.76	89.7	8037.12	1	89.6	0.5	44.8	1.83871	15.7368	624.608	26.2	7.7	95.1	28.1	29.5	8.8	3.1	.	.	.	.	163	17	11	6.4	.	114	37	6.9	2.4	4.2	7.31	123	1077	160.4
CENESA-27	72	Male	60	1.65	22.03856749311295	2	No	3	0	6170	273000	42.5	2622.25	8.9	549.13	44.2	2727.14	4.2	259.14	0.2	12.34	4.77528	1.04	104.109	29.3	9.5	.	.	.	8.7	3.4	.	.	.	.	.	8	9	.	3.9	124	34	.	.	.	.	.	.	.
CENESA-27	72	Male	60	1.65	22.03856749311295	2	No	3	0	5770	251000	31.5	1817.55	7.5	432.75	54.1	3121.57	6.6	380.82	0.3	17.31	4.2	1.71746	138.098	27.6	8.8	.	.	.	.	.	.	.	.	.	.	11	7	.	.	130	29	.	.	.	.	.	.	.
CENESA-27	72	Male	60	1.65	22.03856749311295	2	No	3	0	4340	237000	39.6	1718.64	13.4	581.56	41	1779.4	5.5	238.7	0.5	21.7	2.95522	1.03535	137.9	32.9	10.6	98.8	31.8	32.2	8.9	3.1	140	151	31	72	132	10	7	7.4	4	117	29	6.1	1.8	2.6	3	142	1292	67.35
CENESA-27	72	Male	59.5692	1.65	21.88034188034188	2	No	3	0	5890	256000	31.4	1849.46	6.6	388.74	55.6	3274.84	5.9	347.51	0.5	29.45	4.75758	1.7707	138.419	34.9	11.2	.	.	.	.	.	.	.	.	.	.	21	12	.	.	163	31	.	.	.	.	.	.	.
CENESA-27	72	Male	59.4538	1.65	21.8379600197782	2	No	3	0	6180	265000	33.3	2057.94	7.3	451.14	53.9	3331.02	5.2	321.36	0.3	18.54	4.56164	1.61862	128.77	36.3	11.9	93.6	30.7	32.8	8.6	3.4	.	.	.	.	169	8	5	7.6	3.7	131	34	5.8	1.8	8.6	0.2	149	934	89.39
CENESA-27	73	Male	59.4	1.65	21.81818181818181	2	No	3	0	5650	291000	29.6	1672.4	6	339	58.3	3293.95	5.7	322.05	0.4	22.6	4.93333	1.96959	174.001	38.4	12.6	.	.	.	.	.	.	.	.	.	.	11	9	.	.	158	39	.	.	.	.	.	.	.
CENESA-27	73	Male	59.5	1.65	21.85491276400368	2	No	3	0	5880	258000	28.5	1675.8	2.6	152.88	64.7	3804.36	3.3	194.04	0.9	52.92	10.9615	2.27018	153.956	41.9	12.2	102.5	29.9	29.1	9.2	4.3	.	.	.	.	.	11	9	.	3.9	130	33	.	.	.	.	.	.	.
CENESA-27	73	Male	59.5	1.65	21.85491276400368	2	No	3	0	5100	300000	36.2	1846.2	5.9	300.9	52.4	2672.4	5	255	0.5	25.5	6.13559	1.44751	162.496	34.1	11.1	.	.	.	.	.	.	.	.	.	.	17	16	.	.	146	36	.	.	.	.	.	.	.
CENESA-27	73	Male	59.4846	1.65	21.84926184926185	2	No	3	0	5590	263000	35.9	2006.81	6	335.4	52.9	2957.11	4.7	262.73	0.5	27.95	5.98333	1.47354	131.054	33.8	10.7	.	.	.	.	.	.	.	.	.	.	53	22	.	.	149	35	.	.	.	.	.	.	.
CENESA-27	73	Male	59.3214	1.65	21.78932178932179	2	No	3	0	5480	279000	30.3	1660.44	5.4	295.92	58.2	3189.36	5.5	301.4	0.6	32.88	5.61111	1.92079	168.028	33.7	10.6	96.5	30.2	31.3	8.9	3.8	.	.	.	.	173	9	7	7.1	3.9	136	32	8.3	2.4	5.2	0.2	166	694	193.6
CENESA-27	73	Male	59.1538	1.65	21.72776718231264	2	No	3	0	5700	295000	28.1	1601.7	7.1	404.7	59.9	3414.3	4.4	250.8	0.5	28.5	3.95775	2.13167	184.179	33.9	10.7	.	.	.	.	.	.	.	.	.	.	12	7	.	.	124	29	.	.	.	.	.	.	.
CENESA-27	73	Male	59.2	1.65	21.74471992653811	3	No	3	0	5740	246000	28.9	1658.86	6.9	396.06	56.8	3260.32	6.7	384.58	0.7	40.18	4.18841	1.9654	148.295	32.3	10.4	.	.	.	8	3.4	.	.	.	.	.	14	7	.	3.8	140	35	.	.	.	.	.	.	.
CENESA-27	73	Male	58.5	1.65	21.48760330578513	3	No	3	0	5770	251000	31.5	1817.55	7.5	432.75	54.1	3121.57	6.6	380.82	0.3	17.31	4.2	1.71746	138.098	27.6	8.8	.	.	.	.	.	.	.	.	.	.	11	7	.	.	130	29	.	.	.	.	.	.	.
CENESA-27	73	Male	58	1.65	21.30394857667585	3	No	3	0	4340	237000	39.6	1718.64	13.4	581.56	41	1779.4	5.5	238.7	0.5	21.7	2.95522	1.03535	137.9	32.9	10.6	98.8	31.8	32.2	8.9	3.1	140	151	31	72	132	10	7	7.4	4	117	29	6.1	1.8	2.6	3	142	1292	67.35
CENESA-27	73	Male	57.9	1.65	21.267217630854	3	No	3	0	4910	217000	26.2	1286.42	7.1	348.61	61.6	3024.56	4.5	220.95	0.6	29.46	3.69014	2.35115	168.685	34.1	11.1	.	.	.	.	.	91	119	30	70	.	120	51	.	.	165	37	.	.	.	.	.	.	.
CENESA-27	73	Male	57.5	1.65	21.12029384756658	3	No	3	0	6310	253000	25.3	1596.43	6.9	435.39	61.7	3893.27	5.4	340.74	0.7	44.17	3.66667	2.43874	158.479	38	12	98.6	31	31.5	8.6	3	.	.	.	.	85	13	6	7.2	3.7	172	45	8.6	2.6	7	0.77	150	590.8	145.8
CENESA-27	74	Male	57.3	1.65	21.04683195592287	3	No	3	0	5330	249000	28.5	1519.05	6.4	341.12	60.5	3224.65	4.2	223.86	0.4	21.32	4.45312	2.12281	163.918	39.7	12.8	.	.	.	.	.	.	.	.	.	.	16	8	.	.	178	43	.	.	.	.	.	.	.
CENESA-27	74	Male	57	1.65	20.9366391184573	3	No	3	0	5570	246000	28.6	1593.02	5.9	328.63	59.2	3297.44	5.8	323.06	0.5	27.85	4.84746	2.06993	154.424	38.3	12.2	.	.	.	8.5	4.2	.	.	.	.	.	16	6	.	3.8	181	40	.	.	.	.	.	.	.
CENESA-27	74	Male	56.5	1.65	20.75298438934803	3	No	3	0	5430	226000	25.2	1368.36	6.2	336.66	64.6	3507.78	3.5	190.05	0.5	27.15	4.06452	2.56349	165.161	37.2	11.9	.	.	.	.	.	.	.	.	.	.	13	5	.	.	164	42	.	.	.	.	.	.	.
CENESA-27	74	Male	56.5	1.65	20.75298438934803	3	No	3	0	6170	229000	35.7	2202.69	11.5	709.55	51.8	3196.06	0.7	43.19	0.3	18.51	3.10435	1.45098	103.964	37.5	12.2	96.8	31.4	32.4	8.1	4.2	84	123	42	70	87	25	14	7	3.9	193	34	10.1	2	5.8	0.59	163	853.4	175.6
CENESA-27	74	Male	56.5	1.65	20.75298438934803	3	No	3	0	7120	303000	27.7	1972.24	7.7	548.24	61.3	4364.56	2.8	199.36	0.5	35.6	3.5974	2.213	153.632	33	10.8	.	.	.	.	.	.	.	.	.	.	25	8	.	.	163	35	.	.	.	.	.	.	.
CENESA-27	74	Male	56	1.65	20.56932966023875	3	No	3	0	6240	271000	27.5	1716	6.9	430.56	61	3806.4	4.1	255.84	0.5	31.2	3.98551	2.21818	157.925	32.4	10.5	99.3	32.1	32.3	8.2	4.8	.	.	.	.	93	20	6	7.4	3.8	179	48	9.9	2.9	6.7	0.61	160	939.7	284.6
CENESA-27	74	Male	56.5	1.65	20.75298438934803	3	No	3	0	5180	255000	27.2	1408.96	8.1	419.58	58.6	3035.48	5.5	284.9	0.6	31.08	3.35802	2.15441	180.985	30.4	9.9	.	.	.	.	.	.	.	.	.	.	23	9	.	.	182	28	.	.	.	.	.	.	.
CENESA-27	74	Male	55	1.65	20.2020202020202	4	No	3	0	6480	246000	25.3	1639.44	8.7	563.76	54.9	3557.52	9.8	635.04	1.3	84.24	2.90805	2.16996	150.051	35.1	11.3	.	.	.	8.1	4.8	.	.	.	.	.	10	6	.	3.7	174	42	.	.	.	.	.	.	.
CENESA-27	74	Male	55.2	1.65	20.27548209366391	4	No	3	0	6680	246000	22.6	1509.68	11.8	788.24	57.6	3847.68	7.5	501	0.5	33.4	1.91525	2.54867	162.948	35.7	11.4	.	.	.	.	.	.	.	.	.	.	12	7	.	.	185	42	.	.	.	.	.	.	.
CENESA-27	75	Male	55.5333	1.65	20.39791857973676	4	No	3	0	6740	140000	5.5	370.7	1.4	94.36	93.1	6274.94	0	0	0	0	3.92857	16.9273	377.664	45.8	13.6	.	.	.	.	.	.	.	.	.	.	20	11	.	.	212	57	.	.	.	.	.	.	.
CENESA-27	75	Male	55.3667	1.65	20.33670033670034	4	No	3	0	5800	261000	25.2	1461.6	8.9	516.2	57.6	3340.8	7.7	446.6	0.6	34.8	2.83146	2.28571	178.571	41.1	13.5	.	.	.	7.9	5.4	.	.	.	.	.	17	16	.	.	192	49	.	.	.	.	.	1971	255.4
CENESA-27	75	Male	55.5	1.65	20.38567493112948	4	No	3	0	6610	207000	21.8	1440.98	7.7	508.97	64.4	4256.84	5.6	370.16	0.5	33.05	2.83117	2.95413	143.652	32.8	.	.	.	.	.	.	.	.	.	.	.	29	9	.	.	222	46	.	.	.	.	.	.	.
CENESA-27	75	Male	56	1.65	20.56932966023875	4	No	3	0	9120	287000	26.1	2380.32	8.4	766.08	59.8	5453.76	5	456	0.7	63.84	3.10714	2.29119	120.572	26.3	8.4	102.8	33	32.1	8.8	2.2	79	98	28	53	111	35	12	8	3.7	204	35	10.3	2.2	32.9	1.65	146	2000	109.2
CENESA-27	75	Male	56	1.65	20.56932966023875	4	No	3	0	5160	251000	28.2	1455.12	7.7	397.32	60.5	3121.8	2.9	149.64	0.7	36.12	3.66234	2.14539	172.494	32	10.5	.	.	.	.	.	.	.	.	.	.	15	9	.	.	179	46	.	.	.	.	.	.	.
CENESA-27	75	Male	56	1.65	20.56932966023875	4	No	3	0	6000	190000	37.9	2274	6.9	414	52.4	3144	2.5	150	0.3	18	5.49275	1.38259	83.5532	41.1	13.2	102.7	32.9	32.1	8	5.1	.	.	.	.	83	13	9	7.4	3.6	193	29	10.5	2	9.2	2.68	132	2000	162.2
CENESA-27	75	Male	56	1.65	20.56932966023875	4	No	3	0	6320	279000	20.2	1276.64	5.4	341.28	73	4613.6	0.7	44.24	0.7	44.24	3.74074	3.61386	218.542	43.2	13.5	.	.	.	.	.	.	.	.	.	.	22	10	.	.	208	52	.	.	.	.	.	.	.
CENESA-28	74	Female	41.8667	1.49	18.85800939897602	3	No	1	1	4930	141000	27.5	1355.75	10.4	512.72	60.4	2977.72	1.4	69.02	0.3	14.79	2.64423	2.19636	104.001	39.6	12.6	.	.	.	.	.	.	.	.	.	.	15	19	.	.	164	23	.	.	.	.	.	.	.
CENESA-28	74	Female	41.5667	1.49	18.72288035073495	4	No	1	1	4520	108000	32.8	1482.56	12.1	546.92	53.3	2409.16	1.5	67.8	0.3	13.56	2.71074	1.625	72.847	38.2	12.4	.	.	.	9.8	3.5	.	.	.	.	.	18	21	.	3.9	164	35	.	.	.	.	.	.	.
CENESA-28	74	Female	41.6	1.49	18.73789468942841	4	No	1	1	4230	97000	34.5	1459.35	16	676.8	47.8	2021.94	1.5	63.45	0.2	8.46	2.15625	1.38551	66.4679	43.8	14.2	.	.	.	.	.	.	.	.	.	.	20	22	.	.	202	39	.	.	.	.	.	.	.
CENESA-28	74	Female	41.7333	1.49	18.79795204420221	4	No	1	1	4450	103000	22.9	1019.05	11.3	502.85	64.3	2861.35	1.1	48.95	0.4	17.8	2.02655	2.80786	101.075	46.3	14.1	.	.	.	.	.	.	.	.	.	.	20	24	.	.	188	33	.	.	.	.	.	.	.
CENESA-28	74	Female	41.6	1.49	18.73789468942841	4	No	1	1	4500	101000	24.1	1084.5	10.9	490.5	62.7	2821.5	1.7	76.5	0.6	27	2.21101	2.60166	93.1305	42.1	14.2	.	.	.	9.8	5.7	.	.	.	.	.	23	24	.	.	185	35	.	.	.	.	.	249.4	667.7
CENESA-28	74	Female	41.5	1.49	18.69285167334805	4	No	1	1	4550	99000	27.3	1242.15	11.6	527.8	58.9	2679.95	1.9	86.45	0.3	13.65	2.35345	2.15751	79.7005	38.2	.	.	.	.	.	.	.	.	.	.	.	23	22	.	.	184	38	.	.	.	.	.	.	.
CENESA-28	75	Female	41.5	1.49	18.69285167334805	4	No	1	1	4420	145000	32.1	1418.82	10	442	56.4	2492.88	1.3	57.46	0.2	8.84	3.21	1.75701	102.198	36.9	11.8	97.1	31.1	32	9.7	4	137	195	77	85	133	23	23	7	3.9	182	29	7.1	1.7	12.8	0.58	158	345.2	608.3
CENESA-28	75	Female	41.5	1.49	18.69285167334805	4	No	1	1	4350	123000	22.9	996.15	8.8	382.8	64.5	2805.75	3.3	143.55	0.5	21.75	2.60227	2.81659	123.475	33.6	11.2	.	.	.	.	.	.	.	.	.	.	18	22	.	.	182	31	.	.	.	.	.	.	.
CENESA-28	75	Female	41.5	1.49	18.69285167334805	4	No	1	1	3940	127000	25.2	992.88	9.9	390.06	61.9	2438.86	2.6	102.44	0.4	15.76	2.54545	2.45635	127.911	34.6	11.1	97.4	31.2	32	9	5.4	.	.	.	.	131	23	22	6.5	3.8	187	29	7.7	1.6	9.6	0.41	164	245.4	651.4
CENESA-28	75	Female	41.5	1.49	18.69285167334805	4	No	1	1	3890	114000	26.9	1046.41	12.2	474.58	56.7	2205.63	3.2	124.48	1	38.9	2.20492	2.10781	108.944	35.9	11.4	.	.	.	.	.	.	.	.	.	.	26	23	.	.	181	36	.	.	.	.	.	.	.
CENESA-29	73	Female	42.2	NSM	.	13	Yes	1	0	5790	180000	8.8	509.52	3.7	214.23	60.8	3520.32	26.2	1516.98	0.5	28.95	2.37838	6.90909	353.274	23.5	7.6	.	.	.	.	.	87	124	.	.	.	8	10	.	.	.	.	.	.	.	.	.	.	.
CENESA-29	73	Female	41.9	NSM	.	13	Yes	1	0	5060	143000	13.6	688.16	4.2	212.52	57.8	2924.68	24	1214.4	0.4	20.24	3.2381	4.25	207.801	25.5	8.4	103.1	34	33	8.4	3.8	.	.	.	.	284	10	10	.	3	137	30	4.5	1.2	8	1.4	117	446.7	77.15
CENESA-29	73	Female	41.2333	NSM	.	13	Yes	1	0	5460	148000	13.6	742.56	4.1	223.86	60.4	3297.84	21.6	1179.36	0.3	16.38	3.31707	4.44118	199.311	26	8.3	.	.	.	.	.	.	.	.	.	.	6	7	.	.	137	27	.	.	.	.	.	.	.
CENESA-29	73	Female	41.1667	NSM	.	13	Yes	1	0	4830	157000	15.5	748.65	5.2	251.16	57.1	2757.93	21.6	1043.28	0.6	28.98	2.98077	3.68387	209.711	28.5	9.1	.	.	.	8.6	4.3	.	.	.	.	.	23	22	.	3	183	49	.	.	.	.	.	.	.
CENESA-29	73	Female	41.5333	NSM	.	13	Yes	1	0	4860	155000	16	777.6	5	243	72.1	3504.06	6.3	306.18	0.6	29.16	3.2	4.50625	199.331	28.3	9.5	.	.	.	.	.	.	.	.	.	.	42	27	.	.	199	46	.	.	.	.	.	.	.
CENESA-29	73	Female	41.8333	NSM	.	13	Yes	1	0	4220	142000	19.8	835.56	3.4	143.48	69.8	2945.56	6.3	265.86	0.7	29.54	5.82353	3.52525	169.946	33.9	11.3	98.4	32.7	33.2	9.2	5.1	98	157	59	84	230	11	16	7.1	3.4	127	28	5	1.3	10.5	1.1	123	438.2	176.1
CENESA-29	74	Female	41.8667	NSM	.	13	Yes	1	0	4300	116000	18.3	786.9	4.6	197.8	71.4	3070.2	5.1	219.3	0.6	25.8	3.97826	3.90164	147.414	33.9	11.2	.	.	.	.	.	.	.	.	.	.	15	25	.	.	149	30	.	.	.	.	.	.	.
CENESA-29	74	Female	41.9333	NSM	.	13	Yes	1	0	3930	114000	23.9	939.27	4.3	168.99	66.8	2625.24	4.4	172.92	0.6	23.58	5.55814	2.79498	121.371	35.6	11.7	101.9	33.4	32.7	9.4	4.6	.	.	.	.	239	38	27	7	3.6	159	31	5.8	1.5	9	0.59	117	459	167.6
CENESA-29	74	Female	42.4333	NSM	.	13	Yes	1	0	4100	122000	23	943	4.9	200.9	66.5	2726.5	5.1	209.1	0.5	20.5	4.69388	2.8913	129.374	37.9	12.5	.	.	.	.	.	.	.	.	.	.	27	26	.	.	165	38	.	.	.	.	.	.	.
CENESA-29	74	Female	.	NSM	.	14	Yes	1	0	4870	145000	17	827.9	4.4	214.28	74.6	3633.02	3.4	165.58	0.6	29.22	3.86364	4.38824	175.142	39.3	12.8	.	.	.	9.1	5.9	.	.	.	.	.	18	17	.	3.5	150	27	.	.	.	.	.	.	.
CENESA-29	74	Female	.	NSM	.	14	Yes	1	0	5060	138000	19.1	966.46	4.4	222.64	72.9	3688.74	3	151.8	0.6	30.36	4.34091	3.81675	142.789	41.5	13	.	.	.	.	.	.	.	.	.	.	10	16	.	.	101	20	.	.	.	.	.	.	.
CENESA-30	71	Male	78.7	1.58	31.52539657106233	3	Yes	1	0	5710	74000	46.4	2649.44	13	742.3	37.9	2164.09	2.5	142.75	0.2	11.42	3.56923	0.81681	27.9304	30.3	9.9	.	.	.	8.6	1.6	.	.	.	.	.	19	17	.	2.9	85	29	.	.	.	.	.	.	.
CENESA-30	72	Male	78.7667	1.58	31.55210169310473	3	Yes	1	0	7130	96000	48.9	3486.57	10.7	762.91	38.1	2716.53	2.2	156.86	0.1	7.13	4.57009	0.779141	27.5342	34.5	10.9	.	.	.	.	.	.	.	.	.	.	18	13	.	.	84	.	.	.	.	.	.	.	.
CENESA-30	72	Male	78.7	1.58	31.52539657106233	3	Yes	1	0	6470	93000	41.9	2710.93	12.7	821.69	42.4	2743.28	2.8	181.16	0.2	12.94	3.29921	1.01193	34.3056	33.8	10.7	107.3	34	31.7	8.6	0.9	109	123	28	73	248	13	10	5.2	2.9	70	21	4.1	1.6	6	3.6	79	632.5	22.55
CENESA-30	72	Male	77.9667	1.58	31.23164022859584	3	Yes	1	0	6490	104000	41.6	2699.84	12.3	798.27	44.1	2862.09	1.8	116.82	0.2	12.98	3.38211	1.0601	38.5208	31.6	10.3	.	.	.	.	.	.	.	.	.	.	8	18	.	.	8	.	.	.	.	.	.	.	.
CENESA-30	72	Male	74.5	1.58	29.84297388239064	3	Yes	1	0	6070	74000	35.3	2142.71	10	607	54	3277.8	0.7	42.49	0	0	3.53	1.52975	34.5357	28.8	9.4	96	31.3	32.6	9.4	0.7	.	.	.	.	277	5	13	5.3	2.6	40	.	3.4	.	8.9	3.5	69	877.9	18.05
CENESA-30	73	Male	.	1.58	.	4	Yes	1	0	7130	96000	48.9	3486.57	10.7	762.91	38.1	2716.53	2.2	156.86	0.1	7.13	4.57009	0.779141	27.5342	34.5	10.9	.	.	.	.	.	.	.	.	.	.	18	13	.	.	84	.	.	.	.	.	.	.	.
CENESA-30	73	Male	.	1.58	.	4	Yes	1	0	6470	93000	41.9	2710.93	12.7	821.69	42.4	2743.28	2.8	181.16	0.2	12.94	3.29921	1.01193	34.3056	33.8	10.7	107.3	34	31.7	8.6	0.9	109	123	28	73	248	13	10	5.2	2.9	70	21	4.1	1.6	6	3.6	79	632.5	22.55
CENESA-31	71	Male	81.4154	1.78	25.69605624775426	1	Yes	1	4	7740	148000	12	928.8	14	1083.6	69.9	5410.26	3.7	286.38	0.4	30.96	0.857143	5.825	159.345	32.2	10.9	.	.	.	8.9	6.9	.	.	.	.	.	9	12	.	4	131	39	.	.	.	.	.	.	.
CENESA-31	71	Male	81.0909	1.78	25.59364634860153	1	Yes	1	4	10110	191000	15.3	1546.83	10.5	1061.55	69.2	6996.12	4.5	454.95	0.5	50.55	1.45714	4.52288	123.478	36.1	11.9	.	.	.	.	.	.	.	.	.	.	13	12	.	.	129	41	.	.	.	.	.	.	.
CENESA-31	71	Male	81.7143	1.78	25.79039443071763	1	Yes	1	4	4800	168000	17.5	840	12.7	609.6	64.8	3110.4	4.4	211.2	0.6	28.8	1.37795	3.70286	200	30.6	9.9	98.4	31.8	32.4	9.6	4.6	332	200	28	97	176	11	18	7	4	117	37	8.7	3.6	7.5	2.5	284	52.9	25.77
CENESA-31	72	Male	81.5333	1.78	25.73328283465892	1	Yes	1	4	7800	174000	13.7	1068.6	11.8	920.4	70.9	5530.2	3.3	257.4	0.3	23.4	1.16102	5.17518	162.83	30.3	9.9	.	.	.	.	.	.	.	.	.	.	12	11	.	.	175	56	.	.	.	.	.	.	.
CENESA-31	72	Male	81.1857	1.78	25.62356845275669	1	Yes	1	4	8380	164000	14	1173.2	11.6	972.08	70.1	5874.38	3.9	326.82	0.4	33.52	1.2069	5.00714	139.789	33	11.2	94	31.9	33.9	9.5	7.2	.	.	.	.	193	12	12	7.2	4	147	47	9.2	3.8	9.9	3.7	247	209.4	46.28
CENESA-31	72	Male	81.5	1.78	25.72276227749022	1	Yes	1	4	8240	154000	15.7	1293.68	10.2	840.48	70	5768	3.9	321.36	0.2	16.48	1.53922	4.4586	119.04	35.7	11.8	.	.	.	.	.	.	.	.	.	.	15	18	.	.	157	50	.	.	.	.	.	.	.
CENESA-31	72	Male	81.8077	1.78	25.81987511289367	1	Yes	1	4	7980	161000	14.1	1125.18	7.9	630.42	74.2	5921.16	3.1	247.38	0.7	55.86	1.78481	5.26241	143.088	37.6	11.3	.	.	.	9.7	6.3	.	.	.	.	.	18	21	.	4.2	155	53	.	.	.	.	.	.	.
CENESA-31	72	Male	82.0308	1.78	25.89028191856118	1	Yes	1	4	9830	141000	12	1179.6	8.7	855.21	75.1	7382.33	3.6	353.88	0.6	58.98	1.37931	6.25833	119.532	35.7	11.8	.	.	.	.	.	.	.	.	.	.	17	12	.	.	167	49	.	.	.	.	.	.	.
CENESA-31	72	Male	81.8308	1.78	25.82715857554893	1	Yes	1	4	11240	169000	10	1124	7.6	854.24	79.8	8969.52	2.2	247.28	0.4	44.96	1.31579	7.98	150.356	35.5	12	96.5	32.6	33.8	8.7	6.6	261	188	31	128	213	12	11	7.3	4.1	146	45	10	3.8	6.7	14.6	186	365.4	104.7
CENESA-31	72	Male	80.8385	1.78	25.51396968137279	1	Yes	1	4	11360	167000	8.8	999.68	6.8	772.48	81.9	9303.84	2.1	238.56	0.4	45.44	1.29412	9.30682	167.053	32.8	10.8	.	.	.	.	.	.	.	.	.	.	14	14	.	.	158	47	.	.	.	.	.	.	.
CENESA-31	72	Male	80.175	1.78	25.30457013003409	1	Yes	1	4	8870	153000	13.4	1188.58	7.6	674.12	75.3	6679.11	3.3	292.71	0.4	35.48	1.76316	5.6194	128.725	34.4	11	99.6	31.7	31.9	8.6	5.2	.	.	.	.	179	13	22	7.3	4.1	136	39	9.7	3.5	11.8	2.4	242	315.1	151.5
CENESA-31	72	Male	80.1071	1.78	25.28315328151208	1	Yes	1	4	9640	188000	17.5	1687	7	674.8	72.1	6950.44	2.8	269.92	0.6	57.84	2.5	4.12	111.44	37.6	12	.	.	.	.	.	.	.	.	.	.	23	36	.	.	150	44	.	.	.	.	.	.	.
CENESA-31	72	Male	80.8	1.78	25.50183057694735	2	Yes	1	4	11750	141000	10.5	1233.75	8.7	1022.25	78	9165	2.4	282	0.4	47	1.2069	7.42857	114.286	34.5	11.3	.	.	.	8.3	4.8	.	.	.	.	.	16	17	.	4.1	182	57	.	.	.	.	.	.	.
CENESA-31	72	Male	80.3333	1.78	25.35454277658545	2	Yes	1	4	10110	191000	15.3	1546.83	10.5	1061.55	69.2	6996.12	4.5	454.95	0.5	50.55	1.45714	4.52288	123.478	36.1	11.9	.	.	.	.	.	.	.	.	.	.	13	12	.	.	129	41	.	.	.	.	.	.	.
CENESA-31	72	Male	80.3333	1.78	25.35454277658545	2	Yes	1	4	4800	168000	17.5	840	12.7	609.6	64.8	3110.4	4.4	211.2	0.6	28.8	1.37795	3.70286	200	30.6	9.9	98.4	31.8	32.4	9.6	4.6	332	200	28	97	176	11	18	7	4	117	37	8.7	3.6	7.5	2.5	284	52.9	25.77
CENESA-31	73	Male	80.8333	1.78	25.51235113411606	2	Yes	1	4	11250	142000	10	1125	6.8	765	81.4	9157.5	1.3	146.25	0.5	56.25	1.47059	8.14	126.222	36.6	12.2	.	.	.	.	.	159	114	26	55	.	14	15	.	.	151	44	.	.	.	.	.	.	.
CENESA-31	73	Male	80.1667	1.78	25.30193999074191	2	Yes	1	4	8780	150000	18	1580.4	8.6	755.08	70.8	6216.24	2.1	184.38	0.5	43.9	2.09302	3.93333	94.9127	40.4	13.4	102.1	33.8	33.1	8.2	6.1	.	.	.	.	109	16	16	7.4	4	136	.	10.4	.	13	3.62	255	170.8	342.5
CENESA-31	73	Male	80.0667	1.78	25.27037831923579	2	Yes	1	4	11840	145000	10.4	1231.36	7.9	935.36	80.1	9483.84	1.2	142.08	0.4	47.36	1.31646	7.70192	117.756	41.7	13.5	.	.	.	.	.	.	.	.	.	.	11	13	.	.	141	38	.	.	.	.	.	.	.
CENESA-31	73	Male	80	1.78	25.24933720489837	2	Yes	1	4	10480	152000	10	1048	7.4	775.52	80.4	8425.92	1.6	167.68	0.6	62.88	1.35135	8.04	145.038	40.5	13.2	.	.	.	8.5	4.2	.	.	.	.	.	12	14	.	3.9	118	29	.	.	.	.	.	.	.
CENESA-31	73	Male	80	1.78	25.24933720489837	2	Yes	1	4	8820	160000	13.3	1173.06	8.2	723.24	75.5	6659.1	2.4	211.68	0.6	52.92	1.62195	5.67669	136.395	39.5	12.8	.	.	.	.	.	.	.	.	.	.	14	12	.	.	108	29	.	.	.	.	.	.	.
CENESA-31	73	Male	79.9667	1.78	25.23881664772966	2	Yes	1	4	10150	147000	15.2	1542.8	8	812	74	7511	2.2	223.3	0.6	60.9	1.9	4.86842	95.2813	40.3	13.2	101.6	33.3	32.8	8.6	5.4	185	122	33	66	108	14	15	7.5	4.1	129	.	8.7	.	14.8	2.6	257	265.3	304.5
CENESA-31	73	Male	79.5667	1.78	25.11256996170517	2	Yes	1	4	9700	152000	15.1	1464.7	8.4	814.8	73.5	7129.5	2.3	223.1	0.7	67.9	1.79762	4.86755	103.776	41.2	13.5	.	.	.	.	.	.	.	.	.	.	16	16	.	.	107	.	.	.	.	.	.	.	.
CENESA-31	73	Male	79.7667	1.78	25.17569330471742	2	Yes	1	4	8630	133000	16.7	1441.21	12.9	1113.27	67.9	5859.77	1.9	163.97	0.6	51.78	1.29457	4.06587	92.2836	40.1	13.2	103.3	34	32.9	8.6	4.7	.	.	.	.	132	17	21	7.7	4.2	94	28	7.7	3	20.2	4.62	240	281.1	319.5
CENESA-31	73	Male	79.8667	1.78	25.20725497622354	2	Yes	1	4	9310	120000	9.7	903.07	7.4	688.94	79.4	7392.14	2.8	260.68	0.7	65.17	1.31081	8.18557	132.88	38.5	12.1	.	.	.	.	.	.	.	.	.	.	13	20	.	.	126	34	.	.	.	.	.	.	.
CENESA-31	73	Male	79.5	1.78	25.09152884736776	3	Yes	1	4	9430	174000	12.4	1169.32	8.5	801.55	77.1	7270.53	1.5	141.45	0.5	47.15	1.45882	6.21774	148.804	37.8	12.5	.	.	.	8.2	6	.	.	.	.	.	12	17	.	3.8	134	36	.	.	.	.	.	.	.
CENESA-31	73	Male	79.5	1.78	25.09152884736776	3	Yes	1	4	9740	132000	11.3	1100.62	6.5	633.1	80.1	7801.74	1.6	155.84	0.5	48.7	1.73846	7.0885	119.932	36	11.7	.	.	.	.	.	.	.	.	.	.	12	19	.	.	91	29	.	.	.	.	.	.	.
CENESA-31	74	Male	79	1.78	24.93372048983714	3	Yes	1	4	8130	147000	14.4	1170.72	8.7	707.31	73.8	5999.94	2.5	203.25	0.6	48.78	1.65517	5.125	125.564	40.7	12.1	.	.	.	.	.	.	.	.	.	.	8	18	.	.	52	16	.	.	.	.	.	.	.
CENESA-31	74	Male	78.5	1.78	24.77591213230653	3	Yes	1	4	8260	150000	17	1404.2	11.5	949.9	68.3	5641.58	2.7	223.02	0.5	41.3	1.47826	4.01765	106.822	38	12.7	.	.	.	8	3.2	.	.	.	.	.	12	22	.	.	50	14	.	.	.	.	.	632.3	138.9
CENESA-31	74	Male	78	1.78	24.61810377477591	3	Yes	1	4	9210	174000	15.6	1436.76	11.3	1040.73	70.8	6520.68	1.9	174.99	0.4	36.84	1.38053	4.53846	121.106	36.5	.	.	.	.	.	.	.	.	.	.	.	8	16	.	.	62	18	.	.	.	.	.	.	.
CENESA-31	74	Male	77.5	1.78	24.4602954172453	3	Yes	1	4	8260	147000	10.2	842.52	9.8	809.48	77.9	6434.54	1.7	140.42	0.4	33.04	1.04082	7.63725	174.477	35.1	11.5	109.3	35.8	32.8	9.5	3.7	136	143	30	89	94	12	19	7.1	3.7	86	25	7.3	2.8	8.2	5.68	233	576.8	56.92
CENESA-31	74	Male	77.5	1.78	24.4602954172453	3	Yes	1	4	10500	170000	13.6	1428	9	945	75.3	7906.5	1.7	178.5	0.4	42	1.51111	5.53676	119.048	35.9	11.9	.	.	.	.	.	.	.	.	.	.	12	19	.	.	110	34	.	.	.	.	.	.	.
CENESA-32	71	Female	51.4	1.56	21.12097304404997	8	No	2	0	4290	208000	25.9	1111.11	8.2	351.78	61.9	2655.51	3.5	150.15	0.5	21.45	3.15854	2.38996	187.2	32.1	10.3	.	.	.	.	.	.	.	.	.	.	21	19	.	.	.	.	.	.	.	.	.	.	.
CENESA-32	71	Female	51.4333	1.56	21.13467017313171	8	No	2	0	4240	167000	38	1611.2	9.2	390.08	48.8	2069.12	3.8	161.12	0.2	8.48	4.13043	1.28421	103.649	34.9	11	.	.	.	.	.	.	.	.	.	.	16	14	.	.	140	26	.	.	.	.	.	.	.
CENESA-32	71	Female	51.2667	1.56	21.06618452772299	8	No	2	0	2930	149000	46.1	1350.73	16.7	489.31	32.4	949.32	4.1	120.13	0.7	20.51	2.76048	0.70282	110.311	35.1	10.7	90	27.4	30.5	8.8	4.1	132	190	54	105	751	24	23	6	3.8	120	25	6.6	1.9	3.3	0.4	232	24.51	163.3
CENESA-32	71	Female	51.1333	1.56	21.01139601139601	8	No	2	0	4640	181000	32.1	1489.44	9.1	422.24	50.9	2361.76	7.5	348	0.4	18.56	3.52747	1.58567	121.522	34.6	10.8	.	.	.	.	.	.	.	.	.	.	36	26	.	.	138	27	.	.	.	.	.	.	.
CENESA-32	71	Female	50.8667	1.56	20.90181897874205	8	No	2	0	5560	168000	24.5	1362.2	7.6	422.56	65	3614	2.5	139	0.4	22.24	3.22368	2.65306	123.33	34.4	10.6	.	.	.	.	.	.	.	.	.	.	15	14	.	.	174	30	.	.	.	.	.	.	.
CENESA-32	71	Female	50.4667	1.56	20.73745342976112	8	No	2	0	7770	174000	15.5	1204.35	3.3	256.41	77.2	5998.44	3.5	271.95	0.5	38.85	4.69697	4.98065	144.476	38.8	11.2	.	.	.	9.2	5.7	.	.	.	.	.	17	16	.	3.8	166	36	.	.	.	.	.	.	.
CENESA-32	71	Female	50.6667	1.56	20.81963620425159	8	No	2	0	5140	160000	26.4	1356.96	6.1	313.54	62.9	3233.06	3.9	200.46	0.7	35.98	4.32787	2.38258	117.911	37.5	11.9	.	.	.	.	.	.	.	.	.	.	17	14	.	.	173	34	.	.	.	.	.	.	.
CENESA-32	72	Female	50.9333	1.56	20.92921323690554	8	No	2	0	7000	144000	19	1330	4.4	308	75	5250	1.3	91	0.3	21	4.31818	3.94737	108.271	36	11.2	86.6	27	31.2	8.2	2.3	172	158	48	86	619	13	11	5.7	3.5	104	22	6.1	1.9	2.4	2.1	179	63.57	126.4
CENESA-32	72	Female	51.5333	1.56	21.17576156037694	8	No	2	0	4220	179000	23.7	1000.14	6.6	278.52	65.6	2768.32	3.4	143.48	0.7	29.54	3.59091	2.76793	178.975	36.6	11	.	.	.	.	.	.	.	.	.	.	12	11	.	.	103	22	.	.	.	.	.	.	.
CENESA-32	72	Female	52	1.56	21.36752136752137	8	No	2	0	4630	149000	23.3	1078.79	6.6	305.58	66.6	3083.58	2.9	134.27	0.6	27.78	3.5303	2.85837	138.118	32.6	9.8	85.9	25.7	29.9	9	1.7	.	.	.	.	602	2	10	6.6	4	152	28	6.8	1.9	4.4	0.1	300	27.64	78.35
CENESA-32	72	Female	53.6667	1.56	22.05237782160859	8	No	2	0	5390	178000	18.8	1013.32	6.3	339.57	71.9	3875.41	2	107.8	1	53.9	2.98413	3.82447	175.66	29.1	8.6	.	.	.	.	.	.	.	.	.	.	6	10	.	.	118	30	.	.	.	.	.	.	.
CENESA-32	72	Female	54.0333	1.56	22.20304624150778	9	No	2	0	5550	109000	26.7	1481.85	5.7	316.35	64.7	3590.85	2.4	133.2	0.5	27.75	4.68421	2.42322	73.5567	31.3	9.7	.	.	.	8.8	0.8	.	.	.	.	.	9	9	.	3.6	122	20	.	.	.	.	.	.	.
CENESA-32	72	Female	52.9333	1.56	21.75104098181021	9	No	2	0	4240	167000	38	1611.2	9.2	390.08	48.8	2069.12	3.8	161.12	0.2	8.48	4.13043	1.28421	103.649	34.9	11	.	.	.	.	.	.	.	.	.	.	16	14	.	.	140	26	.	.	.	.	.	.	.
CENESA-32	72	Female	52.7667	1.56	21.68255533640149	9	No	2	0	2930	149000	46.1	1350.73	16.7	489.31	32.4	949.32	4.1	120.13	0.7	20.51	2.76048	0.70282	110.311	35.1	10.7	90	27.4	30.5	8.8	4.1	132	190	54	105	751	24	23	6	3.8	120	25	6.6	1.9	3.3	0.4	232	24.51	163.3
CENESA-32	72	Female	53	1.56	21.7784352399737	9	No	2	0	5860	150000	22.2	1300.92	5.1	298.86	70.5	4131.3	1.8	105.48	0.4	23.44	4.35294	3.17568	115.303	32	9.7	.	.	.	.	.	117	130	38	64	.	11	11	.	.	91	17	.	.	.	.	.	.	.
CENESA-32	72	Female	53	1.56	21.7784352399737	9	No	2	0	4150	109000	20.5	850.75	5.5	228.25	71.3	2958.95	2.1	87.15	0.6	24.9	3.72727	3.47805	128.122	28.4	8.7	82.6	25.4	30.8	10.3	1.2	.	.	.	.	393	15	13	5.7	3.2	91	16	5	1.1	6.4	0.05	246	20.45	24.9
CENESA-32	72	Female	53	1.56	21.7784352399737	9	No	2	0	5120	150000	18.1	926.72	7	358.4	72.4	3706.88	1.9	97.28	0.6	30.72	2.58571	4	161.861	28.7	8.9	.	.	.	.	.	.	.	.	.	.	11	9	.	.	113	22	.	.	.	.	.	.	.
CENESA-32	72	Female	52.6	1.56	21.61406969099277	9	No	2	0	5440	170000	14.6	794.24	6.9	375.36	76.6	4167.04	1.4	76.16	0.5	27.2	2.11594	5.24658	214.041	31.1	9.8	.	.	.	10.5	2.1	.	.	.	.	.	12	11	.	3.2	82	17	.	.	.	.	.	.	.
CENESA-32	72	Female	51.4333	1.56	21.13467017313171	9	No	2	0	5470	152000	21.1	1154.17	5.1	278.97	71.1	3889.17	2	109.4	0.7	38.29	4.13726	3.36967	131.696	35.7	11.1	.	.	.	.	.	.	.	.	.	.	28	15	.	.	102	22	.	.	.	.	.	.	.
CENESA-32	73	Female	50.5	1.56	20.75115055884287	9	No	2	0	6900	138000	12.2	841.8	5.1	351.9	80.6	5561.4	1.6	110.4	0.5	34.5	2.39216	6.60656	163.934	36.8	11.7	89.4	28.3	31.7	10.3	2.1	78	105	41	49	243	14	12	5.6	3.2	73	15	4.5	1.3	5.4	0.61	132	303.8	33.25
CENESA-32	73	Female	50.4333	1.56	20.72375630067938	9	No	2	0	5010	87000	20.4	1022.04	5.6	280.56	71.5	3582.15	2.1	105.21	0.4	20.04	3.64286	3.5049	85.1239	40.6	12.7	.	.	.	.	.	.	.	.	.	.	19	12	.	.	82	20	.	.	.	.	.	.	.
CENESA-32	73	Female	50.0667	1.56	20.57308788078019	9	No	2	0	5830	85000	18.9	1101.87	4.7	274.01	73.6	4290.88	2	116.6	0.8	46.64	4.02128	3.89418	77.1416	45	14.1	91.3	28.6	31.3	.	2.8	.	.	.	.	337	16	9	6.1	3.5	108	28	5.3	1.9	6.8	0.12	171	87.17	30.65
CENESA-32	73	Female	49	1.56	20.13477975016436	9	No	2	0	5460	80000	18.9	1031.94	4.4	240.24	74	4040.4	2.2	120.12	0.5	27.3	4.29545	3.91534	77.5239	39.4	12.3	.	.	.	.	.	.	.	.	.	.	25	19	.	.	94	19	.	.	.	.	.	.	.
CENESA-32	73	Female	49.5	1.56	20.34023668639053	10	No	2	0	4470	58000	22.5	1005.75	7	312.9	67	2994.9	2.7	120.69	0.8	35.76	3.21429	2.97778	57.6684	39.9	12.7	.	.	.	10.6	1	.	.	.	.	.	16	16	.	3.3	90	16	.	.	.	.	.	.	.
CENESA-32	73	Female	49	1.56	20.13477975016436	10	No	2	0	5320	112000	16	851.2	5.4	287.28	75.4	4011.28	2.6	138.32	0.6	31.92	2.96296	4.7125	131.579	24.2	7.5	.	.	.	.	.	.	.	.	.	.	17	22	.	.	134	26	.	.	.	.	.	.	.
CENESA-32	73	Female	48.8	1.56	20.0525969756739	10	No	2	0	6450	66000	15.9	1025.55	4.3	277.35	77.7	5011.65	1.7	109.65	0.4	25.8	3.69767	4.88679	64.3557	38.1	11.2	.	.	.	.	.	.	.	.	.	.	17	20	.	.	104	22	.	.	.	.	.	.	.
CENESA-32	73	Female	48	1.56	19.72386587771203	10	No	2	0	4240	78000	18.9	801.36	10.2	432.48	68.8	2917.12	1.7	72.08	0.4	16.96	1.85294	3.64021	97.3345	33.1	10.5	.	.	.	9.8	1	.	.	.	.	.	14	16	.	.	90	22	.	.	.	.	.	81.96	29.01
CENESA-32	73	Female	47.5	1.56	19.51840894148586	10	No	2	0	5820	65000	15.6	907.92	5.4	314.28	77.4	4504.68	1.2	69.84	0.4	23.28	2.88889	4.96154	71.5922	33.6	.	.	.	.	.	.	.	.	.	.	.	14	14	.	.	120	25	.	.	.	.	.	.	.
CENESA-32	74	Female	46.8	1.56	19.23076923076923	10	No	2	0	5430	76000	16.2	879.66	5.1	276.93	76.6	4159.38	1.4	76.02	0.7	38.01	3.17647	4.72839	86.397	36	11	101.4	30.9	30.4	9.4	2.8	87	128	46	64	198	16	19	5.7	3.2	143	31	5	1.5	6.7	0.05	178	388.3	67.24
CENESA-32	74	Female	46.8	1.56	19.23076923076923	10	No	2	0	4540	75000	16.9	767.26	5.3	240.62	76.3	3464.02	1	45.4	0.5	22.7	3.18868	4.51479	97.7504	36	11.5	.	.	.	.	.	.	.	.	.	.	20	20	.	.	132	30	.	.	.	.	.	.	.
CENESA-33	71	Male	96.6385	1.83	28.85677731149379	5	No	2	1	4930	340000	19.5	961.35	8.1	399.33	66.1	3258.73	5.1	251.43	1.2	59.16	2.40741	3.38974	353.669	22.3	6.7	.	.	.	9.5	4.8	.	.	.	.	.	12	19	.	3.9	77	17	.	.	.	.	.	.	.
CENESA-33	71	Male	96.5667	1.83	28.83533896702399	5	No	2	1	4270	341000	24.1	1029.07	9.8	418.46	56.7	2421.09	8	341.6	1.4	59.78	2.45918	2.3527	331.367	26	8.2	.	.	.	.	.	.	.	.	.	.	16	17	.	.	110	27	.	.	.	.	.	.	.
CENESA-33	71	Male	94.7692	1.83	28.29861470011967	5	No	2	1	2990	353000	41.8	1249.82	9.4	281.06	43.8	1309.62	4.3	128.57	0.7	20.93	4.44681	1.04785	282.441	32.2	10.2	.	.	.	.	.	.	.	.	.	.	11	9	.	.	101	13	.	.	.	.	.	.	.
CENESA-33	71	Male	94.6538	1.83	28.26416021793608	5	No	2	1	6270	330000	20.3	1272.81	8.3	520.41	63.9	4006.53	6.1	382.47	1.4	87.78	2.44578	3.14778	259.269	31.9	10.5	93.8	30.9	32.9	.	7.8	.	.	.	.	246	12	6	7.9	4.2	146	.	8.8	.	17	1.5	184	906.9	71.68
CENESA-33	71	Male	95	1.83	28.36752366448684	5	No	2	1	5140	381000	23.5	1207.9	8.8	452.32	60.1	3089.14	5.8	298.12	1.8	92.52	2.67045	2.55745	315.423	31.2	9.9	.	.	.	.	.	.	.	.	.	.	11	12	.	.	98	24	.	.	.	.	.	.	.
CENESA-33	71	Male	95	1.83	28.36752366448684	5	No	2	1	6170	298000	25.7	1585.69	5.2	320.84	59.4	3664.98	7.9	487.43	1.8	111.06	4.94231	2.31128	187.931	32.3	9.4	101.9	29.5	29	10.6	3.8	.	.	.	.	.	14	10	.	4.5	143	30	.	.	.	.	.	.	.
CENESA-33	71	Male	95.1214	1.83	28.403782905261	5	No	2	1	5440	389000	20.7	1126.08	7.2	391.68	62.5	3400	7.7	418.88	1.9	103.36	2.875	3.01932	345.446	26.3	8.1	.	.	.	.	.	.	.	.	.	.	5	3	.	.	106	19	.	.	.	.	.	.	.
CENESA-33	72	Male	95.225	1.83	28.43470990474484	5	No	2	1	6770	400000	19	1286.3	6.2	419.74	64	4332.8	9.3	629.61	1.5	101.55	3.06452	3.36842	310.969	24.2	7.5	86.4	27	31.2	10.1	3.7	165	126	34	70	272	8	4	7.6	4.4	108	28	7.7	2.5	4.6	0.6	207	.	95.34
CENESA-33	72	Male	95.1286	1.83	28.40591580177712	5	No	2	1	6200	356000	17.5	1085	7.1	440.2	67.4	4178.8	6.8	421.6	1.2	74.4	2.46479	3.85143	328.111	23.9	7.4	.	.	.	.	.	.	.	.	.	.	7	4	.	.	106	27	.	.	.	.	.	.	.
CENESA-33	72	Male	95.4231	1.83	28.49385676582666	5	No	2	1	4740	298000	18.5	876.9	6.7	317.58	63.5	3009.9	9.7	459.78	1.6	75.84	2.76119	3.43243	339.833	27	8.2	87.8	26.8	30.5	10.1	3.5	.	.	.	.	250	7	12	7.4	4.4	130	38	8.6	3	5.6	0.5	245	144	179.5
CENESA-33	72	Male	95.5	1.83	28.51682642061572	5	No	2	1	5710	376000	21.6	1233.36	8.4	479.64	58.8	3357.48	9.1	519.61	2.1	119.91	2.57143	2.72222	304.858	26.3	7.9	.	.	.	.	.	.	.	.	.	.	9	6	.	.	123	35	.	.	.	.	.	.	.
CENESA-33	72	Male	93.5	1.83	27.91961539610021	6	No	2	1	7450	553000	12.5	931.25	6.8	506.6	76.8	5721.6	2.5	186.25	1.4	104.3	1.83824	6.144	593.826	28.6	9	.	.	.	.	.	.	.	.	.	.	.	.	.	.	.	.	.	.	.	.	.	.	.
CENESA-33	72	Male	87.0333	1.83	25.98863308350006	6	No	2	1	4270	341000	24.1	1029.07	9.8	418.46	56.7	2421.09	8	341.6	1.4	59.78	2.45918	2.3527	331.367	26	8.2	.	.	.	.	.	.	.	.	.	.	16	17	.	.	110	27	.	.	.	.	.	.	.
CENESA-33	72	Male	85.3667	1.83	25.49095722973713	6	No	2	1	5390	341000	28	1509.2	7.6	409.64	57.1	3077.69	5.5	296.45	1.8	97.02	3.68421	2.03929	225.948	27.4	8.6	.	.	.	.	.	88	160	40	86	.	8	10	.	.	95	27	.	.	.	.	.	.	.
CENESA-33	72	Male	85.2	1.83	25.44118964436083	6	No	2	1	7070	346000	17.7	1251.39	4.9	346.43	72.5	5125.75	3.3	233.31	1.6	113.12	3.61224	4.09605	276.493	27.2	8.6	89.3	28.3	31.7	9.6	5	.	.	.	.	117	10	6	7.7	4.1	134	34	7.3	2.1	9.9	0.29	166	572	234.6
CENESA-33	72	Male	85	1.83	25.38146854190928	6	No	2	1	5570	363000	25.8	1437.06	9.8	545.86	60.9	3392.13	2.1	116.97	1.4	77.98	2.63265	2.36047	252.599	26.3	8.4	.	.	.	.	.	.	.	.	.	.	14	8	.	.	129	36	.	.	.	.	.	.	.
CENESA-33	72	Male	85	1.83	25.38146854190928	6	No	2	1	4560	307000	31	1413.6	7.9	360.24	57.7	2631.12	2.1	95.76	1.3	59.28	3.92405	1.86129	217.176	27.7	8.8	.	.	.	9.5	2.9	.	.	.	.	.	13	9	.	3.8	102	29	.	.	.	.	.	.	.
CENESA-33	72	Male	86.3333	1.83	25.77960922491962	6	No	2	1	5980	278000	28	1674.4	8.6	514.28	61	3647.8	0.9	53.82	1.5	89.7	3.25581	2.17857	166.03	28.4	8.7	.	.	.	.	.	.	.	.	.	.	7	8	.	.	71	21	.	.	.	.	.	.	.
CENESA-33	73	Male	86.4667	1.83	25.81942329322065	6	No	2	1	5650	323000	23.5	1327.75	6.6	372.9	65.8	3717.7	2.8	158.2	1.3	73.45	3.56061	2.8	243.269	26.6	8.1	86.8	26.6	30.7	9.6	4	106	189	39	121	152	7	10	8.2	3.8	107	38	6.1	2.4	6.4	3.59	179	436.9	158.3
CENESA-33	73	Male	85.1	1.83	25.41132909313506	6	No	2	1	4690	320000	21.9	1027.11	7.1	332.99	68.7	3222.03	1.7	79.73	0.6	28.14	3.08451	3.13699	311.554	26.2	8.1	.	.	.	.	.	.	.	.	.	.	25	18	.	.	133	43	.	.	.	.	.	.	.
CENESA-33	73	Male	86	1.83	25.68007405416704	6	No	2	1	4700	343000	14.3	672.1	9.1	427.7	75.2	3534.4	0.2	9.4	1.2	56.4	1.57143	5.25874	510.341	21.7	6.8	83.2	25.9	31.2	9	4.6	.	.	.	.	270	6	12	7.5	3.6	121	37	7.4	2.6	4	11.06	195	183.2	199.7
CENESA-33	73	Male	85.6667	1.83	25.58053888341445	6	No	2	1	4810	345000	20.6	990.86	8.5	408.85	66.9	3217.89	2.3	110.63	1.7	81.77	2.42353	3.24757	348.182	26.3	8	.	.	.	.	.	.	.	.	.	.	3	11	.	.	108	36	.	.	.	.	.	.	.
CENESA-33	73	Male	85.1667	1.83	25.43123612728558	7	No	2	1	3760	270000	22.3	838.48	7.7	289.52	67.7	2545.52	0.8	30.08	1.5	56.4	2.8961	3.03587	322.011	19.7	5.8	.	.	.	9.6	3.5	.	.	.	.	.	7	13	.	3.8	135	40	.	.	.	.	.	.	.
CENESA-33	73	Male	85	1.83	25.38146854190928	7	No	2	1	5000	334000	21.5	1075	7.4	370	69.2	3460	1	50	0.9	45	2.90541	3.2186	310.698	23.2	7	.	.	.	.	.	.	.	.	.	.	5	10	.	.	119	45	.	.	.	.	.	.	.
CENESA-34	70	Male	71	1.74	23.45091821905139	8	No	2	1	5330	138000	15.8	842.14	5.8	309.14	74.6	3976.18	3.4	181.22	0.4	21.32	2.72414	4.72152	163.868	38.5	12.7	.	.	.	8.5	2.9	.	.	.	.	.	8	4	.	4.2	141	33	.	.	.	.	.	.	.
CENESA-34	70	Male	71	1.74	23.45091821905139	8	No	2	1	5540	132000	19.5	1080.3	8.5	470.9	67.1	3717.34	4.5	249.3	0.4	22.16	2.29412	3.44103	122.188	40.1	13	.	.	.	.	.	.	.	.	.	.	10	3	.	.	111	30	.	.	.	.	.	.	.
CENESA-34	70	Male	71	1.74	23.45091821905139	8	No	2	1	3080	123000	17.9	551.32	9.7	298.76	67.3	2072.84	4.5	138.6	0.6	18.48	1.84536	3.75978	223.101	37	12.1	96.6	31.6	32.7	8.4	3.8	119	125	28	71	321	10	3	6.4	4.1	144	38	9.7	3.3	12.9	0.2	138	964.6	336.7
CENESA-34	70	Male	70.6667	1.74	23.34082001145022	8	No	2	1	6300	143000	18.4	1159.2	7.8	491.4	68.9	4340.7	4.3	270.9	0.6	37.8	2.35897	3.74457	123.361	37.7	12.4	.	.	.	.	.	.	.	.	.	.	12	5	.	.	131	34	.	.	.	.	.	.	.
CENESA-34	70	Male	70.5	1.74	23.28577090764962	8	No	2	1	4870	137000	19.3	939.91	9.4	457.78	66.6	3243.42	4.1	199.67	0.6	29.22	2.05319	3.45078	145.759	37.1	12.2	95.9	31.5	32.9	9.1	4.8	.	.	.	.	323	13	3	6.7	4	160	49	11.4	4.3	20.2	0.1	144	1103	357.3
CENESA-34	70	Male	70.6333	1.74	23.3298101906901	8	No	2	1	5790	166000	19.3	1117.47	13.1	758.49	63	3647.7	4.3	248.97	0.3	17.37	1.47328	3.26425	148.55	35.2	12	.	.	.	.	.	.	.	.	.	.	11	6	.	.	184	48	.	.	.	.	.	.	.
CENESA-34	70	Male	70.8667	1.74	23.40687893601092	8	No	2	1	5680	140000	13.7	778.16	6.7	380.56	73	4146.4	6.1	346.48	0.5	28.4	2.04478	5.32847	179.912	36.6	10.7	106.8	31.2	29.2	9	5.8	.	.	.	.	.	11	6	.	4.2	128	32	.	.	.	.	.	.	.
CENESA-34	71	Male	70.7333	1.74	23.36283965297045	8	No	2	1	5160	125000	19.7	1016.52	8.6	443.76	66.1	3410.76	5.1	263.16	0.5	25.8	2.2907	3.35533	122.969	33.4	10.7	.	.	.	.	.	.	.	.	.	.	5	2	.	.	142	38	.	.	.	.	.	.	.
CENESA-34	71	Male	70.8667	1.74	23.40687893601092	8	No	2	1	5290	135000	22.5	1190.25	8.6	454.94	63	3332.7	5.1	269.79	0.8	42.32	2.61628	2.8	113.422	31.2	10	97.2	31	31.9	8.4	4.5	94	123	23	87	230	7	2	6.7	4.1	125	35	11.5	4	14.4	0.3	126	734.9	350
CENESA-34	71	Male	70.6667	1.74	23.34082001145022	8	No	2	1	6250	167000	16.6	1037.5	7.1	443.75	70.3	4393.75	5.2	325	0.8	50	2.33803	4.23494	160.964	32.6	10.3	.	.	.	.	.	.	.	.	.	.	7	2	.	.	113	24	.	.	.	.	.	.	.
CENESA-34	71	Male	71	1.74	23.45091821905139	8	No	2	1	5890	130000	18.5	1089.65	6.5	382.85	69.5	4093.55	4.9	288.61	0.6	35.34	2.84615	3.75676	119.304	30.8	9.8	97.5	31.1	31.9	8.1	4	.	.	.	.	204	9	3	6.9	4.2	100	26	12.2	4.1	7.7	1	154	623.7	362.8
CENESA-34	71	Male	71	1.74	23.45091821905139	8	No	2	1	7060	220000	16	1129.6	4.5	317.7	74.7	5273.82	4.4	310.64	0.4	28.24	3.55556	4.66875	194.759	19.8	6.2	.	.	.	.	.	.	.	.	.	.	9	8	.	.	78	17	.	.	.	.	.	.	.
CENESA-34	71	Male	71	1.74	23.45091821905139	9	No	2	1	4240	100000	20.4	864.96	6.6	279.84	67.6	2866.24	4.8	203.52	0.6	25.44	3.09091	3.31373	115.612	23.4	7.5	.	.	.	8.5	4.3	.	.	.	.	.	7	3	.	4.2	106	26	.	.	.	.	.	.	.
CENESA-34	71	Male	71	1.74	23.45091821905139	9	No	2	1	5540	132000	19.5	1080.3	8.5	470.9	67.1	3717.34	4.5	249.3	0.4	22.16	2.29412	3.44103	122.188	40.1	13	.	.	.	.	.	.	.	.	.	.	10	3	.	.	111	30	.	.	.	.	.	.	.
CENESA-34	71	Male	70.8667	1.74	23.40687893601092	9	No	2	1	3080	123000	17.9	551.32	9.7	298.76	67.3	2072.84	4.5	138.6	0.6	18.48	1.84536	3.75978	223.101	37	12.1	96.6	31.6	32.7	8.4	3.8	119	125	28	71	321	10	3	6.4	4.1	144	38	9.7	3.3	12.9	0.2	138	964.6	336.7
CENESA-34	71	Male	64.3667	1.74	21.2599638877879	9	No	2	1	4240	159000	21.4	907.36	8.2	347.68	61.9	2624.56	7.4	313.76	1.1	46.64	2.60976	2.89252	175.234	35.1	11.2	.	.	.	.	.	87	132	25	87	.	11	17	.	.	94	23	.	.	.	.	.	.	.
CENESA-34	71	Male	60.6	1.74	20.01585414189457	9	No	2	1	7120	186000	18.3	1302.96	9.8	697.76	58.6	4172.32	12.3	875.76	1	71.2	1.86735	3.20219	142.752	42.3	14	96.2	31.8	33	9.2	5.6	.	.	.	.	133	16	16	7.4	4.1	116	28	10.7	3.5	11.4	0.19	160	1316	.
CENESA-34	71	Male	61.5	1.74	20.31311930241776	9	No	2	1	5360	191000	21.8	1168.48	9.3	498.48	58.7	3146.32	9.3	498.48	0.9	48.24	2.34409	2.69266	163.46	43.1	13.9	.	.	.	.	.	.	.	.	.	.	11	11	.	.	90	22	.	.	.	.	.	.	.
CENESA-34	71	Male	62	1.74	20.47826661381953	9	No	2	1	5120	162000	20.5	1049.6	8.3	424.96	65.8	3368.96	4.8	245.76	0.6	30.72	2.46988	3.20976	154.345	43.8	14.4	.	.	.	9.3	6.1	.	.	.	.	.	8	8	.	3.9	108	24	.	.	.	.	.	.	.
CENESA-34	72	Male	62.4	1.74	20.61038446294094	9	No	2	1	5170	170000	21.7	1121.89	9.1	470.47	64.2	3319.14	4.4	227.48	0.6	31.02	2.38462	2.95853	151.53	38.7	12.6	.	.	.	.	.	.	.	.	.	.	14	10	.	.	85	21	.	.	.	.	.	.	.
CENESA-34	72	Male	63.1	1.74	20.84159069890342	9	No	2	1	6000	162000	20.5	1230	7.5	450	67.5	4050	3.9	234	0.6	36	2.73333	3.29268	131.707	39.1	12.7	98.7	32.1	32.5	9.3	5.1	124	151	30	108	100	12	7	6.9	3.9	111	26	9.8	3	16.2	0.2	162	1161	79.53
CENESA-34	72	Male	63.9333	1.74	21.11683621790638	9	No	2	1	6570	162000	16.7	1097.19	6.7	440.19	72.3	4750.11	3.7	243.09	0.6	39.42	2.49254	4.32934	147.65	39.2	12.9	.	.	.	.	.	.	.	.	.	.	9	4	.	.	90	20	.	.	.	.	.	.	.
CENESA-34	72	Male	64.2	1.74	21.20491478398732	9	No	2	1	6100	174000	23	1403	8.5	518.5	62.2	3794.2	5.5	335.5	0.8	48.8	2.70588	2.70435	124.02	41.1	13.7	99.1	33	33.3	9.1	6.2	.	.	.	.	134	4	3	7.5	4.2	127	30	11.8	3.6	13.9	0.18	166	907.6	291.9
CENESA-34	72	Male	64.9	1.74	21.43612101994979	9	No	2	1	4850	179000	21.1	1023.35	7.7	373.45	64	3104	6.1	295.85	1.1	53.35	2.74026	3.03318	174.916	38.2	12.6	.	.	.	.	.	.	.	.	.	.	9	8	.	.	95	24	.	.	.	.	.	.	.
CENESA-34	72	Male	65.0667	1.74	21.49117012375038	10	No	2	1	5140	173000	22	1130.8	7.1	364.94	64.8	3330.72	5.4	277.56	0.7	35.98	3.09859	2.94545	152.989	41.1	13.2	.	.	.	9	5.1	.	.	.	.	.	6	5	.	3.9	110	23	.	.	.	.	.	.	.
CENESA-34	72	Male	65	1.74	21.46915048223015	10	No	2	1	7050	194000	21.1	1487.55	7.8	549.9	64.9	4575.45	5.5	387.75	0.7	49.35	2.70513	3.07583	130.416	44.5	14.3	.	.	.	.	.	.	.	.	.	.	7	6	.	.	96	22	.	.	.	.	.	.	.
CENESA-34	72	Male	65.0667	1.74	21.49117012375038	10	No	2	1	6190	211000	22.2	1374.18	7.1	439.49	64	3961.6	6.1	377.59	0.6	37.14	3.12676	2.88288	153.546	49.4	14.8	.	.	.	.	.	.	.	.	.	.	7	10	.	.	92	21	.	.	.	.	.	.	.
CENESA-34	72	Male	65.4	1.74	21.60126833135156	10	No	2	1	5570	215000	20.2	1125.14	8.6	479.02	65.1	3626.07	5.4	300.78	0.7	38.99	2.34884	3.22277	191.087	45.4	14.8	.	.	.	8.3	3.4	.	.	.	.	.	6	5	.	.	64	16	.	.	.	.	.	503.8	231.1
CENESA-34	73	Male	65.8	1.74	21.73338618047298	10	No	2	1	6010	223000	18.5	1111.85	7.4	444.74	68.4	4110.84	5.2	312.52	0.5	30.05	2.5	3.6973	200.567	46.8	.	.	.	.	.	.	.	.	.	.	.	7	5	.	.	81	17	.	.	.	.	.	.	.
CENESA-34	73	Male	65.8	1.74	21.73338618047298	10	No	2	1	7630	218000	18.4	1403.92	7.3	556.99	68.5	5226.55	5.2	396.76	0.6	45.78	2.52055	3.72283	155.279	47.2	15.3	99.3	32.1	32.3	8.7	4.4	178	162	26	111	142	6	7	7	4	123	26	10	3.2	9.9	0.4	172	464.5	193.5
CENESA-34	73	Male	65.9333	1.74	21.77742546351346	10	No	2	1	5220	196000	20.1	1049.22	8.7	454.14	63.1	3293.82	7.3	381.06	0.8	41.76	2.31034	3.1393	186.805	42.2	14.1	.	.	.	.	.	.	.	.	.	.	5	6	.	.	76	15	.	.	.	.	.	.	.
CENESA-34	73	Male	66	1.74	21.79944510503369	10	No	2	1	6100	208000	20.1	1226.1	6.4	390.4	67	4087	6	366	0.5	30.5	3.14062	3.33333	169.644	46.1	14.9	95.4	30.8	32.2	8.6	4.4	.	.	.	.	160	5	6	7.4	4.2	80	19	10.1	3.2	11.2	0.24	183	362.1	294
CENESA-34	73	Male	66.5667	1.74	21.9866120579557	10	No	2	1	6380	204000	19.4	1237.72	6.8	433.84	67.5	4306.5	5.6	357.28	0.7	44.66	2.85294	3.47938	164.819	45.9	14.4	.	.	.	.	.	.	.	.	.	.	6	5	.	.	90	21	.	.	.	.	.	.	.
CENESA-35	70	Female	43.8231	1.48	20.00688318255886	5	No	2	0	6170	123000	23.3	1437.61	6.5	401.05	67.6	4170.92	2.4	148.08	0.2	12.34	3.58462	2.90129	85.5587	36.5	11.3	.	.	.	9.1	3.5	.	.	.	.	.	13	18	.	3.9	112	19	.	.	.	.	.	.	.
CENESA-35	70	Female	43.1917	1.48	19.7186206476747	5	No	2	0	5170	144000	20.7	1070.19	4.4	227.48	71.6	3701.72	3.1	160.27	0.2	10.34	4.70455	3.45894	134.556	37.3	11.6	.	.	.	.	.	.	.	.	.	.	17	16	.	.	116	20	.	.	.	.	.	.	.
CENESA-35	70	Female	43	1.48	19.63111760409058	5	No	2	0	4070	160000	26.5	1078.55	5.4	219.78	62.9	2560.03	5.2	211.64	0	0	4.90741	2.37358	148.347	39.2	12.2	89.3	27.8	31.1	9.2	4.4	97	157	48	86	705	29	33	6.6	3.8	120	24	6.9	1.9	7.8	0.1	156	1400	203.5
CENESA-35	70	Female	43.9692	1.48	20.07360791144575	5	No	2	0	4290	153000	26.1	1119.69	6.1	261.69	64.6	2771.34	3	128.7	0.2	8.58	4.27869	2.4751	136.645	38.2	11.8	.	.	.	.	.	.	.	.	.	.	26	25	.	.	161	31	.	.	.	.	.	.	.
CENESA-35	70	Female	44.5	1.48	20.31592403214025	5	No	2	0	7130	169000	17.5	1247.75	3.4	242.42	77	5490.1	2.1	149.73	0	0	5.14706	4.4	135.444	39.6	12.5	89.6	28.3	31.6	9.4	4.4	.	.	.	.	715	33	28	6.6	3.8	141	30	6.5	2	14.2	0.1	141	1415	173.5
CENESA-35	70	Female	44.5	1.48	20.31592403214025	5	No	2	0	7880	139000	20.1	1583.88	4.8	378.24	73.2	5768.16	1.8	141.84	0.1	7.88	4.1875	3.64179	87.7592	41.2	13	.	.	.	.	.	.	.	.	.	.	24	26	.	.	205	36	.	.	.	.	.	.	.
CENESA-35	70	Female	44.9231	1.48	20.50907456312862	5	No	2	0	4480	147000	23.8	1066.24	3.5	156.8	69.5	3113.6	2.7	120.96	0.5	22.4	6.8	2.92017	137.868	39.9	11.5	96.2	27.6	28.7	9.8	6.3	.	.	.	.	.	25	28	.	4	137	26	.	.	.	.	.	.	.
CENESA-35	70	Female	45.3214	1.48	20.69093707607221	5	No	2	0	4860	163000	27.2	1321.92	4.2	204.12	62.1	3018.06	6	291.6	0.5	24.3	6.47619	2.28309	123.305	35.7	11	.	.	.	.	.	.	.	.	.	.	21	24	.	.	161	29	.	.	.	.	.	.	.
CENESA-35	70	Female	45.575	1.48	20.80670197224251	5	No	2	0	3910	150000	23.3	911.03	3.8	148.58	67.6	2643.16	4.6	179.86	0.7	27.37	6.13158	2.90129	164.649	32.4	10.2	89	27.8	31.3	8.7	4.5	76	137	44	80	690	17	20	6.2	3.6	155	26	7.5	2	9.9	0.1	132	654.6	345.5
CENESA-35	70	Female	45.8	1.48	20.90942293644996	5	No	2	0	5280	149000	19.5	1029.6	3.5	184.8	71.7	3785.76	4.8	253.44	0.5	26.4	5.57143	3.67692	144.716	32.3	9.9	.	.	.	.	.	.	.	.	.	.	18	19	.	.	143	25	.	.	.	.	.	.	.
CENESA-35	70	Female	45.8	1.48	20.90942293644996	5	No	2	0	5300	169000	26.3	1393.9	4.9	259.7	60.7	3217.1	7.2	381.6	0.9	47.7	5.36735	2.30798	121.243	37	11.5	90.5	28.1	31.1	9.4	5	.	.	.	.	704	16	24	6.8	4	133	22	7.7	1.9	8.6	0.2	170	711.4	451.3
CENESA-35	70	Female	46.4615	1.48	21.21144013035905	5	No	2	0	4360	164000	21.3	928.68	3.3	143.88	70	3052	4.9	213.64	0.5	21.8	6.45455	3.28639	176.595	34.1	10.5	.	.	.	.	.	.	.	.	.	.	12	17	.	.	132	18	.	.	.	.	.	.	.
CENESA-35	71	Female	46.4	1.48	21.18334550766983	6	No	2	0	5040	148000	25.1	1265.04	4.5	226.8	65.9	3321.36	3.8	191.52	0.7	35.28	5.57778	2.6255	116.992	34.3	10.8	.	.	.	9.1	4.4	.	.	.	.	.	12	18	.	3.9	106	18	.	.	.	.	.	.	.
CENESA-35	71	Female	46	1.48	21.00073046018992	6	No	2	0	5170	144000	20.7	1070.19	4.4	227.48	71.6	3701.72	3.1	160.27	0.2	10.34	4.70455	3.45894	134.556	37.3	11.6	.	.	.	.	.	.	.	.	.	.	17	16	.	.	116	20	.	.	.	.	.	.	.
CENESA-35	71	Female	45.8	1.48	20.90942293644996	6	No	2	0	4070	160000	26.5	1078.55	5.4	219.78	62.9	2560.03	5.2	211.64	0	0	4.90741	2.37358	148.347	39.2	12.2	89.3	27.8	31.1	9.2	4.4	97	157	48	86	705	29	33	6.6	3.8	120	24	6.9	1.9	7.8	0.1	156	1400	203.5
CENESA-35	71	Female	46	1.48	21.00073046018992	6	No	2	0	4740	164000	28.7	1360.38	3.7	175.38	64.2	3043.08	2.8	132.72	0.6	28.44	7.75676	2.23693	120.555	38.6	12.2	.	.	.	.	.	116	166	49	96	.	18	19	.	.	120	21	.	.	.	.	.	.	.
CENESA-35	71	Female	46	1.48	21.00073046018992	6	No	2	0	4390	150000	28.9	1268.71	4.2	184.38	64.6	2835.94	2	87.8	0.3	13.17	6.88095	2.23529	118.23	36.8	11.6	86.7	27.2	31.4	8.4	5.3	.	.	.	.	293	15	17	6.4	3.5	131	27	7.3	2.1	11.6	0.19	141	664.4	600.6
CENESA-35	71	Female	45.8	1.48	20.90942293644996	6	No	2	0	4820	146000	22.7	1094.14	4.4	212.08	70.8	3412.56	1.6	77.12	0.5	24.1	5.15909	3.11894	133.438	39	12.4	.	.	.	.	.	.	.	.	.	.	15	16	.	.	127	22	.	.	.	.	.	.	.
CENESA-35	71	Female	46	1.48	21.00073046018992	6	No	2	0	5190	135000	24.5	1271.55	4.8	249.12	69	3581.1	1.2	62.28	0.5	25.95	5.10417	2.81633	106.17	35.3	11.1	.	.	.	8.7	4.5	.	.	.	.	.	13	18	.	3.6	142	22	.	.	.	.	.	.	.
CENESA-35	71	Female	46.1	1.48	21.0463842220599	6	No	2	0	5360	167000	31.9	1709.84	5.7	305.52	60.3	3232.08	1.6	85.76	0.5	26.8	5.59649	1.89028	97.67	36.6	11.6	.	.	.	.	.	.	.	.	.	.	8	14	.	.	123	22	.	.	.	.	.	.	.
CENESA-35	71	Female	46	1.48	21.00073046018992	6	No	2	0	5520	166000	18.9	1043.28	5.2	287.04	74.2	4095.84	1.3	71.76	0.4	22.08	3.63462	3.92593	159.114	36.5	11.5	87.3	27.5	31.5	8.8	4.5	87	150	48	96	244	12	16	6.6	3.6	99	21	6.8	1.7	8.5	0.55	136	761.2	249
CENESA-36	71	Male	63.3333	1.67	22.70907287221963	0	No	1	0	5230	227000	34.1	1783.43	10	523	54.4	2845.12	1.3	67.99	0.2	10.46	3.41	1.59531	127.283	39.2	12.6	.	.	.	.	.	.	.	.	.	.	91	76	.	.	217	67	.	.	.	.	.	.	.
CENESA-36	72	Male	63.1667	1.67	22.64931215413484	1	No	2	0	5540	199000	22	1218.8	15.8	875.32	59.6	3301.84	2.4	132.96	0.2	11.08	1.39241	2.70909	163.275	41.3	13.1	.	.	.	8.8	5.4	.	.	.	.	.	58	40	.	3.5	167	45	.	.	.	.	.	.	.
CENESA-36	72	Male	63	1.67	22.58955143605006	1	No	2	0	7240	239000	28	2027.2	9.2	666.08	61.4	4445.36	1.3	94.12	0.1	7.24	3.04348	2.19286	117.897	44.3	14	.	.	.	.	.	.	.	.	.	.	64	46	.	.	228	75	.	.	.	.	.	.	.
CENESA-36	72	Male	64.1667	1.67	23.00787646264358	1	No	2	0	5640	164000	29.9	1686.36	7.7	434.28	60.5	3412.2	1.8	101.52	0.1	5.64	3.88312	2.02341	97.2509	53.5	16.1	.	.	.	.	.	.	.	.	.	.	45	38	.	.	251	101	.	.	.	.	.	.	.
CENESA-36	72	Male	64.7667	1.67	23.22301504774881	1	No	2	0	6420	179000	22.3	1431.66	8.5	545.7	67.1	4307.82	1.9	121.98	0.2	12.84	2.62353	3.00897	125.03	45.1	14.9	.	.	.	8.5	6.9	.	.	.	.	.	70	52	.	.	187	51	.	.	.	.	.	1296	237.9
CENESA-36	72	Male	65.3	1.67	23.41424934562014	1	No	2	0	7010	225000	25	1752.5	8.6	602.86	63.5	4451.35	2.8	196.28	0.1	7.01	2.90698	2.54	128.388	41.1	.	.	.	.	.	.	.	.	.	.	.	54	33	.	.	170	.	.	.	.	.	.	.	.
CENESA-36	72	Male	65.3	1.67	23.41424934562014	1	No	2	0	6990	252000	25.4	1775.46	9.8	685.02	62.2	4347.78	2.4	167.76	0.2	13.98	2.59184	2.44882	141.935	37	12	103.9	33.8	32.6	10.1	7.1	149	187	52	124	90	69	40	7.6	3.7	207	47	12	3.7	26.9	0.41	192	2000	172.1
CENESA-36	72	Male	65.4	1.67	23.45010577647101	1	No	2	0	7010	242000	24.9	1745.49	7.5	525.75	65.4	4584.54	2	140.2	0.2	14.02	3.32	2.62651	138.643	36.9	12.3	.	.	.	.	.	.	.	.	.	.	53	32	.	.	181	43	.	.	.	.	.	.	.
CENESA-36	72	Male	66	1.67	23.66524436157625	1	No	2	0	4790	214000	26.5	1269.35	9.1	435.89	62.9	3012.91	1.3	62.27	0.2	9.58	2.91209	2.37358	168.59	41.7	13.3	106.6	33.9	31.8	9.5	6.7	.	.	.	.	78	60	39	7.4	3.6	157	36	12.8	4.1	17.5	0.11	185	2000	205.8
CENESA-37	69	Male	79.1385	1.61	30.53063598567244	10	No	2	0	5980	307000	24.4	1459.12	10.9	651.82	51.7	3091.66	12.7	759.46	0.3	17.94	2.23853	2.11885	210.401	43	13.1	.	.	.	9.4	5.1	.	.	.	.	.	6	10	.	4	137	35	.	.	.	.	.	.	.
CENESA-37	69	Male	79.0833	1.61	30.50936820853104	10	No	2	0	5190	254000	26	1349.4	10	519	49.3	2558.67	14.3	742.17	0.4	20.76	2.6	1.89615	188.232	40.4	12.5	.	.	.	.	.	.	.	.	.	.	10	12	.	.	120	30	.	.	.	.	.	.	.
CENESA-37	69	Male	79.0385	1.61	30.49205722713689	10	No	2	0	4630	308000	25.7	1189.91	11.2	518.56	48.7	2254.81	13.8	638.94	0.6	27.78	2.29464	1.89494	258.843	41.6	12.5	.	.	.	.	.	.	.	.	.	.	16	15	.	.	106	25	.	.	.	.	.	.	.
CENESA-37	69	Male	79.0231	1.61	30.48612203351603	10	No	2	0	4690	325000	19.8	928.62	8.5	398.65	58.5	2743.65	12.8	600.32	0.4	18.76	2.32941	2.95455	349.982	36.2	10.9	.	.	.	.	.	.	.	.	.	.	9	12	.	.	105	33	.	.	.	.	.	.	.
CENESA-37	69	Male	79.4538	1.61	30.65230745489994	10	No	2	0	5940	325000	24.3	1443.42	5.6	332.64	60.3	3581.82	9.2	546.48	0.6	35.64	4.33929	2.48148	225.16	39.9	10.6	88.2	23.5	26.6	9.7	5.4	.	.	.	.	.	13	15	.	4.1	98	22	.	.	.	.	.	.	.
CENESA-37	69	Male	80.4231	1.61	31.02622465301374	10	No	2	0	5530	269000	19.5	1078.35	7.4	409.22	59.8	3306.94	12.4	685.72	0.9	49.77	2.63514	3.06667	249.455	34.8	10.4	.	.	.	.	.	.	.	.	.	.	12	9	.	.	94	23	.	.	.	.	.	.	.
CENESA-37	69	Male	80.6385	1.61	31.1093173637057	10	No	2	0	5830	287000	18.5	1078.55	6.9	402.27	64.8	3777.84	9	524.7	0.8	46.64	2.68116	3.5027	266.098	34	10.3	80.5	24.4	30.3	9.1	6.1	144	155	35	105	343	12	11	6.8	3.9	100	25	9	3	13.5	0.8	255	36.44	634.7
CENESA-37	69	Male	81.2143	1.61	31.33146318208623	10	No	2	0	5500	247000	19	1045	7.6	418	64.5	3547.5	8.3	456.5	0.6	33	2.5	3.39474	236.364	35.7	10.7	.	.	.	.	.	.	.	.	.	.	9	8	.	.	131	38	.	.	.	.	.	.	.
CENESA-37	70	Male	82	1.61	31.63458199915126	10	No	2	0	5140	236000	20.8	1069.12	7.4	380.36	58.6	3012.04	12.3	632.22	0.9	46.26	2.81081	2.81731	220.742	35	10.8	86.3	26.6	30.8	8.9	4.2	.	.	.	.	362	8	10	6.7	4	77	22	8.9	3.2	9.3	0.3	280	29.52	532.9
CENESA-37	70	Male	81.6636	1.61	31.50481708407714	10	No	2	0	4820	248000	28	1349.6	7	337.4	54.4	2622.08	9.7	467.54	0.9	43.38	4	1.94286	183.758	35.6	10.7	.	.	.	.	.	.	.	.	.	.	10	10	.	.	73	16	.	.	.	.	.	.	.
CENESA-37	70	Male	82	1.61	31.63458199915126	11	No	1	0	4830	243000	23.6	1139.88	8.4	405.72	56.7	2738.61	10	483	1.3	62.79	2.80952	2.40254	213.18	34	10.4	.	.	.	9.1	4.4	.	.	.	.	.	8	9	.	4	82	23	.	.	.	.	.	.	.
CENESA-37	70	Male	82	1.61	31.63458199915126	11	No	1	0	5190	254000	26	1349.4	10	519	49.3	2558.67	14.3	742.17	0.4	20.76	2.6	1.89615	188.232	40.4	12.5	.	.	.	.	.	.	.	.	.	.	10	12	.	.	120	30	.	.	.	.	.	.	.
CENESA-37	70	Male	82	1.61	31.63458199915126	11	No	1	0	5800	268000	19.6	1136.8	7.7	446.6	64.7	3752.6	7.4	429.2	0.6	34.8	2.54545	3.30102	235.749	33.8	10.3	.	.	.	.	.	88	141	35	92	.	10	11	.	.	65	19	.	.	.	.	.	.	.
CENESA-37	70	Male	82	1.61	31.63458199915126	11	No	1	0	6230	234000	17.6	1096.48	6.6	411.18	70	4361	4.9	305.27	0.9	56.07	2.66667	3.97727	213.41	33.7	10.3	84.1	25.7	30.5	9.1	4.3	.	.	.	.	178	11	10	6.8	3.8	63	18	8.1	2.7	12.5	0.94	284	34.06	956.2
CENESA-37	70	Male	81.7	1.61	31.51884572354462	11	No	1	0	5060	227000	19.2	971.52	5.6	283.36	68.9	3486.34	5.6	283.36	0.7	35.42	3.42857	3.58854	233.654	32.2	10.1	.	.	.	.	.	.	.	.	.	.	11	8	.	.	77	20	.	.	.	.	.	.	.
CENESA-37	70	Male	81.3333	1.61	31.37739027558093	11	No	1	0	5530	238000	15.9	879.27	7.3	403.69	71.2	3937.36	4.9	270.97	0.7	38.71	2.17808	4.47799	270.679	31.9	10	.	.	.	8.6	4.7	.	.	.	.	.	7	7	.	3.8	85	22	.	.	.	.	.	.	.
CENESA-37	70	Male	80.3333	1.61	30.99160269022542	11	No	1	0	5180	224000	22.7	1175.86	8	414.4	62.6	3242.68	5.6	290.08	1.1	56.98	2.8375	2.75771	190.499	31.9	10	.	.	.	.	.	.	.	.	.	.	7	8	.	.	103	26	.	.	.	.	.	.	.
CENESA-37	70	Male	81.2	1.61	31.32595193086686	11	No	1	0	4980	196000	24.7	1230.06	6.6	328.68	63.9	3182.22	4.2	209.16	0.6	29.88	3.74242	2.58704	159.342	32.3	10	86.7	26.7	30.8	9.1	4.5	107	150	37	102	176	12	13	7.1	4	81	24	8.4	2.8	8.1	0.48	312	35.31	1030
CENESA-37	70	Male	80.4333	1.61	31.03018144876098	11	No	1	0	5050	217000	19.8	999.9	6.9	348.45	68.2	3444.1	4.5	227.25	0.6	30.3	2.86957	3.44444	217.022	31.6	10	.	.	.	.	.	.	.	.	.	.	10	10	.	.	102	26	.	.	.	.	.	.	.
CENESA-37	71	Male	80	1.61	30.86300682844026	11	No	1	0	5290	288000	21.7	1147.93	7	370.3	65.2	3449.08	5.5	290.95	0.6	31.74	3.1	3.00461	250.886	38	12.1	88.3	28.1	31.8	8.6	6.1	.	.	.	.	224	9	8	7.1	3.9	120	32	10.4	3.5	7	0.56	254	40.73	1072
CENESA-37	71	Male	80	1.61	30.86300682844026	11	No	1	0	4890	268000	23.4	1144.26	6.5	317.85	63.4	3100.26	5.7	278.73	1	48.9	3.6	2.7094	234.213	39.9	12.5	.	.	.	.	.	.	.	.	.	.	8	16	.	.	110	26	.	.	.	.	.	.	.
CENESA-37	72	Male	80	1.61	30.86300682844026	12	No	1	0	5040	271000	24.3	1224.72	7.4	372.96	61.3	3089.52	6.1	307.44	0.9	45.36	3.28378	2.52263	221.275	38.4	11.7	.	.	.	9.5	5.6	.	.	.	.	.	6	8	.	3.9	106	25	.	.	.	.	.	.	.
CENESA-37	72	Male	80	1.61	30.86300682844026	12	No	1	0	4610	244000	22.7	1046.47	7.6	350.36	65.5	3019.55	3.9	179.79	0.3	13.83	2.98684	2.88546	233.165	37.2	11.4	.	.	.	.	.	.	.	.	.	.	6	9	.	.	115	26	.	.	.	.	.	.	.
CENESA-37	72	Male	77.3333	1.61	29.83423993415891	12	No	1	0	5760	275000	22.5	1296	5.9	339.84	65.9	3795.84	5	288	0.7	40.32	3.81356	2.92889	212.191	35.4	10.7	.	.	.	.	.	.	.	.	.	.	8	12	.	.	86	22	.	.	.	.	.	.	.
CENESA-37	72	Male	77	1.61	29.70564407237375	12	No	1	0	5380	176000	20.3	1092.14	6.7	360.46	69.1	3717.58	3.5	188.3	0.4	21.52	3.02985	3.40394	161.152	32.9	10.4	.	.	.	8.6	4.8	.	.	.	.	.	9	8	.	.	90	25	.	.	.	.	.	50.89	1351
CENESA-37	72	Male	77	1.61	29.70564407237375	12	No	1	0	4790	147000	23.3	1116.07	7.2	344.88	65.4	3132.66	3.6	172.44	0.5	23.95	3.23611	2.80687	131.712	37.1	.	.	.	.	.	.	.	.	.	.	.	14	10	.	.	114	30	.	.	.	.	.	.	.
CENESA-37	72	Male	76.5	1.61	29.512750279696	12	No	1	0	3850	108000	25.7	989.45	6.5	250.25	58.7	2259.95	8.4	323.4	0.7	26.95	3.95385	2.28405	109.152	38.1	12.3	88.9	28.7	32.2	8.5	4.8	42	126	37	80	263	14	9	7.3	3.7	99	26	8.5	2.8	8.2	0.64	267	52.85	1307
CENESA-37	72	Male	76.3333	1.61	29.44845234880341	12	No	1	0	3770	126000	27.4	1032.98	7.2	271.44	61.5	2318.55	3.5	131.95	0.4	15.08	3.80556	2.24453	121.977	34.4	11.2	.	.	.	.	.	.	.	.	.	.	13	7	.	.	126	40	.	.	.	.	.	.	.
CENESA-37	72	Male	76	1.61	29.31985648701825	12	No	1	0	4410	165000	22.2	979.02	8	352.8	64.4	2840.04	4.8	211.68	0.6	26.46	2.775	2.9009	168.536	36.1	11.4	87.2	27.5	31.6	8.5	5.1	.	.	.	.	263	9	6	7.3	3.7	102	29	8.6	3	9.8	0.82	262	101.5	1094
CENESA-37	72	Male	76	1.61	29.31985648701825	12	No	1	0	3290	124000	22.3	733.67	9.7	319.13	64	2105.6	3.5	115.15	0.5	16.45	2.29897	2.86996	169.013	37.2	11.5	.	.	.	.	.	.	.	.	.	.	14	9	.	.	105	32	.	.	.	.	.	.	.
CENESA-38	69	Male	64.1692	1.55	26.70935724005443	3	Yes	2	1	6820	128000	23.5	1602.7	6.9	470.58	66	4501.2	3.2	218.24	0.4	27.28	3.4058	2.80851	79.8652	33.4	11.1	.	.	.	9	4.9	.	.	.	.	.	6	9	.	3.8	115	26	.	.	.	.	.	.	.
CENESA-38	69	Male	64.1822	1.55	26.71477565898442	3	Yes	2	1	6840	144000	17.5	1197	7.3	499.32	72.3	4945.32	2.3	157.32	0.6	41.04	2.39726	4.13143	120.301	32.4	10.8	.	.	.	.	.	.	.	.	.	.	8	7	.	.	112	25	.	.	.	.	.	.	.
CENESA-38	69	Male	64.3643	1.55	26.79054556265795	3	Yes	2	1	6040	154000	18.5	1117.4	13.2	797.28	64.3	3883.72	3.8	229.52	0.2	12.08	1.40152	3.47568	137.82	27.9	8.8	.	.	.	.	.	.	.	.	.	.	67	29	.	.	134	21	.	.	.	.	.	.	.
CENESA-38	69	Male	64.4583	1.55	26.82969129379119	3	Yes	2	1	5860	83000	17.6	1031.36	7.2	421.92	72.2	4230.92	2.7	158.22	0.3	17.58	2.44444	4.10227	80.4763	32.7	10.8	89.6	29.6	33	9.4	2.5	.	.	.	.	260	28	25	6.5	3.9	78	21	7.3	2.4	7.1	0.7	184	189.4	.
CENESA-38	69	Male	64.4464	1.55	26.82473613795154	3	Yes	2	1	7970	93000	14.4	1147.68	7.5	597.75	76	6057.2	1.8	143.46	0.3	23.91	1.92	5.27778	81.033	32.8	11	.	.	.	.	.	.	.	.	.	.	17	12	.	.	130	33	.	.	.	.	.	.	.
CENESA-38	69	Male	64.4308	1.55	26.81821820219323	3	Yes	2	1	9830	120000	11.8	1159.94	4.2	412.86	82.5	8109.75	1.1	108.13	0.4	39.32	2.80952	6.99153	103.454	29.4	8.8	.	.	.	8.9	3.1	.	.	.	.	.	8	8	.	3.7	119	28	.	.	.	.	.	.	.
CENESA-38	69	Male	64.4615	1.55	26.83102537420956	3	Yes	2	1	7340	114000	16.1	1181.74	4.5	330.3	75.6	5549.04	3.1	227.54	0.7	51.38	3.57778	4.69565	96.4679	31.5	10.2	.	.	.	.	.	.	.	.	.	.	33	38	.	.	120	30	.	.	.	.	.	.	.
CENESA-38	69	Male	63.9538	1.55	26.61970703594012	3	Yes	2	1	7940	130000	19.2	1524.48	4.8	381.12	73	5796.2	2.4	190.56	0.6	47.64	4	3.80208	85.275	31.8	10.4	88.6	29.1	32.8	8.5	4.9	91	97	25	58	272	24	14	6.6	4	103	28	6.5	2.2	7.2	0.3	195	80.05	102.1
CENESA-38	69	Male	64.0923	1.55	26.67733931001361	3	Yes	2	1	6660	92000	19.6	1305.36	4.7	313.02	73.2	4875.12	1.9	126.54	0.6	39.96	4.17021	3.73469	70.4786	30.1	9.7	.	.	.	.	.	.	.	.	.	.	17	11	.	.	134	31	.	.	.	.	.	.	.
CENESA-38	69	Male	64.4077	1.55	26.80861282318098	3	Yes	2	1	6620	141000	25.9	1714.58	5.4	357.48	65.6	4342.72	2.1	139.02	1	66.2	4.7963	2.53282	82.2359	33.5	10.6	91.4	28.9	31.6	8.9	4.3	.	.	.	.	209	11	14	6.5	4.1	107	26	8.1	.	6	0.2	220	62.81	122.3
CENESA-38	70	Male	63.7538	1.55	26.53646041783398	3	Yes	2	1	7390	132000	15	1108.5	3.3	243.87	79.5	5875.05	1.6	118.24	0.6	44.34	4.54545	5.3	119.08	32.1	10.3	.	.	.	.	.	.	.	.	.	.	10	10	.	.	83	21	.	.	.	.	.	.	.
CENESA-38	70	Male	63.85	1.55	26.57648283038501	4	Yes	2	1	6530	110000	23.3	1521.49	6	391.8	64.9	4237.97	5.1	333.03	0.7	45.71	3.88333	2.78541	72.2976	34.4	10.9	.	.	.	8.5	5.1	.	.	.	.	.	7	7	.	4	88	21	.	.	.	.	.	.	.
CENESA-38	70	Male	64	1.55	26.63891779396462	4	Yes	2	1	6840	144000	17.5	1197	7.3	499.32	72.3	4945.32	2.3	157.32	0.6	41.04	2.39726	4.13143	120.301	32.4	10.8	.	.	.	.	.	.	.	.	.	.	8	7	.	.	112	25	.	.	.	.	.	.	.
CENESA-38	70	Male	63	1.55	26.22268470343392	4	Yes	2	1	6420	116000	19.1	1226.22	6.3	404.46	71.7	4603.14	2.5	160.5	0.4	25.68	3.03175	3.75393	94.5997	33.2	10.9	.	.	.	.	.	100	107	25	61	.	8	8	.	.	118	25	.	.	.	.	.	.	.
CENESA-38	70	Male	62.8667	1.55	26.16718695802983	4	Yes	2	1	8140	94000	18.7	1522.18	4.2	341.88	75	6105	1.5	122.1	0.6	48.84	4.45238	4.01069	61.7535	33.9	11	85.5	27.8	32.5	8.2	4.3	.	.	.	.	115	6	9	6.4	3.8	129	29	7.9	2.3	12	0.27	222	118.9	108.9
CENESA-38	70	Male	62.8	1.55	26.13943808532778	4	Yes	2	1	7760	99000	18	1396.8	4.8	372.48	74.5	5781.2	2.2	170.72	0.5	38.8	3.75	4.13889	70.8763	32	10.4	.	.	.	.	.	.	.	.	.	.	10	8	.	.	113	24	.	.	.	.	.	.	.
CENESA-38	70	Male	62.3333	1.55	25.94519597641346	4	Yes	2	1	6180	117000	15.2	939.36	4.4	271.92	77.6	4795.68	2.2	135.96	0.6	37.08	3.45455	5.10526	124.553	30.9	10.1	.	.	.	8.2	5	.	.	.	.	.	8	10	.	3.6	97	22	.	.	.	.	.	.	.
CENESA-38	70	Male	64.1333	1.55	26.69441553936871	4	Yes	2	1	6150	109000	18.7	1150.05	5.7	350.55	72.3	4446.45	2.7	166.05	0.6	36.9	3.2807	3.86631	94.7785	32.5	10.7	.	.	.	.	.	.	.	.	.	.	7	9	.	.	95	22	.	.	.	.	.	.	.
CENESA-38	70	Male	62.8667	1.55	26.16718695802983	4	Yes	2	1	8050	120000	16.3	1312.15	4.2	338.1	77.1	6206.55	1.9	152.95	0.5	40.25	3.88095	4.73006	91.453	34	10.9	91.3	29.2	32	8.4	4	113	113	28	74	138	16	12	6.2	3.7	104	27	7.2	2.2	6.2	0.33	231	37.32	163.9
CENESA-38	70	Male	62.6	1.55	26.05619146722164	4	Yes	2	1	7620	123000	14.8	1127.76	4.9	373.38	78.7	5996.94	1.2	91.44	0.4	30.48	3.02041	5.31757	109.066	33.4	10.7	.	.	.	.	.	.	.	.	.	.	18	18	.	.	82	21	.	.	.	.	.	.	.
CENESA-38	70	Male	61.9333	1.55	25.77870274020118	4	Yes	2	1	6990	236000	16.9	1181.31	5.1	356.49	74.9	5235.51	2.1	146.79	1	69.9	3.31373	4.43195	199.778	34.7	11.1	90	28.7	31.9	8.5	4.2	.	.	.	.	141	9	10	6.8	3.8	86	25	7	2.4	8.4	0.83	206	.	.
CENESA-38	71	Male	61.8333	1.55	25.73707943114811	4	Yes	2	1	6660	133000	17.5	1165.5	6	399.6	72.7	4841.82	2.7	179.82	1.1	73.26	2.91667	4.15429	114.114	35.5	11.3	.	.	.	.	.	.	.	.	.	.	6	11	.	.	81	21	.	.	.	.	.	.	.
CENESA-38	71	Male	58.8667	1.55	24.50225459590704	5	Yes	2	1	5400	189000	20.4	1101.6	6.5	351	70.1	3785.4	2.2	118.8	0.8	43.2	3.13846	3.43627	171.569	40.2	12.6	.	.	.	8.6	2.3	.	.	.	.	.	9	15	.	3.6	56	15	.	.	.	.	.	.	.
CENESA-38	71	Male	58.4333	1.55	24.32188692334374	5	Yes	2	1	5680	244000	16.3	925.84	6.9	391.92	74.6	4237.28	1.6	90.88	0.6	34.08	2.36232	4.57669	263.544	38.5	11.9	.	.	.	.	.	.	.	.	.	.	5	10	.	.	66	18	.	.	.	.	.	.	.
CENESA-38	71	Male	52.3667	1.55	21.79673950745751	5	Yes	2	1	6500	170000	23.2	1508	4.9	318.5	69.9	4543.5	1.3	84.5	0.7	45.5	4.73469	3.01293	112.732	30.3	9.1	.	.	.	.	.	.	.	.	.	.	9	15	.	.	75	16	.	.	.	.	.	.	.
CENESA-39	68	Female	53	1.47	24.52681752973298	11	Yes	1	0	6020	108000	20.3	1222.06	11.1	668.22	67.2	4045.44	1.2	72.24	0.2	12.04	1.82883	3.31034	88.3754	36.4	11.6	.	.	.	9.1	3.5	.	.	.	.	.	6	13	.	3.7	99	19	.	.	.	.	.	.	.
CENESA-39	68	Female	53	1.47	24.52681752973298	11	Yes	1	0	7580	141000	15.8	1197.64	9.9	750.42	73.4	5563.72	0.5	37.9	0.4	30.32	1.59596	4.64557	117.732	39.3	12.4	.	.	.	.	.	.	.	.	.	.	9	13	.	.	90	15	.	.	.	.	.	.	.
CENESA-39	68	Female	53.1286	1.47	24.58631654799919	11	Yes	1	0	8760	135000	14.4	1261.44	5.6	490.56	78.9	6911.64	0.9	78.84	0.2	17.52	2.57143	5.47917	107.021	39.8	12.5	103.1	32.4	31.4	9.2	2.7	148	166	44	89	265	7	12	7.1	4	114	24	6.4	2.3	7.2	6.1	120	2000	47.49
CENESA-39	68	Female	53.0071	1.47	24.53012303074777	11	Yes	1	0	6990	164000	16.6	1160.34	11	768.9	70.9	4955.91	1.4	97.86	0.1	6.99	1.50909	4.27108	141.338	42.2	13.3	.	.	.	.	.	.	.	.	.	.	9	12	.	.	95	19	.	.	.	.	.	.	.
CENESA-39	69	Female	53.5	1.47	24.7582026007682	11	Yes	1	0	7550	140000	17	1283.5	11.9	898.45	69.3	5232.15	1.5	113.25	0.3	22.65	1.42857	4.07647	109.077	36.7	11.7	100	31.9	31.9	9.8	3.4	.	.	.	.	344	8	10	7.3	3.9	100	21	5.8	1.9	13.3	3.8	117	2000	23.14
CENESA-39	69	Female	53.1615	1.47	24.60157270652898	11	Yes	1	0	12780	187000	10.4	1329.12	8.8	1124.64	80.4	10275.1	0.2	25.56	0.2	25.56	1.18182	7.73077	140.695	37.6	12	.	.	.	.	.	.	.	.	.	.	5	11	.	.	130	20	.	.	.	.	.	.	.
CENESA-39	69	Female	53	1.47	24.52681752973298	11	Yes	1	0	7740	144000	12.8	990.72	3.9	301.86	82	6346.8	1	77.4	0.3	23.22	3.28205	6.40625	145.349	36.8	10.6	.	.	.	9.6	3	.	.	.	.	.	6	14	.	4.1	124	27	.	.	.	.	.	.	.
CENESA-39	69	Female	53	1.47	24.52681752973298	11	Yes	1	0	6680	160000	16.3	1088.84	7.2	480.96	75.3	5030.04	0.6	40.08	0.6	40.08	2.26389	4.61963	146.945	32.8	10.3	.	.	.	.	.	.	.	.	.	.	8	11	.	.	131	23	.	.	.	.	.	.	.
CENESA-39	69	Female	53	1.47	24.52681752973298	11	Yes	1	0	11250	243000	13.2	1485	9.6	1080	76.7	8628.75	0.2	22.5	0.3	33.75	1.375	5.81061	163.636	27.7	8.5	96.2	29.5	30.6	8.7	3.9	136	184	35	124	232	8	11	6.8	3.7	98	20	6	1.7	6.6	10.5	120	1429	80.55
CENESA-39	69	Female	52.9273	1.47	24.49316151940059	11	Yes	1	0	8490	177000	16.3	1383.87	6.2	526.38	76.7	6511.83	0.7	59.43	0.1	8.49	2.62903	4.70552	127.902	31	9.3	.	.	.	.	.	.	.	.	.	.	10	13	.	.	61	10	.	.	.	.	.	.	.
CENESA-39	69	Female	52.7846	1.47	24.42714396067166	11	Yes	1	0	7140	180000	19.3	1378.02	6.6	471.24	73.2	5226.48	0.6	42.84	0.3	21.42	2.92424	3.79275	130.622	33	9.9	94.7	28.3	29.9	9	4.4	.	.	.	.	232	9	14	7.4	4.1	62	13	5.7	1.7	2.7	5.2	152	1024	90.08
CENESA-39	69	Female	52.9429	1.47	24.50037352161467	11	Yes	1	0	5550	140000	16.4	910.2	6.6	366.3	76.2	4229.1	0.5	27.75	0.3	16.65	2.48485	4.64634	153.812	30.1	9	.	.	.	.	.	.	.	.	.	.	10	14	.	.	114	21	.	.	.	.	.	.	.
CENESA-39	69	Female	52.8556	1.47	24.45997038271091	12	Yes	1	0	7020	135000	12.7	891.54	7.5	526.5	79	5545.8	0.5	35.1	0.3	21.06	1.69333	6.22047	151.423	29.6	9	.	.	.	8.2	3.7	.	.	.	.	.	10	16	.	3.9	68	14	.	.	.	.	.	.	.
CENESA-39	69	Female	52.8667	1.47	24.46511484412359	12	Yes	1	0	7580	141000	15.8	1197.64	9.9	750.42	73.4	5563.72	0.5	37.9	0.4	30.32	1.59596	4.64557	117.732	39.3	12.4	.	.	.	.	.	.	.	.	.	.	9	13	.	.	90	15	.	.	.	.	.	.	.
CENESA-39	69	Female	52.4333	1.47	24.26458111589307	12	Yes	1	0	8760	135000	14.4	1261.44	5.6	490.56	78.9	6911.64	0.9	78.84	0.2	17.52	2.57143	5.47917	107.021	39.8	12.5	103.1	32.4	31.4	9.2	2.7	148	166	44	89	265	7	12	7.1	4	114	24	6.4	2.3	7.2	6.1	120	2000	47.49
CENESA-39	69	Female	52.4333	1.47	24.26458111589307	12	Yes	1	0	6050	179000	19.1	1155.55	7.8	471.9	72.2	4368.1	0.5	30.25	0.4	24.2	2.44872	3.7801	154.905	37.1	11.8	.	.	.	.	.	159	170	39	92	.	7	10	.	.	61	11	.	.	.	.	.	.	.
CENESA-39	70	Female	50.8667	1.47	23.53957455998273	12	Yes	1	0	10100	192000	12.3	1242.3	7.5	757.5	79.6	8039.6	0.3	30.3	0.3	30.3	1.64	6.47154	154.552	36.3	11.2	90.6	27.9	30.8	8.1	4	.	.	.	.	191	4	6	7.1	3.6	99	20	5.5	1.5	3.7	12.99	136	873.4	101.4
CENESA-39	70	Female	51	1.47	23.60127724559212	12	Yes	1	0	8550	194000	13.3	1137.15	7.2	615.6	78.6	6720.3	0.6	51.3	0.3	25.65	1.84722	5.90977	170.602	33.4	10.2	.	.	.	.	.	.	.	.	.	.	6	8	.	.	92	16	.	.	.	.	.	.	.
CENESA-39	70	Female	51.3333	1.47	23.75553395961559	12	Yes	1	0	8730	160000	10.3	899.19	9.2	803.16	79.8	6966.54	0.5	43.65	0.2	17.46	1.11957	7.74757	177.938	32.6	10.1	.	.	.	7.8	5	.	.	.	.	.	5	5	.	3.2	87	16	.	.	.	.	.	.	.
CENESA-39	70	Female	50.8333	1.47	23.52414888858038	12	Yes	1	0	8520	175000	14.1	1201.32	6.4	545.28	78.4	6679.68	0.7	59.64	0.4	34.08	2.20312	5.56028	145.673	33.3	10.3	.	.	.	.	.	.	.	.	.	.	9	11	.	.	60	12	.	.	.	.	.	.	.
CENESA-39	70	Female	50.6	1.47	23.41616918876395	12	Yes	1	0	5560	85000	16.1	895.16	6	333.6	75.9	4220.04	1.1	61.16	0.9	50.04	2.68333	4.71429	94.9551	32.1	10.1	93.4	29.4	31.4	8.4	3.7	156	154	37	90	220	8	11	6.9	3.6	92	16	5	1.2	8.7	2.99	153	1258	184.9
CENESA-39	70	Female	50.1333	1.47	23.20020978913107	12	Yes	1	0	4620	102000	14.1	651.42	7	323.4	77.5	3580.5	1	46.2	0.4	18.48	2.01429	5.49645	156.581	29.7	9.3	.	.	.	.	.	.	.	.	.	.	10	9	.	.	70	12	.	.	.	.	.	.	.
CENESA-39	70	Female	50.2	1.47	23.23106113193577	12	Yes	1	0	7150	138000	16.5	1179.75	9.7	693.55	73.2	5233.8	0.4	28.6	0.2	14.3	1.70103	4.43636	116.974	33.2	10.4	95.8	30.2	31.5	8.2	2.6	.	.	.	.	260	6	9	6.7	3.5	126	23	6.1	1.5	4.8	6.98	145	1354	98.92
CENESA-39	70	Female	51.6333	1.47	23.89436500223673	12	Yes	1	0	5260	149000	22.2	1167.72	10.8	568.08	65.4	3440.04	1	52.6	0.6	31.56	2.05556	2.94595	127.599	36.3	11.5	.	.	.	.	.	.	.	.	.	.	7	12	.	.	80	16	.	.	.	.	.	.	.
CENESA-39	70	Female	.	1.47	.	13	Yes	1	0	8230	161000	14.6	1201.58	8	658.4	76.5	6295.95	0.7	57.61	0.2	16.46	1.825	5.23973	133.99	35.3	11	.	.	.	8.2	3.7	.	.	.	.	.	9	13	.	3.6	100	21	.	.	.	.	.	.	.
CENESA-40	70	Male	71.1667	1.68	25.2149470899471	3	No	1	1	4750	83000	25.7	1220.75	6.2	294.5	57.5	2731.25	9.5	451.25	1.1	52.25	4.14516	2.23735	67.991	31.4	9.9	.	.	.	.	.	.	.	.	.	.	21	33	.	.	179	56	.	.	.	.	.	.	.
CENESA-40	71	Male	69.0667	1.68	24.47089947089947	3	No	1	1	5370	108000	28.3	1519.71	6.4	343.68	55	2953.5	9.7	520.89	0.6	32.22	4.42188	1.94346	71.0662	39.2	11.7	.	.	.	.	.	.	.	.	.	.	15	14	.	.	224	55	.	.	.	.	.	.	.
CENESA-40	71	Male	69	1.68	24.44727891156463	3	No	1	1	4360	59000	26.3	1146.68	8	348.8	54.6	2380.56	10.5	457.8	0.6	26.16	3.2875	2.07605	51.4529	36.3	12	.	.	.	7.7	4.9	.	.	.	.	.	19	27	.	.	179	44	.	.	.	.	.	985	412.6
CENESA-40	71	Male	69	1.68	24.44727891156463	3	No	1	1	5920	100000	25.5	1509.6	8	473.6	56	3315.2	9.9	586.08	0.6	35.52	3.1875	2.19608	66.2427	38.2	.	.	.	.	.	.	.	.	.	.	.	12	17	.	.	177	40	.	.	.	.	.	.	.
CENESA-40	71	Male	69	1.68	24.44727891156463	3	No	1	1	7000	111000	27.5	1925	6.3	441	57.4	4018	8.2	574	0.6	42	4.36508	2.08727	57.6623	40.2	12.8	105.9	33.7	31.8	8.6	4.5	127	193	35	150	126	11	15	7.6	4.3	186	45	10.5	3.3	16.2	1.38	148	1112	295.3
CENESA-40	71	Male	70	1.68	24.8015873015873	3	No	1	1	5380	102000	22.1	1188.98	5.7	306.66	60.4	3249.52	11	591.8	0.8	43.04	3.87719	2.73303	85.7878	35.6	11.7	.	.	.	.	.	.	.	.	.	.	15	17	.	.	192	49	.	.	.	.	.	.	.
CENESA-40	71	Male	70.5	1.68	24.97874149659864	3	No	1	1	5310	111000	26.3	1396.53	7.1	377.01	56.2	2984.22	9.8	520.38	0.6	31.86	3.70423	2.13688	79.4827	40.1	12.5	103.3	32.2	31.2	7.9	5	.	.	.	.	147	15	14	7.5	4.3	160	41	9.8	3.2	18.8	0.33	151	920.8	440.9
CENESA-40	71	Male	70.5	1.68	24.97874149659864	3	No	1	1	5050	105000	26	1313	7.9	398.95	58.3	2944.15	7.2	363.6	0.6	30.3	3.29114	2.24231	79.9695	39.2	12.1	.	.	.	.	.	.	.	.	.	.	14	11	.	.	192	51	.	.	.	.	.	.	.
CENESA-41	68	Male	75.1667	1.75	24.54421768707483	4	Yes	1	0	8870	257000	17	1507.9	9	798.3	73.2	6492.84	0.3	26.61	0.5	44.35	1.88889	4.30588	170.436	30.7	9.9	.	.	.	.	.	.	.	.	.	.	6	4	.	.	100	20	.	.	.	.	.	.	.
CENESA-41	68	Male	75	1.75	24.48979591836735	5	Yes	1	0	5870	205000	22.2	1303.14	10	587	65.5	3844.85	1.7	99.79	0.6	35.22	2.22	2.95045	157.312	36.5	12	.	.	.	.	.	146	150	39	87	.	8	6	.	.	115	28	.	.	.	.	.	.	.
CENESA-41	68	Male	75.3333	1.75	24.59863945578231	5	Yes	1	0	5870	179000	21.8	1279.66	9	528.3	66.8	3921.16	1.7	99.79	0.7	41.09	2.42222	3.06422	139.881	36.3	11.7	88.7	28.7	32.4	8.6	3.3	.	.	.	.	84	10	6	6.3	4	122	35	9.3	3.3	6.8	0.38	173	54.33	281.9
CENESA-41	69	Male	75	1.75	24.48979591836735	5	Yes	1	0	6230	178000	24.9	1551.27	10.2	635.46	62.1	3868.83	2	124.6	0.8	49.84	2.44118	2.49398	114.745	36.4	12	.	.	.	.	.	.	.	.	.	.	11	7	.	.	137	35	.	.	.	.	.	.	.
CENESA-41	69	Male	75	1.75	24.48979591836735	5	Yes	1	0	7250	229000	23	1667.5	8.9	645.25	65.6	4756	1.9	137.75	0.6	43.5	2.58427	2.85217	137.331	37.8	12.2	.	.	.	8.5	4.7	.	.	.	.	.	7	5	.	4.1	146	40	.	.	.	.	.	.	.
CENESA-41	69	Male	75	1.75	24.48979591836735	5	Yes	1	0	5800	197000	21.5	1247	9.4	545.2	65.6	3804.8	2.6	150.8	0.9	52.2	2.28723	3.05116	157.979	36.8	12	.	.	.	.	.	.	.	.	.	.	11	7	.	.	127	33	.	.	.	.	.	.	.
CENESA-41	69	Male	75	1.75	24.48979591836735	5	Yes	1	0	6690	193000	22	1471.8	11.2	749.28	63.1	4221.39	3.1	207.39	0.6	40.14	1.96429	2.86818	131.132	38.3	12.5	87.3	28.5	32.6	8.5	2.8	155	143	44	83	110	11	8	6.7	4.1	133	38	8.3	2.8	6.6	0.4	196	63.04	302.3
CENESA-41	69	Male	75	1.75	24.48979591836735	5	Yes	1	0	7870	207000	20.9	1644.83	7.4	582.38	69.1	5438.17	1.9	149.53	0.7	55.09	2.82432	3.30622	125.849	39.4	12.8	.	.	.	.	.	.	.	.	.	.	10	8	.	.	145	36	.	.	.	.	.	.	.
CENESA-41	69	Male	75	1.75	24.48979591836735	5	Yes	1	0	6790	200000	21.1	1432.69	9.2	624.68	67.3	4569.67	1.5	101.85	0.9	61.11	2.29348	3.18957	139.598	36.9	12.3	86.2	28.8	33.4	8.4	3.9	.	.	.	.	101	7	6	6.5	3.9	157	39	10.3	3.4	5.1	0.41	220	42.65	372
CENESA-41	69	Male	75	1.75	24.48979591836735	5	Yes	1	0	6840	160000	20.3	1388.52	7.4	506.16	70.1	4794.84	1.5	102.6	0.7	47.88	2.74324	3.4532	115.231	38.5	12.6	.	.	.	.	.	.	.	.	.	.	9	8	.	.	163	43	.	.	.	.	.	.	.
CENESA-41	69	Male	75	1.75	24.48979591836735	6	Yes	1	0	6710	149000	17.3	1160.83	6.8	456.28	72.7	4878.17	2.8	187.88	0.4	26.84	2.54412	4.20231	128.356	41.7	13.5	.	.	.	8.6	3.7	.	.	.	.	.	10	9	.	3.9	116	30	.	.	.	.	.	.	.
CENESA-41	69	Male	75	1.75	24.48979591836735	6	Yes	1	0	7950	182000	16.3	1295.85	7.1	564.45	74.3	5906.85	1.8	143.1	0.5	39.75	2.29577	4.55828	140.448	40.6	13.5	.	.	.	.	.	.	.	.	.	.	10	8	.	.	137	36	.	.	.	.	.	.	.
CENESA-41	70	Male	76.5	1.75	24.9795918367347	6	Yes	1	0	7410	178000	15	1111.5	4	296.4	79.1	5861.31	1.8	133.38	0.1	7.41	3.75	5.27333	160.144	38	11.8	.	.	.	.	.	.	.	.	.	.	11	10	.	.	129	31	.	.	.	.	.	.	.
CENESA-41	70	Male	76.6667	1.75	25.03401360544218	6	Yes	1	0	9460	171000	15.9	1504.14	7.5	709.5	74.7	7066.62	1.5	141.9	0.4	37.84	2.12	4.69811	113.686	36.1	12.2	.	.	.	8.1	4.6	.	.	.	.	.	11	7	.	.	100	23	.	.	.	.	.	31.21	401
CENESA-41	70	Male	77.4333	1.75	25.2843537414966	6	Yes	1	0	7600	199000	16.2	1231.2	7.9	600.4	73.9	5616.4	1.5	114	0.5	38	2.05063	4.56173	161.631	30.3	.	.	.	.	.	.	.	.	.	.	.	9	7	.	.	126	28	.	.	.	.	.	.	.
CENESA-41	70	Male	77.8667	1.75	25.42585034013606	6	Yes	1	0	6790	192000	16.7	1133.93	7.6	516.04	73.8	5011.02	1.5	101.85	0.4	27.16	2.19737	4.41916	169.323	28.2	9.6	86.9	29.5	33.9	8	3.3	136	113	41	48	105	10	9	6.6	3.8	95	22	8	2.4	8.3	0.52	217	77.69	306.6
CENESA-41	70	Male	78.1667	1.75	25.52380952380953	6	Yes	1	0	6640	213000	16	1062.4	7.9	524.56	74.1	4920.24	1.5	99.6	0.5	33.2	2.02532	4.63125	200.489	27.9	9.6	.	.	.	.	.	.	.	.	.	.	7	6	.	.	102	29	.	.	.	.	.	.	.
CENESA-41	70	Male	78.5	1.75	25.63265306122449	6	Yes	1	0	6650	190000	14.3	950.95	7	465.5	76.5	5087.25	1.8	119.7	0.4	26.6	2.04286	5.34965	199.8	31.2	10.2	85.3	27.9	32.7	8	3.5	.	.	.	.	98	11	8	6.6	3.8	96	23	8.3	2.4	7.4	0.63	209	59.15	285.9
CENESA-42	69	Male	.	1.65	.	0	Yes	1	0	7990	266000	17.5	1398.25	8.9	711.11	70.9	5664.91	1.8	143.82	0.9	71.91	1.96629	4.05143	190.238	34.1	11.1	85.7	27.8	32.4	8.2	4.1	67	197	59	134	217	12	8	7	3.5	123	35	3.7	1.2	6.8	0.58	204	251.7	271.5
CENESA-42	69	Male	.	1.65	.	0	Yes	1	0	6950	236000	22.7	1577.65	9.7	674.15	62.6	4350.7	4.1	284.95	0.9	62.55	2.34021	2.75771	149.59	36.7	11.7	.	.	.	.	.	.	.	.	.	.	11	6	.	.	124	35	.	.	.	.	.	.	.
CENESA-42	69	Male	.	1.65	.	0	Yes	1	0	6470	315000	22	1423.4	10.8	698.76	64.2	4153.74	1.9	122.93	1.1	71.17	2.03704	2.91818	221.301	33.8	11	82.7	27	32.7	8	5.4	.	.	.	.	235	28	28	7.3	3.6	129	36	6.3	2.1	5.4	1.25	215	139.6	248.4
CENESA-42	69	Male	.	1.65	.	0	Yes	1	0	7120	198000	23.5	1673.2	9.9	704.88	60.2	4286.24	4.9	348.88	1.5	106.8	2.37374	2.5617	118.336	37.5	11.9	.	.	.	.	.	.	.	.	.	.	10	6	.	.	106	38	.	.	.	.	.	.	.
CENESA-42	69	Male	.	1.65	.	1	Yes	1	0	6510	204000	26.6	1731.66	11.6	755.16	56.4	3671.64	4.3	279.93	1.1	71.61	2.2931	2.1203	117.806	40.4	12.9	.	.	.	8.5	6	.	.	.	.	.	6	3	.	4	114	29	.	.	.	.	.	.	.
CENESA-42	69	Male	.	1.65	.	1	Yes	1	0	6680	202000	26.7	1783.56	10.2	681.36	58.1	3881.08	4	267.2	1	66.8	2.61765	2.17603	113.257	42.3	13.6	.	.	.	.	.	.	.	.	.	.	7	4	.	.	106	25	.	.	.	.	.	.	.
CENESA-42	69	Male	.	1.65	.	1	Yes	1	0	5970	231000	22.8	1361.16	6.7	399.99	66.5	3970.05	3.3	197.01	0.7	41.79	3.40299	2.91667	169.708	42.6	12.4	.	.	.	.	.	.	.	.	.	.	6	5	.	.	108	26	.	.	.	.	.	.	.
CENESA-42	70	Male	.	1.65	.	1	Yes	1	0	7530	212000	25.5	1920.15	11.9	896.07	58.9	4435.17	3.1	233.43	0.6	45.18	2.14286	2.3098	110.408	38.2	12.8	.	.	.	8.2	3.5	.	.	.	.	.	8	5	.	.	116	28	.	.	.	.	.	109	247.3
CENESA-42	70	Male	.	1.65	.	1	Yes	1	0	6890	204000	17.2	1185.08	9.7	668.33	69.3	4774.77	2.9	199.81	0.9	62.01	1.7732	4.02907	172.14	34.7	.	.	.	.	.	.	.	.	.	.	.	6	4	.	.	106	25	.	.	.	.	.	.	.
CENESA-42	70	Male	.	1.65	.	1	Yes	1	0	6780	197000	27.6	1871.28	8.9	603.42	58.4	3959.52	4.4	298.32	0.7	47.46	3.10112	2.11594	105.276	31.5	10.4	91.9	30.2	32.9	8.4	3.9	193	175	39	111	152	8	6	7.7	4.2	125	28	7.7	2.2	20.7	0.14	219	316.6	319.6
CENESA-43	67	Female	64.0462	1.5	28.46495726495726	6	Yes	2	0	10070	242000	8.1	815.67	14.8	1490.36	71.5	7200.05	5.2	523.64	0.4	40.28	0.547297	8.82716	296.689	30.1	9.5	.	.	.	9.1	3.1	.	.	.	.	.	3	10	.	3.6	92	18	.	.	.	.	.	.	.
CENESA-43	67	Female	62.3	1.5	27.68888888888889	6	Yes	2	0	6050	337000	15.2	919.6	9.6	580.8	69.8	4222.9	5.1	308.55	0.3	18.15	1.58333	4.59211	366.464	33.1	10.3	.	.	.	.	.	.	.	.	.	.	12	17	.	.	97	19	.	.	.	.	.	.	.
CENESA-43	67	Female	61.25	1.5	27.22222222222222	6	Yes	2	0	5270	251000	9.9	521.73	8	421.6	68.4	3604.68	13.1	690.37	0.6	31.62	1.2375	6.90909	481.092	37.8	11	98.7	28.7	29.1	9	7.1	279	177	30	72	260	9	22	8	3.6	129	35	7.7	2.7	2.2	14.7	81	1155	162.4
CENESA-43	67	Female	61.2583	1.5	27.22592592592593	6	Yes	2	0	7240	221000	15.5	1122.2	11.6	839.84	66.8	4836.32	5.7	412.68	0.4	28.96	1.33621	4.30968	196.935	41.5	13.1	.	.	.	.	.	.	.	.	.	.	7	11	.	.	126	31	.	.	.	.	.	.	.
CENESA-43	67	Female	61.2929	1.5	27.24126984126985	6	Yes	2	0	6830	229000	21.5	1468.45	9.7	662.51	62.7	4282.41	5.4	368.82	0.7	47.81	2.21649	2.91628	155.947	39.5	12.9	86.6	28.3	32.7	9.9	7.7	.	.	.	.	282	15	11	8.5	3.9	171	51	8.3	3.1	5.1	2.2	131	739.6	203.6
CENESA-43	67	Female	61.1615	1.5	27.18290598290598	6	Yes	2	0	12770	256000	12.2	1557.94	7.9	1008.83	76.6	9781.82	3.1	395.87	0.2	25.54	1.5443	6.27869	164.32	35.9	11.7	.	.	.	.	.	.	.	.	.	.	17	16	.	.	155	33	.	.	.	.	.	.	.
CENESA-43	67	Female	61.5231	1.5	27.34358974358975	6	Yes	2	0	11310	388000	11.4	1289.34	4.5	508.95	80	9048	3.4	384.54	0.7	79.17	2.53333	7.01754	300.929	36.4	10.5	.	.	.	10.1	6.6	.	.	.	.	.	13	13	.	3.9	152	33	.	.	.	.	.	.	.
CENESA-43	67	Female	61.5	1.5	27.33333333333333	6	Yes	2	0	7380	288000	15	1107	8	590.4	73	5387.4	3.3	243.54	0.7	51.66	1.875	4.86667	260.163	33	10.5	.	.	.	.	.	.	.	.	.	.	18	15	.	.	169	36	.	.	.	.	.	.	.
CENESA-43	67	Female	61.3923	1.5	27.28547008547008	6	Yes	2	0	6680	230000	18.6	1242.48	9.2	614.56	65.9	4402.12	5.6	374.08	0.7	46.76	2.02174	3.54301	185.114	35.5	11.5	89.7	28.9	32.3	9.1	7.5	122	119	45	52	357	13	12	8	4	167	26	7.1	1.6	7.7	2.4	143	456.7	248.8
CENESA-43	68	Female	61.6308	1.5	27.39145299145299	6	Yes	2	0	7570	293000	18.4	1392.88	7	529.9	66.1	5003.77	7.9	598.03	0.6	45.42	2.62857	3.59239	210.356	40.4	12.6	.	.	.	.	.	.	.	.	.	.	18	15	.	.	159	38	.	.	.	.	.	.	.
CENESA-43	68	Female	61.8615	1.5	27.49401709401708	6	Yes	2	0	7020	309000	19.4	1361.88	8.6	603.72	66.2	4647.24	4.7	329.94	1.1	77.22	2.25581	3.41237	226.892	39.7	12.3	90.8	28.2	31.1	8.8	7.8	.	.	.	.	338	14	15	8.3	4	169	39	8.6	2.6	4.8	4.3	153	543.6	397.9
CENESA-43	68	Female	61.9143	1.5	27.51746031746032	6	Yes	2	0	5890	234000	7.2	424.08	8.7	512.43	72.6	4276.14	11.1	653.79	0.4	23.56	0.827586	10.0833	551.783	37.7	11.7	.	.	.	.	.	.	.	.	.	.	36	38	.	.	146	31	.	.	.	.	.	.	.
CENESA-43	68	Female	62	1.5	27.55555555555556	7	Yes	2	0	7250	231000	24.1	1747.25	8.4	609	58.3	4226.75	8.3	601.75	0.9	65.25	2.86905	2.41909	132.208	33.5	10.6	.	.	.	8.5	6.9	.	.	.	.	.	9	12	.	3.6	173	35	.	.	.	.	.	.	.
CENESA-43	68	Female	61.6667	1.5	27.40740740740741	7	Yes	2	0	6050	337000	15.2	919.6	9.6	580.8	69.8	4222.9	5.1	308.55	0.3	18.15	1.58333	4.59211	366.464	33.1	10.3	.	.	.	.	.	.	.	.	.	.	12	17	.	.	97	19	.	.	.	.	.	.	.
CENESA-43	68	Female	61.7667	1.5	27.45185185185186	7	Yes	2	0	5270	251000	9.9	521.73	8	421.6	68.4	3604.68	13.1	690.37	0.6	31.62	1.2375	6.90909	481.092	37.8	11	98.7	28.7	29.1	9	7.1	279	177	30	72	260	9	22	8	3.6	129	35	7.7	2.7	2.2	14.7	81	1155	162.4
CENESA-43	68	Female	61.8	1.5	27.46666666666666	7	Yes	2	0	5790	218000	20.8	1204.32	6.9	399.51	65.9	3815.61	5.2	301.08	1.2	69.48	3.01449	3.16827	181.015	43.3	14	.	.	.	.	.	210	131	31	60	.	14	14	.	.	148	33	.	.	.	.	.	.	.
CENESA-43	68	Female	61.8	1.5	27.46666666666667	7	Yes	2	0	7760	245000	19.7	1528.72	6.4	496.64	66.3	5144.88	6.4	496.64	1.2	93.12	3.07812	3.36548	160.265	47.3	15	92.8	29.4	31.6	10	6.4	.	.	.	.	162	10	7	8.9	4	133	33	7.9	2.5	7.4	1.69	163	647.5	302
CENESA-43	68	Female	61.8	1.5	27.46666666666667	7	Yes	2	0	7480	202000	19.8	1481.04	7.6	568.48	66	4936.8	6	448.8	0.6	44.88	2.60526	3.33333	136.391	42.9	13.8	.	.	.	.	.	.	.	.	.	.	8	3	.	.	150	34	.	.	.	.	.	.	.
CENESA-43	68	Female	62	1.5	27.55555555555556	7	Yes	2	0	8890	238000	15.1	1342.39	6.6	586.74	72.1	6409.69	5.4	480.06	0.8	71.12	2.28788	4.77483	177.296	44.6	14	.	.	.	9.4	5.2	.	.	.	.	.	8	3	.	4	155	32	.	.	.	.	.	.	.
CENESA-43	68	Female	62	1.5	27.55555555555556	7	Yes	2	0	7580	220000	19.5	1478.1	8.2	621.56	65.1	4934.58	6.5	492.7	0.7	53.06	2.37805	3.33846	148.84	39.1	12.3	.	.	.	.	.	.	.	.	.	.	10	4	.	.	164	32	.	.	.	.	.	.	.
CENESA-43	68	Female	62	1.5	27.55555555555556	7	Yes	2	0	7180	233000	17.4	1249.32	10.1	725.18	64.2	4609.56	7.3	524.14	1	71.8	1.72277	3.68966	186.501	36	11.3	94.4	29.8	31.5	9.4	5.7	101	98	38	43	122	6	7	8	3.7	198	44	7.3	2	6.8	5.29	150	740.1	323.2
CENESA-43	69	Female	62	1.5	27.55555555555556	7	Yes	2	0	7760	303000	12.5	970	9.2	713.92	73.8	5726.88	3.9	302.64	0.6	46.56	1.3587	5.904	312.371	33.8	10.7	.	.	.	.	.	.	.	.	.	.	8	9	.	.	193	42	.	.	.	.	.	.	.
CENESA-43	69	Female	62	1.5	27.55555555555556	7	Yes	2	0	8130	249000	23.4	1902.42	6.2	504.06	61.3	4983.69	8.2	666.66	0.9	73.17	3.77419	2.61966	130.886	33	10.3	95.2	29.8	31.3	9.1	5.2	.	.	.	.	115	12	11	7.6	3.9	164	36	8	2.2	16.6	1.03	191	.	.
CENESA-43	69	Female	62.5	1.5	27.77777777777778	7	Yes	2	0	7420	263000	20.7	1535.94	6.2	460.04	65.2	4837.84	6.6	489.72	1.3	96.46	3.33871	3.14976	171.231	37.5	11.4	.	.	.	.	.	.	.	.	.	.	12	8	.	.	158	36	.	.	.	.	.	.	.
CENESA-43	69	Female	62.6667	1.5	27.85185185185185	8	Yes	2	0	7180	278000	20.6	1479.08	7.4	531.32	66.2	4753.16	5	359	0.8	57.44	2.78378	3.21359	187.955	38.4	12	.	.	.	10	4.1	.	.	.	.	.	7	4	.	3.9	132	22	.	.	.	.	.	.	.
CENESA-43	69	Female	62.8333	1.5	27.92592592592593	8	Yes	2	0	7180	278000	25.5	1830.9	10	718	58.2	4178.76	4.7	337.46	1.6	114.88	2.55	2.28235	151.838	38.6	12.2	.	.	.	.	.	.	.	.	.	.	18	19	.	.	173	39	.	.	.	.	.	.	.
CENESA-43	69	Female	62.5	1.5	27.77777777777778	8	Yes	2	0	7700	194000	18.6	1432.2	7.4	569.8	67.3	5182.1	5.8	446.6	0.9	69.3	2.51351	3.61828	135.456	45.2	14.5	.	.	.	9.6	5.4	.	.	.	.	.	9	6	.	.	169	37	.	.	.	.	.	467.7	856.3
CENESA-43	69	Female	62.6667	1.5	27.85185185185185	8	Yes	2	0	7170	218000	17.6	1261.92	8	573.6	66.9	4796.73	6.3	451.71	1.2	86.04	2.2	3.80114	172.753	42.8	.	.	.	.	.	.	.	.	.	.	.	11	10	.	.	127	29	.	.	.	.	.	.	.
CENESA-43	69	Female	63	1.5	28	8	Yes	2	0	7560	222000	18.1	1368.36	7.7	582.12	68	5140.8	5.4	408.24	0.8	60.48	2.35065	3.75691	162.238	41.9	13.1	94.9	29.6	31.2	9.2	5.6	171	119	37	55	164	9	6	8.6	3.7	149	29	7.4	2	8.3	1.61	165	382.9	658.4
CENESA-43	70	Female	62.8333	1.5	27.92592592592593	8	Yes	2	0	6550	238000	20.8	1362.4	7.2	471.6	66.3	4342.65	5.1	334.05	0.6	39.3	2.88889	3.1875	174.692	38.7	12.4	.	.	.	.	.	.	.	.	.	.	17	13	.	.	162	31	.	.	.	.	.	.	.
CENESA-43	70	Female	63.3333	1.5	28.14814814814815	8	Yes	2	0	7630	277000	15.4	1175.02	8.7	663.81	70.1	5348.63	5.4	412.02	0.4	30.52	1.77012	4.55195	235.741	41.2	12.7	93.3	28.8	30.9	8.5	7.1	.	.	.	.	191	12	9	8.4	3.9	156	37	7.9	2.5	5.8	3.14	178	470.5	937.4
CENESA-43	70	Female	63.5	1.5	28.22222222222222	8	Yes	2	0	6470	254000	17.6	1138.72	8.3	537.01	67.6	4373.72	5.5	355.85	1	64.7	2.12048	3.84091	223.057	40.3	12.5	.	.	.	.	.	.	.	.	.	.	11	6	.	.	140	30	.	.	.	.	.	.	.
CENESA-44	68	Female	47.6667	NPM	.	38	No	2	0	5520	242000	22.6	1247.52	9.7	535.44	62.5	3450	4.2	231.84	1	55.2	2.3299	2.76549	193.985	37.6	12.3	86.8	28.3	32.6	9.8	4.9	.	.	.	.	418	17	21	6.5	3.3	137	30	5.7	1.7	6.1	0.19	147	133.1	3300
CENESA-44	68	Female	47.5	NPM	.	38	No	2	0	6130	245000	25.8	1581.54	10.4	637.52	58.8	3604.44	3.9	239.07	1.1	67.43	2.48077	2.27907	154.912	39.8	12.8	.	.	.	.	.	.	.	.	.	.	24	25	.	.	143	25	.	.	.	.	.	.	.
CENESA-44	68	Female	47.5	NPM	.	38	No	2	0	5550	235000	25	1387.5	11	610.5	59.2	3285.6	3.8	210.9	1	55.5	2.27273	2.368	169.369	38.6	12.2	.	.	.	10.5	4.8	.	.	.	.	.	23	25	.	3.4	158	33	.	.	.	.	.	.	.
CENESA-44	68	Female	47.5	NPM	.	38	No	2	0	5400	236000	23.6	1274.4	10.4	561.6	59.8	3229.2	5.1	275.4	1.1	59.4	2.26923	2.5339	185.185	39.2	12.7	.	.	.	.	.	.	.	.	.	.	28	27	.	.	165	32	.	.	.	.	.	.	.
CENESA-44	68	Female	47.5	NPM	.	38	No	2	0	5920	228000	23.2	1373.44	11.7	692.64	59	3492.8	5.1	301.92	1	59.2	1.98291	2.5431	166.007	38.9	12.6	89.2	28.8	32.3	.	5.8	71	146	46	83	354	24	27	6.8	3.5	152	28	6.2	1.6	5.5	0.11	162	85.51	3582
CENESA-44	68	Female	47.5	NPM	.	38	No	2	0	5510	227000	24.5	1349.95	13	716.3	54.5	3002.95	7.1	391.21	0.9	49.59	1.88462	2.22449	168.154	38.5	12.6	.	.	.	.	.	.	.	.	.	.	20	25	.	.	168	38	.	.	.	.	.	.	.
CENESA-44	68	Female	47.3333	NPM	.	38	No	2	0	6290	246000	21	1320.9	11.1	698.19	59.2	3723.68	7.5	471.75	1.2	75.48	1.89189	2.81905	186.237	35.2	11.6	89.3	29.4	32.9	10.9	5.6	.	.	.	.	394	19	25	6.7	3.7	155	36	6	2	6.5	0.39	154	.	.
CENESA-44	68	Female	47	NPM	.	38	No	2	0	5950	189000	24.8	1475.6	9.5	565.25	55.6	3308.2	9.2	547.4	0.9	53.55	2.61053	2.24194	128.083	34.5	11.2	.	.	.	.	.	.	.	.	.	.	15	24	.	.	176	34	.	.	.	.	.	.	.
CENESA-44	68	Female	46.6667	NPM	.	39	No	1	0	5960	249000	23.3	1388.68	10.5	625.8	55.2	3289.92	9.5	566.2	1.5	89.4	2.21905	2.3691	179.307	33.7	11	.	.	.	10.4	4.5	.	.	.	.	.	15	23	.	3.6	139	27	.	.	.	.	.	.	.
CENESA-44	69	Female	46.5	NPM	.	39	No	1	0	6600	245000	21.1	1392.6	10.6	699.6	59.1	3900.6	8.2	541.2	1	66	1.99057	2.80095	175.93	34.6	11.1	.	.	.	.	.	.	.	.	.	.	17	26	.	.	177	41	.	.	.	.	.	.	.
CENESA-44	69	Female	45.7667	NPM	.	39	No	1	0	5260	245000	18.9	994.14	7.5	394.5	65.7	3455.82	6.8	357.68	1.1	57.86	2.52	3.47619	246.444	32.1	10.2	.	.	.	.	.	.	.	.	.	.	13	26	.	.	131	31	.	.	.	.	.	.	.
CENESA-44	69	Female	45.5	NPM	.	39	No	1	0	6060	245000	16.5	999.9	9.3	563.58	67.2	4072.32	5.9	357.54	1.1	66.66	1.77419	4.07273	245.024	31.8	10.4	.	.	.	9.5	4.3	.	.	.	.	.	15	24	.	.	149	39	.	.	.	.	.	261.5	5000
CENESA-44	69	Female	44.5	NPM	.	39	No	1	0	4280	315000	14.8	633.44	8.6	368.08	71.5	3060.2	4.5	192.6	0.6	25.68	1.72093	4.83108	497.285	31.9	.	.	.	.	.	.	.	.	.	.	.	12	26	.	.	112	29	.	.	.	.	.	.	.
CENESA-44	69	Female	44.5	NPM	.	39	No	1	0	6520	279000	13.8	899.76	8	521.6	70.8	4616.16	6	391.2	1.4	91.28	1.725	5.13043	310.083	31.9	10.1	93.2	29.5	31.6	8.9	5.3	72	176	59	85	615	11	24	6.7	3.4	140	33	5.6	1.9	6.2	0.21	144	328.1	5000
CENESA-44	69	Female	43.1667	NPM	.	39	No	1	0	5060	298000	26.5	1340.9	8	404.8	56.9	2879.14	7.3	369.38	1.3	65.78	3.3125	2.14717	222.239	30.5	10	.	.	.	.	.	.	.	.	.	.	11	26	.	.	250	66	.	.	.	.	.	.	.
CENESA-44	69	Female	40.8333	NPM	.	39	No	1	0	4750	284000	22.2	1054.5	10.1	479.75	57.6	2736	9	427.5	1.1	52.25	2.19802	2.59459	269.322	31	9.6	90.8	28.2	31.1	9.7	4.8	.	.	.	.	610	13	28	6.6	3.3	124	25	4.2	1.2	4.7	0.27	126	380.7	4383
CENESA-44	69	Female	39.6	NPM	.	39	No	1	0	5280	283000	23.4	1235.52	9.5	501.6	57.9	3057.12	8	422.4	1.2	63.36	2.46316	2.47436	229.053	32.1	10	.	.	.	.	.	.	.	.	.	.	13	22	.	.	139	33	.	.	.	.	.	.	.
CENESA-45	66	Male	62.0154	1.62	23.63030963854009	9	No	1	0	6440	182000	19.7	1268.68	10.4	669.76	54.5	3509.8	15.2	978.88	0.2	12.88	1.89423	2.7665	143.456	37.4	11.9	.	.	.	8.8	4.7	.	.	.	.	.	13	12	.	3.8	92	21	.	.	.	.	.	.	.
CENESA-45	66	Male	61.8833	1.62	23.57999288726312	9	No	1	0	6100	190000	15.6	951.6	8.9	542.9	61.4	3745.4	13.8	841.8	0.3	18.3	1.75281	3.9359	199.664	36.6	11.6	.	.	.	.	.	.	.	.	.	.	13	9	.	.	146	32	.	.	.	.	.	.	.
CENESA-45	66	Male	61.7214	1.62	23.51830078167525	9	No	1	0	5960	180000	17.1	1019.16	9.6	572.16	63	3754.8	10.1	601.96	0.2	11.92	1.78125	3.68421	176.616	37.1	11.7	94.9	29.9	31.5	8.7	3.8	280	195	31	113	166	13	7	6.5	3.9	128	36	10.6	3.7	7.7	0.2	175	362.3	41.61
CENESA-45	66	Male	61.7	1.62	23.51013565005335	9	No	1	0	6360	188000	14.6	928.56	7.2	457.92	65.3	4153.08	12.6	801.36	0.3	19.08	2.02778	4.4726	202.464	39.3	12.4	.	.	.	.	.	.	.	.	.	.	15	11	.	.	134	34	.	.	.	.	.	.	.
CENESA-45	66	Male	61.6929	1.62	23.5074139395127	9	No	1	0	5820	206000	16.8	977.76	10	582	59.6	3468.72	13.4	779.88	0.2	11.64	1.68	3.54762	210.686	34.4	11.1	92.7	29.9	32.3	8.9	5.3	.	.	.	.	187	14	11	6.4	3.7	145	39	10.5	3.5	8.6	0.7	162	284.4	75.09
CENESA-45	66	Male	61.8167	1.62	23.55459025555047	9	No	1	0	5350	222000	20.2	1080.7	11.8	631.3	54.3	2905.05	13.3	711.55	0.4	21.4	1.71186	2.68812	205.422	38.1	12.3	.	.	.	.	.	.	.	.	.	.	22	26	.	.	135	33	.	.	.	.	.	.	.
CENESA-45	66	Male	62.2769	1.62	23.72996611679739	9	No	1	0	6850	204000	14.6	1000.1	4.9	335.65	68.8	4712.8	11.3	774.05	0.4	27.4	2.97959	4.71233	203.98	41.6	11.9	.	.	.	9.4	6	.	.	.	.	.	22	26	.	4.1	151	45	.	.	.	.	.	.	.
CENESA-45	66	Male	62.75	1.62	23.91022709952751	9	No	1	0	5890	212000	15.7	924.73	7.2	424.08	65.6	3863.84	11.3	665.57	0.2	11.78	2.18056	4.17834	229.256	36.5	11.4	.	.	.	.	.	.	.	.	.	.	20	17	.	.	142	36	.	.	.	.	.	.	.
CENESA-45	66	Male	63.8077	1.62	24.31324962189159	9	No	1	0	6360	235000	14.1	896.76	7.8	496.08	63	4006.8	14.8	941.28	0.3	19.08	1.80769	4.46809	262.055	39.2	12.4	91	28.9	31.7	8.7	5.9	350	213	36	155	237	21	18	7.3	4.1	134	33	10.1	3.3	8.3	0.3	194	161.4	123.9
CENESA-45	66	Male	63.9846	1.62	24.38066429835977	9	No	1	0	6420	190000	10.8	693.36	7.5	481.5	69.3	4449.06	12	770.4	0.4	25.68	1.44	6.41667	274.028	39	12.2	.	.	.	.	.	.	.	.	.	.	31	24	.	.	134	34	.	.	.	.	.	.	.
CENESA-45	66	Male	64	1.62	24.38652644413961	9	No	1	0	7770	233000	13.5	1048.95	6.7	520.59	64.8	5034.96	14.6	1134.42	0.4	31.08	2.01493	4.8	222.127	39.3	11.9	92.1	28	30.4	8.9	4.8	.	.	.	.	220	29	22	7.4	4.3	179	42	11.5	.	12	0.5	228	164.7	194.7
CENESA-45	67	Male	64.0143	1.62	24.39196986522089	9	No	1	0	4800	194000	17.7	849.6	7.7	369.6	58.7	2817.6	15.4	739.2	0.5	24	2.2987	3.31638	228.343	37.8	11.5	.	.	.	.	.	.	.	.	.	.	14	16	.	.	115	28	.	.	.	.	.	.	.
CENESA-45	67	Male	64.0143	1.62	24.39196986522089	10	No	1	0	6210	185000	12.2	757.62	7.1	440.91	70.5	4378.05	9.8	608.58	0.4	24.84	1.71831	5.77869	244.186	40.7	12.8	.	.	.	8.6	5.8	.	.	.	.	.	14	13	.	4.2	142	35	.	.	.	.	.	.	.
CENESA-45	67	Male	63.8	1.62	24.31031854900167	10	No	1	0	6100	190000	15.6	951.6	8.9	542.9	61.4	3745.4	13.8	841.8	0.3	18.3	1.75281	3.9359	199.664	36.6	11.6	.	.	.	.	.	.	.	.	.	.	13	9	.	.	146	32	.	.	.	.	.	.	.
CENESA-45	67	Male	63.5	1.62	24.19600670629477	10	No	1	0	5960	180000	17.1	1019.16	9.6	572.16	63	3754.8	10.1	601.96	0.2	11.92	1.78125	3.68421	176.616	37.1	11.7	94.9	29.9	31.5	8.7	3.8	280	195	31	113	166	13	7	6.5	3.9	128	36	10.6	3.7	7.7	0.2	175	362.3	41.61
CENESA-45	67	Male	63.5	1.62	24.19600670629477	10	No	1	0	5480	145000	11.8	646.64	6.7	367.16	67.3	3688.04	13.8	756.24	0.4	21.92	1.76119	5.70339	224.236	33.9	10.9	.	.	.	.	.	188	159	36	95	.	24	22	.	.	105	44	.	.	.	.	.	.	.
CENESA-45	67	Male	61.8333	1.62	23.56094091347863	10	No	1	0	6030	154000	11.2	675.36	7.8	470.34	69.3	4178.79	11.4	687.42	0.3	18.09	1.4359	6.1875	228.027	34.1	11.2	86.2	28.3	32.9	8.1	2.8	.	.	.	.	89	32	29	6.3	3.3	127	30	10.4	3	6.6	.	138	997.4	127
CENESA-45	67	Male	59.5	1.62	22.67184880353604	10	No	1	0	5140	134000	14.7	755.58	6.1	313.54	63.9	3284.46	14.5	745.3	0.8	41.12	2.40984	4.34694	177.347	36.8	11.6	.	.	.	.	.	.	.	.	.	.	16	17	.	.	134	31	.	.	.	.	.	.	.
CENESA-45	67	Male	60.3333	1.62	22.98938169994411	10	No	1	0	5930	148000	16.3	966.59	6.7	397.31	64.2	3807.06	12.4	735.32	0.4	23.72	2.43284	3.93865	153.116	37	11.5	.	.	.	8.4	5	.	.	.	.	.	13	14	.	3.7	154	43	.	.	.	.	.	.	.
CENESA-46	65	Male	66.2	1.73	22.11901500217181	11	No	1	8	7500	139000	16.5	1237.5	8	600	73.2	5490	2	150	0.3	22.5	2.0625	4.43636	112.323	40.8	13.1	.	.	.	9.7	3.4	.	.	.	.	.	7	3	.	3.9	153	34	.	.	.	.	.	.	.
CENESA-46	65	Male	66.15	1.73	22.10230879748739	11	No	1	8	6280	149000	25.8	1620.24	12.3	772.44	58.1	3648.68	3.5	219.8	0.3	18.84	2.09756	2.25194	91.9617	40.5	13.1	.	.	.	.	.	.	.	.	.	.	9	4	.	.	161	39	.	.	.	.	.	.	.
CENESA-46	66	Male	66.1846	1.73	22.11387463149968	11	No	1	8	6470	149000	24.3	1572.21	9.1	588.77	63.4	4101.98	2.9	187.63	0.3	19.41	2.67033	2.60905	94.7711	39.8	12.9	99.5	32.3	32.4	9.7	2.9	98	151	40	96	170	10	5	6.6	4.1	153	35	10.9	3.4	10.2	0.7	135	641.5	63.39
CENESA-46	66	Male	66.1333	1.73	22.09674006259258	11	No	1	8	5510	156000	22	1212.2	10.2	562.02	63.6	3504.36	3.8	209.38	0.4	22.04	2.15686	2.89091	128.692	41.5	13.4	.	.	.	.	.	.	.	.	.	.	9	4	.	.	148	36	.	.	.	.	.	.	.
CENESA-46	66	Male	66.2	1.73	22.11901500217181	11	No	1	8	6930	160000	21.2	1469.16	9.5	658.35	65.6	4546.08	3.6	249.48	0.1	6.93	2.23158	3.09434	108.906	41.4	13.6	97.4	32	32.9	9.5	2.1	.	.	.	.	214	8	2	7.4	4	150	41	10.5	3.7	15.1	0.8	149	445.2	153.1
CENESA-46	66	Male	66.3385	1.73	22.16527833822098	11	No	1	8	5510	155000	21.8	1201.18	16.9	931.19	53.5	2947.85	7.4	407.74	0.4	22.04	1.28994	2.45413	129.04	41.8	13.6	.	.	.	.	.	.	.	.	.	.	12	9	.	.	202	43	.	.	.	.	.	.	.
CENESA-46	66	Male	66.9692	1.73	22.37603353577827	11	No	1	8	6930	175000	18.5	1282.05	4.9	339.57	73.4	5086.62	2.7	187.11	0.5	34.65	3.77551	3.96757	136.5	49.4	14.2	109.7	31.5	28.7	10.1	3.8	.	.	.	.	.	9	7	.	4.2	172	40	.	.	.	.	.	.	.
CENESA-46	66	Male	67	1.73	22.38631427712252	11	No	1	8	6280	172000	18.9	1186.92	8.6	540.08	68.2	4282.96	3.9	244.92	0.4	25.12	2.19767	3.60847	144.913	41.9	13.4	.	.	.	.	.	.	.	.	.	.	9	4	.	.	143	30	.	.	.	.	.	.	.
CENESA-46	66	Male	67	1.73	22.38631427712252	11	No	1	8	7590	165000	17.4	1320.66	8.6	652.74	70.3	5335.77	3.4	258.06	0.3	22.77	2.02326	4.04023	124.938	41.5	13.5	98	31.9	32.6	9.2	2.6	191	161	39	106	229	8	3	6.5	3.9	139	28	10.7	3.3	9.5	1.9	135	148.5	201.9
CENESA-46	66	Male	67	1.73	22.38631427712252	11	No	1	8	6670	158000	20.1	1340.67	8.7	580.29	68	4535.6	2.8	186.76	0.4	26.68	2.31034	3.38308	117.852	43.1	13.7	.	.	.	.	.	.	.	.	.	.	10	6	.	.	140	27	.	.	.	.	.	.	.
CENESA-46	66	Male	67	1.73	22.38631427712252	11	No	1	8	6650	160000	19.8	1316.7	7.5	498.75	67.5	4488.75	4.7	312.55	0.5	33.25	2.64	3.40909	121.516	40.6	13	98.6	31.7	32.1	9.6	2.1	.	.	.	.	232	8	4	6.6	4	149	34	11.6	3.7	15.2	0.7	165	162.9	198.6
CENESA-46	66	Male	67	1.73	22.38631427712252	11	No	1	8	5150	149000	22.6	1163.9	8.6	442.9	63.1	3249.65	5.2	267.8	0.5	25.75	2.62791	2.79204	128.018	39.8	12.5	.	.	.	.	.	.	.	.	.	.	14	8	.	.	119	25	.	.	.	.	.	.	.
CENESA-46	66	Male	67.5667	1.73	22.57565126354595	12	No	1	8	5750	159000	20.9	1201.75	7.9	454.25	64.8	3726	5.9	339.25	0.5	28.75	2.64557	3.10048	132.307	39.2	12.8	.	.	.	9.2	2.4	.	.	.	.	.	11	4	.	4.1	150	32	.	.	.	.	.	.	.
CENESA-46	66	Male	67	1.73	22.38631427712252	12	No	1	8	6280	149000	25.8	1620.24	12.3	772.44	58.1	3648.68	3.5	219.8	0.3	18.84	2.09756	2.25194	91.9617	40.5	13.1	.	.	.	.	.	.	.	.	.	.	9	4	.	.	161	39	.	.	.	.	.	.	.
CENESA-46	67	Male	67	1.73	22.38631427712252	12	No	1	8	6470	149000	24.3	1572.21	9.1	588.77	63.4	4101.98	2.9	187.63	0.3	19.41	2.67033	2.60905	94.7711	39.8	12.9	99.5	32.3	32.4	9.7	2.9	98	151	40	96	170	10	5	6.6	4.1	153	35	10.9	3.4	10.2	0.7	135	641.5	63.39
CENESA-46	67	Male	67	1.73	22.38631427712252	12	No	1	8	7320	166000	16.9	1237.08	8	585.6	70.3	5145.96	4.4	322.08	0.4	29.28	2.1125	4.15976	134.187	39.1	13	.	.	.	.	.	120	154	43	105	.	17	7	.	.	182	37	.	.	.	.	.	.	.
CENESA-46	67	Male	67	1.73	22.38631427712252	12	No	1	8	7240	156000	20.3	1469.72	9.2	666.08	65.9	4771.16	4	289.6	0.6	43.44	2.20652	3.24631	106.143	40.6	13.1	100.2	32.5	32.4	9	3.9	.	.	.	.	126	13	6	6.9	3.9	183	34	11.2	3.1	12	1.32	164	275.3	401.1
CENESA-46	67	Male	67	1.73	22.38631427712252	12	No	1	8	6270	178000	18.6	1166.22	7.2	451.44	69.1	4332.57	4.6	288.42	0.5	31.35	2.58333	3.71505	152.63	41.7	13.4	.	.	.	.	.	.	.	.	.	.	13	6	.	.	148	28	.	.	.	.	.	.	.
CENESA-46	67	Male	67	1.73	22.38631427712252	12	No	1	8	7630	180000	16.5	1258.95	8.8	671.44	71.4	5447.82	2.9	221.27	0.4	30.52	1.875	4.32727	142.976	44.4	14.2	.	.	.	9.3	2.7	.	.	.	.	.	9	6	.	3.9	159	34	.	.	.	.	.	.	.
CENESA-46	67	Male	67	1.73	22.38631427712252	12	No	1	8	7640	185000	20.9	1596.76	7.2	550.08	67.8	5179.92	3.7	282.68	0.4	30.56	2.90278	3.24402	115.86	44.9	14.2	.	.	.	.	.	.	.	.	.	.	14	8	.	.	156	29	.	.	.	.	.	.	.
CENESA-46	67	Male	67	1.73	22.38631427712252	12	No	1	8	6170	178000	19.9	1227.83	7.5	462.75	67.5	4164.75	4.5	277.65	0.6	37.02	2.65333	3.39196	144.971	42.5	13.6	101.5	32.4	32	9.1	3.3	200	174	41	116	132	11	6	6.6	3.8	147	34	10.6	3.4	12.9	1.31	160	183.6	194.2
CENESA-46	67	Male	67	1.73	22.38631427712252	12	No	1	8	6650	172000	19.9	1323.35	6.7	445.55	67.1	4462.15	5.9	392.35	0.4	26.6	2.97015	3.37186	129.973	40.5	12.8	.	.	.	.	.	.	.	.	.	.	9	5	.	.	154	35	.	.	.	.	.	.	.
CENESA-46	67	Male	67	1.73	22.38631427712252	12	No	1	8	6840	179000	19.8	1354.32	8.4	574.56	63.8	4363.92	7.3	499.32	0.7	47.88	2.35714	3.22222	132.17	40.6	13	100.6	32.1	32	9.2	3.1	.	.	.	.	115	8	5	6.8	3.9	152	33	10.9	3.3	11.5	0.65	174	124.7	216.1
CENESA-46	67	Male	67	1.73	22.38631427712252	12	No	1	8	9550	160000	12.3	1174.65	7	668.5	77	7353.5	3.3	315.15	0.4	38.2	1.75714	6.26016	136.211	40.8	13	.	.	.	.	.	.	.	.	.	.	7	5	.	.	150	29	.	.	.	.	.	.	.
CENESA-46	67	Male	67	1.73	22.38631427712252	13	No	1	8	6180	155000	21.8	1347.24	4.2	259.56	69.2	4276.56	4.3	265.74	0.5	30.9	5.19048	3.17431	115.05	40	12.2	.	.	.	9.1	2	.	.	.	.	.	8	6	.	3.7	122	24	.	.	.	.	.	.	.
CENESA-46	67	Male	67	1.73	22.38631427712252	13	No	1	8	5950	166000	22.3	1326.85	7.2	428.4	65.5	3897.25	4.8	285.6	0.2	11.9	3.09722	2.93722	125.108	36.8	11.8	.	.	.	.	.	.	.	.	.	.	7	5	.	.	158	31	.	.	.	.	.	.	.
CENESA-46	68	Male	67	1.73	22.38631427712252	13	No	1	8	5650	154000	18.1	1022.65	6.9	389.85	70.6	3988.9	4.2	237.3	0.2	11.3	2.62319	3.90055	150.589	33.8	9.7	.	.	.	.	.	.	.	.	.	.	8	13	.	.	86	19	.	.	.	.	.	.	.
CENESA-46	68	Male	64.6667	1.73	21.6066913918496	13	No	1	8	6250	167000	21.4	1337.5	9.2	575	62.7	3918.75	6.1	381.25	0.6	37.5	2.32609	2.92991	124.86	31.1	10.3	.	.	.	8.9	1.6	.	.	.	.	.	8	12	.	.	61	13	.	.	.	.	.	126.9	42.44
CENESA-46	68	Male	63.2333	1.73	21.12778019089623	13	No	1	8	5600	183000	24.8	1388.8	6.7	375.2	61.7	3455.2	6.3	352.8	0.5	28	3.70149	2.4879	131.768	27.4	.	.	.	.	.	.	.	.	.	.	.	5	3	.	.	107	23	.	.	.	.	.	.	.
CENESA-46	68	Male	62.7	1.73	20.94958067426243	13	No	1	8	5470	221000	24.5	1340.15	8.1	443.07	62.7	3429.69	4.2	229.74	0.5	27.35	3.02469	2.55918	164.907	30.2	9.8	97.4	31.8	32.6	9.8	1.9	191	161	32	104	83	11	14	7.1	4	107	20	9.3	2.4	11.7	0.73	198	99.56	32.35
CENESA-46	68	Male	62.6667	1.73	20.93844320447281	13	No	1	8	5520	207000	21.3	1175.76	8.6	474.72	66.1	3648.72	3.5	193.2	0.5	27.6	2.47674	3.10329	176.056	32.1	10.5	.	.	.	.	.	.	.	.	.	.	6	6	.	.	125	27	.	.	.	.	.	.	.
CENESA-46	68	Male	62.8667	1.73	21.00526802321049	13	No	1	8	5680	197000	21.2	1204.16	5.7	323.76	68	3862.4	4.8	272.64	0.3	17.04	3.7193	3.20755	163.6	38.4	12.3	96.3	30.8	32	8.8	3.3	.	.	.	.	93	8	4	7.2	3.9	124	26	10.2	2.8	10.1	1.16	163	209.3	186.2
CENESA-46	68	Male	63	1.73	21.04981790236894	13	No	1	8	6160	140000	19	1170.4	8.3	511.28	68.4	4213.44	3.7	227.92	0.6	36.96	2.28916	3.6	119.617	43.1	13.4	.	.	.	.	.	.	.	.	.	.	7	5	.	.	126	31	.	.	.	.	.	.	.
CENESA-47	65	Male	49.4643	1.53	21.13045653991444	7	No	2	1	4460	106000	23.3	1039.18	16.6	740.36	56.5	2519.9	3.4	151.64	0.2	8.92	1.40361	2.42489	102.003	39.7	13.1	.	.	.	8.5	4.6	.	.	.	.	.	56	34	.	3.8	141	34	.	.	.	.	.	.	.
CENESA-47	65	Male	49.5545	1.53	21.16901424859903	7	No	2	1	4620	114000	27.5	1270.5	11.3	522.06	56.5	2610.3	4.5	207.9	0.2	9.24	2.43363	2.05455	89.7285	37.5	12.2	.	.	.	.	.	.	.	.	.	.	61	32	.	.	150	35	.	.	.	.	.	.	.
CENESA-47	65	Male	49.5071	1.53	21.14876451669992	7	No	2	1	5900	110000	19.3	1138.7	10.2	601.8	68.4	4035.6	1.9	112.1	0.2	11.8	1.89216	3.54404	96.6014	28.5	9.3	105.6	34.4	32.6	8.9	2.4	39	115	49	48	764	71	34	5.9	3.6	140	36	7.5	2.4	26.7	1.9	120	2000	121
CENESA-47	66	Male	48.125	1.53	20.55833226536802	7	No	2	1	7070	115000	20.5	1449.35	6.6	466.62	68.9	4871.23	3.4	240.38	0.6	42.42	3.10606	3.36098	79.3459	33	11	.	.	.	.	.	.	.	.	.	.	11	11	.	.	86	31	.	.	.	.	.	.	.
CENESA-47	66	Male	47.9714	1.53	20.4927286818867	7	No	2	1	5790	155000	21.8	1262.22	10.2	590.58	65.6	3798.24	2.2	127.38	0.2	11.58	2.13725	3.00917	122.8	28	9.2	108.1	35.5	32.9	9.3	4.8	.	.	.	.	988	88	41	6.4	3.8	164	39	7.5	2.2	26.1	0.4	142	1731	176.3
CENESA-47	66	Male	48	1.53	20.50493399974369	7	No	2	1	6950	274000	14.5	1007.75	12.5	868.75	71.1	4941.45	1.6	111.2	0.3	20.85	1.16	4.90345	271.893	29.6	9.3	.	.	.	.	.	.	.	.	.	.	57	41	.	.	98	23	.	.	.	.	.	.	.
CENESA-47	66	Male	48	1.53	20.50493399974369	7	No	2	1	10610	326000	6.7	710.87	5.8	615.38	86.5	9177.65	0.8	84.88	0.2	21.22	1.15517	12.9104	458.593	29.6	8.5	.	.	.	8.8	3.5	.	.	.	.	.	94	44	.	3.5	132	32	.	.	.	.	.	.	.
CENESA-47	66	Male	48	1.53	20.50493399974369	7	No	2	1	4820	197000	22.9	1103.78	9.6	462.72	65	3133	2.1	101.22	0.4	19.28	2.38542	2.83843	178.478	29.9	9.7	.	.	.	.	.	.	.	.	.	.	75	44	.	.	145	35	.	.	.	.	.	.	.
CENESA-47	66	Male	48	1.53	20.50493399974369	7	No	2	1	5350	189000	18.8	1005.8	8.6	460.1	69.9	3739.65	2.3	123.05	0.4	21.4	2.18605	3.71809	187.91	31.4	10.1	104.3	33.4	32	8.5	3.6	65	110	41	51	1051	60	37	6.4	3.8	160	39	7.2	2.2	15.4	0.3	142	932.2	199.1
CENESA-47	66	Male	48	1.53	20.50493399974369	7	No	2	1	6120	187000	20.8	1272.96	8.2	501.84	67.9	4155.48	2.7	165.24	0.4	24.48	2.53659	3.26442	146.902	35.1	11.2	.	.	.	.	.	.	.	.	.	.	95	63	.	.	137	28	.	.	.	.	.	.	.
CENESA-47	66	Male	47.9231	1.53	20.47207352859025	7	No	2	1	5940	172000	20.9	1241.46	8.6	510.84	67.1	3985.74	2.9	172.26	0.5	29.7	2.43023	3.21053	138.547	39.3	12.4	107.3	33.8	31.5	8.9	3.7	.	.	.	.	1485	67	42	6.7	4.1	136	37	8.3	.	8.6	0.4	167	757.5	286.7
CENESA-47	66	Male	47.8143	1.53	20.42559943367325	7	No	1	1	5920	178000	15.6	923.52	8.4	497.28	71.9	4256.48	3.7	219.04	0.4	23.68	1.85714	4.60897	192.741	38.5	12	.	.	.	.	.	.	.	.	.	.	51	33	.	.	164	40	.	.	.	.	.	.	.
CENESA-47	66	Male	47.8	1.53	20.41949677474475	8	No	1	1	6030	162000	17.6	1061.28	9.3	560.79	69.1	4166.73	3.6	217.08	0.4	24.12	1.89247	3.92614	152.646	33.8	10.8	.	.	.	8.8	2.7	.	.	.	.	.	59	37	.	3.8	122	27	.	.	.	.	.	.	.
CENESA-47	66	Male	47.5	1.53	20.29134093724636	8	No	1	1	4620	114000	27.5	1270.5	11.3	522.06	56.5	2610.3	4.5	207.9	0.2	9.24	2.43363	2.05455	89.7285	37.5	12.2	.	.	.	.	.	.	.	.	.	.	61	32	.	.	150	35	.	.	.	.	.	.	.
CENESA-47	66	Male	47.7	1.53	20.37677816224529	8	No	1	1	5900	110000	19.3	1138.7	10.2	601.8	68.4	4035.6	1.9	112.1	0.2	11.8	1.89216	3.54404	96.6014	28.5	9.3	105.6	34.4	32.6	8.9	2.4	39	115	49	48	764	71	34	5.9	3.6	140	36	7.5	2.4	26.7	1.9	120	2000	121
CENESA-47	67	Male	47.8	1.53	20.41949677474475	8	No	1	1	5250	168000	17.5	918.75	9	472.5	68.4	3591	4.7	246.75	0.4	21	1.94444	3.90857	182.857	33.2	10.8	.	.	.	.	.	59	122	40	55	.	74	44	.	.	129	34	.	.	.	.	.	.	.
CENESA-47	67	Male	47.5	1.53	20.29134093724636	8	No	1	1	6520	171000	20.5	1336.6	10.3	671.56	64.4	4198.88	4.3	280.36	0.5	32.6	1.99029	3.14146	127.937	36	11.6	110.1	35.4	32.1	8.2	3.8	.	.	.	.	808	68	38	6.5	3.5	113	28	7.3	2.1	10.4	1.32	146	1174	454.4
CENESA-47	67	Male	47.5	1.53	20.29134093724636	8	No	1	1	8420	225000	9.4	791.48	9.1	766.22	80.2	6752.84	1.1	92.62	0.2	16.84	1.03297	8.53191	284.278	37.6	12.1	.	.	.	.	.	.	.	.	.	.	116	65	.	.	141	33	.	.	.	.	.	.	.
CENESA-47	67	Male	47.5	1.53	20.29134093724636	8	No	1	1	9990	236000	6.6	659.34	8.4	839.16	83.3	8321.67	1.4	139.86	0.3	29.97	0.785714	12.6212	357.934	39.6	12.7	.	.	.	8.2	3.9	.	.	.	.	.	63	34	.	3.4	134	35	.	.	.	.	.	.	.
CENESA-47	67	Male	47.5	1.53	20.29134093724636	8	No	1	1	7190	170000	12.5	898.75	12	862.8	73.1	5255.89	2.2	158.18	0.2	14.38	1.04167	5.848	189.152	38.3	12.3	.	.	.	.	.	.	.	.	.	.	124	62	.	.	150	37	.	.	.	.	.	.	.
CENESA-47	67	Male	47.5	1.53	20.29134093724636	8	No	1	1	7350	173000	16.6	1220.1	8.8	646.8	69	5071.5	5.3	389.55	0.3	22.05	1.88636	4.15663	141.792	39.3	12.7	110	35.6	32.3	8.3	4.5	71	151	68	57	957	83	42	6.7	3.8	144	34	7.1	1.9	19	0.27	179	1149	513
CENESA-47	67	Male	47.5	1.53	20.29134093724636	8	No	1	1	5460	193000	17.5	955.5	8.8	480.48	68.7	3751.02	4.5	245.7	0.5	27.3	1.98864	3.92571	201.988	38.6	12.5	.	.	.	.	.	.	.	.	.	.	85	42	.	.	125	39	.	.	.	.	.	.	.
CENESA-48	65	Male	89.6615	NPM	.	5	Yes	1	0	8660	284000	19.3	1671.38	8.2	710.12	67.6	5854.16	4.7	407.02	0.2	17.32	2.35366	3.50259	169.919	37.3	12.2	.	.	.	8.8	6	.	.	.	.	.	17	18	.	3.7	155	44	.	.	.	.	.	.	.
CENESA-48	65	Male	89.475	NPM	.	5	Yes	1	0	9320	340000	15.9	1481.88	5	466	78.7	7334.84	0.3	27.96	0.1	9.32	3.18	4.94969	229.438	40.8	13.4	.	.	.	.	.	.	.	.	.	.	33	24	.	.	179	56	.	.	.	.	.	.	.
CENESA-48	65	Male	89.4786	NPM	.	5	Yes	1	0	7130	271000	16.8	1197.84	9.7	691.61	68.6	4891.18	4.2	299.46	0.7	49.91	1.73196	4.08333	226.241	41.5	13.6	89.4	29.3	32.8	9.2	8.3	143	165	46	93	246	52	39	6.3	3.7	160	47	10.1	4.3	5.4	1.4	189	246.3	214.3
CENESA-48	65	Male	89.5	NPM	.	5	Yes	1	0	8500	288000	18.8	1598	11.5	977.5	63.8	5423	5.4	459	0.5	42.5	1.63478	3.39362	180.225	43.2	14.2	.	.	.	.	.	.	.	.	.	.	80	56	.	.	159	48	.	.	.	.	.	.	.
CENESA-48	65	Male	90	NPM	.	5	Yes	1	0	8980	415000	13.4	1203.32	10.4	933.92	70.1	6294.98	5.8	520.84	0.3	26.94	1.28846	5.23134	344.879	30.7	9.8	92.2	29.4	31.9	9.3	5.8	.	.	.	.	226	25	68	6.5	3.5	146	55	9	4	8.3	3.3	165	499.7	213.8
CENESA-48	66	Male	89.4308	NPM	.	5	Yes	1	0	10130	485000	15.2	1539.76	11.2	1134.56	67.2	6807.36	6.2	628.06	0.2	20.26	1.35714	4.42105	314.984	26.3	8.3	.	.	.	.	.	.	.	.	.	.	20	37	.	.	141	47	.	.	.	.	.	.	.
CENESA-48	66	Male	89.7615	NPM	.	5	Yes	1	0	7760	256000	19	1474.4	.	.	65.3	5067.28	9.6	744.96	1	77.6	.	3.43684	173.63	33.5	9.7	.	.	.	9.2	5.1	.	.	.	.	.	48	44	.	3.8	144	42	.	.	.	.	.	.	.
CENESA-48	66	Male	89.6154	NPM	.	5	Yes	1	0	7110	217000	19.3	1372.23	6.2	440.82	64.2	4564.62	9.4	668.34	0.9	63.99	3.1129	3.32642	158.137	31.4	10.3	.	.	.	.	.	.	.	.	.	.	38	32	.	.	130	40	.	.	.	.	.	.	.
CENESA-48	66	Male	89.2917	NPM	.	5	Yes	1	0	7220	233000	20.1	1451.22	9.2	664.24	62.2	4490.84	7.9	570.38	0.6	43.32	2.18478	3.09453	160.555	35	11.2	91.4	29.4	32.1	7.9	5.3	162	156	32	102	222	43	34	6.7	3.8	184	57	9.2	3.5	9.2	0.3	155	325.9	359.8
CENESA-48	66	Male	89.3308	NPM	.	5	Yes	1	0	8450	323000	15.4	1301.3	6	507	71.5	6041.75	6.5	549.25	0.6	50.7	2.56667	4.64286	248.213	31.9	10.2	.	.	.	.	.	.	.	.	.	.	34	23	.	.	151	47	.	.	.	.	.	.	.
CENESA-48	66	Male	89.2385	NPM	.	5	Yes	1	0	7110	282000	23.2	1649.52	7.4	526.14	61.2	4351.32	7.3	519.03	0.9	63.99	3.13514	2.63793	170.959	32.7	10.6	93.5	30.2	32.3	8.4	4.6	.	.	.	.	277	39	32	6.8	3.8	153	48	9.1	3.3	15.1	0.3	192	438	352.1
CENESA-48	66	Male	89.5	NPM	.	5	Yes	1	0	6340	244000	25.5	1616.7	9.1	576.94	57.6	3651.84	7.1	450.14	0.7	44.38	2.8022	2.25882	150.925	33.2	10.7	.	.	.	.	.	.	.	.	.	.	31	25	.	.	143	41	.	.	.	.	.	.	.
CENESA-48	66	Male	.	NPM	.	6	Yes	1	0	6470	254000	22.7	1468.69	7.6	491.72	61.4	3972.58	7.2	465.84	1.1	71.17	2.98684	2.70485	172.943	38.3	12.6	.	.	.	8.2	5.7	.	.	.	.	.	32	20	.	3.9	131	37	.	.	.	.	.	.	.
CENESA-48	66	Male	89.3333	NPM	.	6	Yes	1	0	9320	340000	15.9	1481.88	5	466	78.7	7334.84	0.3	27.96	0.1	9.32	3.18	4.94969	229.438	40.8	13.4	.	.	.	.	.	.	.	.	.	.	33	24	.	.	179	56	.	.	.	.	.	.	.
CENESA-48	66	Male	89.1667	NPM	.	6	Yes	1	0	7130	271000	16.8	1197.84	9.7	691.61	68.6	4891.18	4.2	299.46	0.7	49.91	1.73196	4.08333	226.241	41.5	13.6	89.4	29.3	32.8	9.2	8.3	143	165	46	93	246	52	39	6.3	3.7	160	47	10.1	4.3	5.4	1.4	189	246.3	214.3
CENESA-48	66	Male	89.5	NPM	.	6	Yes	1	0	6520	235000	18.6	1212.72	7.5	489	69.5	4531.4	3.6	234.72	0.8	52.16	2.48	3.73656	193.779	37	12.3	.	.	.	.	.	219	127	24	62	.	26	16	.	.	136	39	.	.	.	.	.	.	.
CENESA-48	66	Male	89.6667	NPM	.	6	Yes	1	0	7270	251000	23.8	1730.26	6.4	465.28	64.4	4681.88	4.5	327.15	0.9	65.43	3.71875	2.70588	145.065	36.1	11.9	90.4	29.9	33	7.7	5.2	.	.	.	.	135	32	21	6.7	3.4	153	46	8.3	3	16.9	0.28	178	444.3	411.9
CENESA-48	67	Male	89.8	NPM	.	6	Yes	1	0	7300	221000	20.2	1474.6	6.1	445.3	68.1	4971.3	4.9	357.7	0.7	51.1	3.31148	3.37129	149.871	37.8	12.2	.	.	.	.	.	.	.	.	.	.	36	23	.	.	142	40	.	.	.	.	.	.	.
CENESA-48	67	Male	89.9333	NPM	.	6	Yes	1	0	8390	259000	19.9	1669.61	9.4	788.66	63.6	5336.04	6.2	520.18	0.9	75.51	2.11702	3.19598	155.126	35.9	11.8	.	.	.	7.9	6.2	.	.	.	.	.	41	32	.	3.6	138	37	.	.	.	.	.	.	.
CENESA-48	67	Male	89.6	NPM	.	6	Yes	1	0	10000	278000	20.8	2080	6.1	610	67.7	6770	4.8	480	0.6	60	3.40984	3.25481	133.654	38.5	12.4	.	.	.	.	.	.	.	.	.	.	32	21	.	.	166	48	.	.	.	.	.	.	.
CENESA-48	67	Male	89.5667	NPM	.	6	Yes	1	0	9970	225000	17.5	1744.75	5.8	578.26	69.2	6899.24	6.8	677.96	0.7	69.79	3.01724	3.95429	128.958	40.1	13	95	30.7	32.3	7.7	5.6	154	121	35	64	127	33	24	6.9	3.7	171	48	10.1	3.4	16.3	0.19	193	333.3	479.6
CENESA-48	67	Male	89.7333	NPM	.	6	Yes	1	0	8440	196000	17.3	1460.12	6.6	557.04	68.1	5747.64	7.4	624.56	0.6	50.64	2.62121	3.93642	134.236	39.9	12.7	.	.	.	.	.	.	.	.	.	.	32	24	.	.	137	47	.	.	.	.	.	.	.
CENESA-48	67	Male	90.7667	NPM	.	6	Yes	1	0	8950	286000	21.1	1888.45	6.8	608.6	59	5280.5	12.2	1091.9	0.9	80.55	3.10294	2.79621	151.447	41.7	13.3	97.6	31.2	32	7.3	6.7	.	.	.	.	122	36	23	6.8	3.7	162	55	10.6	4.3	15.5	0.21	173	456.7	552.7
CENESA-48	67	Male	90.9333	NPM	.	6	Yes	1	0	9450	296000	15.6	1474.2	7.1	670.95	68.5	6473.25	8.1	765.45	0.7	66.15	2.19718	4.39103	200.787	42.7	13.8	.	.	.	.	.	.	.	.	.	.	31	19	.	.	144	41	.	.	.	.	.	.	.
CENESA-48	67	Male	85.3	NPM	.	7	Yes	1	0	9260	303000	18.7	1731.62	6.2	574.12	69.4	6426.44	5	463	0.7	64.82	3.01613	3.71123	174.981	44.6	14.4	.	.	.	7.7	6.8	.	.	.	.	.	26	16	.	3.6	151	43	.	.	.	.	.	.	.
CENESA-48	67	Male	85	NPM	.	7	Yes	1	0	10740	248000	20.8	2233.92	6.9	741.06	68.2	7324.68	3.6	386.64	0.5	53.7	3.01449	3.27885	111.016	49.6	15.7	.	.	.	.	.	.	.	.	.	.	27	15	.	.	175	54	.	.	.	.	.	.	.
CENESA-48	68	Male	83.3333	NPM	.	7	Yes	1	0	7780	357000	25	1945	6.5	505.7	52.2	4061.16	15.6	1213.68	0.7	54.46	3.84615	2.088	183.548	24.5	7.7	.	.	.	8.3	2.1	.	.	.	.	.	6	13	.	.	96	27	.	.	.	.	.	857.7	141.1
CENESA-48	68	Male	80	NPM	.	7	Yes	1	0	7290	271000	23.9	1742.31	7	510.3	54.5	3973.05	13.8	1006.02	0.8	58.32	3.41429	2.28033	155.541	34	.	.	.	.	.	.	.	.	.	.	.	13	15	.	.	139	44	.	.	.	.	.	.	.
CENESA-48	68	Male	79.1667	NPM	.	7	Yes	1	0	7970	185000	26.7	2127.99	6.5	518.05	57	4542.9	9.1	725.27	0.7	55.79	4.10769	2.13483	86.9365	41.6	13.1	92.8	29.3	31.6	8.3	5.9	179	132	34	71	102	16	17	7	3.3	192	58	8.4	3.4	8.4	0.27	183	131.6	326.9
CENESA-48	68	Male	78.5	NPM	.	7	Yes	1	0	7470	253000	23.7	1770.39	7	522.9	61.2	4571.64	7.2	537.84	0.9	67.23	3.38571	2.58228	142.906	45.8	14.5	.	.	.	.	.	.	.	.	.	.	22	20	.	.	149	27	.	.	.	.	.	.	.
CENESA-48	68	Male	78.5	NPM	.	7	Yes	1	0	8210	228000	18.4	1510.64	6.5	533.65	70	5747	4.8	394.08	0.3	24.63	2.83077	3.80435	150.929	43.3	13.5	89.4	27.9	31.2	7.4	5.8	.	.	.	.	102	16	14	6.6	3.3	173	48	8.9	3.5	5.6	1.47	201	42.94	652.3
CENESA-48	68	Male	78.6	NPM	.	7	Yes	1	0	7080	191000	28.2	1996.56	6.8	481.44	58.4	4134.72	6.2	438.96	0.4	28.32	4.14706	2.07092	95.6645	46	14.2	.	.	.	.	.	.	.	.	.	.	18	13	.	.	157	63	.	.	.	.	.	.	.
CENESA-49	64	Male	.	1.8	.	3	Yes	1	1	7290	138000	32.4	2361.96	11.9	867.51	51.8	3776.22	3.4	247.86	0.5	36.45	2.72269	1.59877	58.4261	40	13.3	.	.	.	8.7	5.8	.	.	.	.	.	42	31	.	3.9	155	53	.	.	.	.	.	.	.
CENESA-49	65	Male	.	1.8	.	3	Yes	1	1	7820	173000	30.8	2408.56	10.7	836.74	55	4301	3.1	242.42	0.4	31.28	2.8785	1.78571	71.8271	35	11.5	.	.	.	.	.	.	.	.	.	.	38	29	.	.	166	64	.	.	.	.	.	.	.
CENESA-49	65	Male	.	1.8	.	3	Yes	1	1	5710	175000	35.2	2009.92	17.9	1022.09	40.4	2306.84	4.4	251.24	2.1	119.91	1.96648	1.14773	87.0681	34.7	11.2	98.3	31.7	32.3	8.9	5.4	78	128	45	55	189	24	24	7.8	3.9	146	50	12.2	5	15.7	0.1	150	726.5	73.74
CENESA-49	65	Male	.	1.8	.	3	Yes	1	1	5680	169000	31.9	1811.92	11.6	658.88	51.2	2908.16	4.8	272.64	0.5	28.4	2.75	1.60502	93.2712	34.4	11.5	.	.	.	.	.	.	.	.	.	.	28	22	.	.	127	41	.	.	.	.	.	.	.
CENESA-49	65	Male	.	1.8	.	3	Yes	1	1	6550	177000	35	2292.5	12.7	831.85	49.6	3248.8	2.4	157.2	0.3	19.65	2.75591	1.41714	77.2083	34.7	11.7	96.9	32.7	33.7	9.7	5.9	.	.	.	.	204	29	22	7.6	3.9	131	49	12.2	5.3	14	0.1	147	662	66.74
CENESA-49	65	Male	.	1.8	.	3	Yes	1	1	6170	179000	36.8	2270.56	12.3	758.91	46.4	2862.88	4.2	259.14	0.3	18.51	2.99187	1.26087	78.8352	33.2	11.2	.	.	.	.	.	.	.	.	.	.	32	26	.	.	130	36	.	.	.	.	.	.	.
CENESA-49	65	Male	.	1.8	.	3	Yes	1	1	5660	170000	32.8	1856.48	6.4	362.24	59	3339.4	1.2	67.92	0.6	33.96	5.125	1.79878	91.5711	36.9	11.2	.	.	.	9.6	3.6	.	.	.	.	.	27	24	.	4.1	138	54	.	.	.	.	.	.	.
CENESA-49	65	Male	.	1.8	.	3	Yes	1	1	6500	168000	36.2	2353	8.2	533	51.3	3334.5	3.6	234	0.7	45.5	4.41463	1.41713	71.3982	36.8	12.1	.	.	.	.	.	.	.	.	.	.	32	29	.	.	155	53	.	.	.	.	.	.	.
CENESA-49	65	Male	.	1.8	.	3	Yes	1	1	6420	184000	36.1	2317.62	7.8	500.76	51.1	3280.62	4.1	263.22	0.9	57.78	4.62821	1.41551	79.3918	38.7	12.5	96.5	31.2	32.3	8.8	5.6	50	117	36	56	188	31	23	7.5	4	154	47	13	5	12.6	0.1	137	321.3	110.2
CENESA-49	65	Male	.	1.8	.	3	Yes	1	1	7140	158000	29.2	2084.88	8.2	585.48	58.5	4176.9	3.5	249.9	0.6	42.84	3.56098	2.00342	75.7837	36.5	11.7	.	.	.	.	.	.	.	.	.	.	48	24	.	.	134	41	.	.	.	.	.	.	.
CENESA-49	65	Male	.	1.8	.	3	Yes	1	1	7930	219000	35.5	2815.15	8.4	666.12	49.1	3893.63	6.1	483.73	0.9	71.37	4.22619	1.3831	77.7934	38	12	96.8	30.6	31.6	8.7	5.9	.	.	.	.	219	64	27	7.6	4.1	178	56	12.7	5	14.7	0.4	175	491	127.9
CENESA-49	65	Male	.	1.8	.	3	Yes	1	1	9160	205000	16.5	1511.4	4.7	430.52	75	6870	3.1	283.96	0.7	64.12	3.51064	4.54545	135.636	38.3	12.2	.	.	.	.	.	.	.	.	.	.	38	29	.	.	151	47	.	.	.	.	.	.	.
CENESA-49	66	Male	74.5333	1.8	23.00411522633745	4	Yes	1	1	7820	173000	30.8	2408.56	10.7	836.74	55	4301	3.1	242.42	0.4	31.28	2.8785	1.78571	71.8271	35	11.5	.	.	.	.	.	.	.	.	.	.	38	29	.	.	166	64	.	.	.	.	.	.	.
CENESA-49	66	Male	74.7333	1.8	23.06584362139918	4	Yes	1	1	5710	175000	35.2	2009.92	17.9	1022.09	40.4	2306.84	4.4	251.24	2.1	119.91	1.96648	1.14773	87.0681	34.7	11.2	98.3	31.7	32.3	8.9	5.4	78	128	45	55	189	24	24	7.8	3.9	146	50	12.2	5	15.7	0.1	150	726.5	73.74
CENESA-49	66	Male	75.2667	1.8	23.23045267489712	4	Yes	1	1	8690	191000	36.5	3171.85	7.3	634.37	53.7	4666.53	1.9	165.11	0.6	52.14	5	1.47123	60.2172	34.5	11.3	.	.	.	.	.	63	141	49	72	.	15	12	.	.	126	37	.	.	.	.	.	.	.
CENESA-49	66	Male	75.3	1.8	23.24074074074074	4	Yes	1	1	7660	167000	39.4	3018.04	8.9	681.74	48	3676.8	2.9	222.14	0.8	61.28	4.42697	1.21827	55.3339	39.6	13.1	95.4	31.6	33.1	9.3	3.3	.	.	.	.	124	21	18	7.6	3.8	129	45	12.2	5.2	20.9	0.15	167	459.3	72.66
CENESA-49	66	Male	75.4333	1.8	23.28189300411523	4	Yes	1	1	9200	178000	34.6	3183.2	8.7	800.4	55.1	5069.2	1.3	119.6	0.3	27.6	3.97701	1.59249	55.9186	40.5	13.5	.	.	.	.	.	.	.	.	.	.	22	13	.	.	175	.	.	.	.	.	.	.	.
CENESA-49	66	Male	75.2667	1.8	23.23045267489712	4	Yes	1	1	6750	152000	35.2	2376	8.9	600.75	54.3	3665.25	1.1	74.25	0.5	33.75	3.95506	1.54261	63.9731	38.3	12.4	.	.	.	8.8	3.9	.	.	.	.	.	28	18	.	3.8	127	41	.	.	.	.	.	.	.
CENESA-49	66	Male	75.3667	1.8	23.26131687242798	4	Yes	1	1	6680	204000	37.6	2511.68	10.8	721.44	47.4	3166.32	3.5	233.8	0.7	46.76	3.48148	1.26064	81.2205	37.1	12.2	.	.	.	.	.	.	.	.	.	.	24	17	.	.	133	39	.	.	.	.	.	.	.
CENESA-49	66	Male	75.8667	1.8	23.4156378600823	4	Yes	1	1	7970	181000	27	2151.9	8	637.6	62.2	4957.34	2.2	175.34	0.6	47.82	3.375	2.3037	84.1117	37.2	12.1	97.4	31.7	32.5	8.7	4.6	55	120	45	67	130	20	18	6.8	3.6	152	48	11.6	4.4	8.4	0.87	151	380.1	172.5
CENESA-49	66	Male	76.1	1.8	23.48765432098766	4	Yes	1	1	7900	211000	29.7	2346.3	9.2	726.8	58.1	4589.9	2.5	197.5	0.5	39.5	3.22826	1.95623	89.9288	37.9	12.3	.	.	.	.	.	.	.	.	.	.	26	18	.	.	120	36	.	.	.	.	.	.	.
CENESA-49	66	Male	76.5	1.8	23.61111111111111	4	Yes	1	1	7500	163000	27.1	2032.5	8.7	652.5	60.4	4530	3.1	232.5	0.7	52.5	3.11494	2.22878	80.1968	37	12.1	94.2	30.7	32.6	9.2	4.7	.	.	.	.	136	18	19	7.1	3.7	127	43	12.2	4.6	12.4	0.2	186	310.8	133.2
CENESA-49	66	Male	76.3	1.8	23.54938271604938	4	Yes	1	1	9480	163000	29.8	2825.04	11.3	1071.24	56.5	5356.2	1.8	170.64	0.6	56.88	2.63717	1.89597	57.6983	38.3	12.5	.	.	.	.	.	.	.	.	.	.	23	22	.	.	160	54	.	.	.	.	.	.	.
CENESA-49	66	Male	76.0667	1.8	23.47736625514403	5	Yes	1	1	8460	153000	25.1	2123.46	11.2	947.52	60.9	5152.14	2.3	194.58	0.5	42.3	2.24107	2.42629	72.0522	36.7	11.9	.	.	.	8.4	4.3	.	.	.	.	.	15	16	.	3.6	120	36	.	.	.	.	.	.	.
CENESA-49	67	Male	76	1.8	23.45679012345679	5	Yes	1	1	8530	215000	31.1	2652.83	9.5	810.35	55.9	4768.27	2.9	247.37	0.6	51.18	3.27368	1.79743	81.0455	40.6	12.8	.	.	.	.	.	.	.	.	.	.	16	19	.	.	160	55	.	.	.	.	.	.	.
CENESA-49	67	Male	76	1.8	23.45679012345679	5	Yes	1	1	6670	141000	29.8	1987.66	8.6	573.62	55.1	3675.17	5.5	366.85	1	66.7	3.46512	1.84899	70.9377	40.6	12.1	.	.	.	.	.	.	.	.	.	.	23	23	.	.	116	41	.	.	.	.	.	.	.
CENESA-49	67	Male	76	1.8	23.45679012345679	5	Yes	1	1	7270	203000	5.4	392.58	1.9	138.13	92.7	6739.29	0	0	0	0	2.84211	17.1667	517.092	37.4	12.5	.	.	.	8.5	4.6	.	.	.	.	.	26	18	.	.	220	83	.	.	.	.	.	476.7	161
CENESA-49	67	Male	76	1.8	23.45679012345679	5	Yes	1	1	6130	142000	28.9	1771.57	10	613	56.6	3469.58	4	245.2	0.5	30.65	2.89	1.95848	80.1549	38.4	.	.	.	.	.	.	.	.	.	.	.	25	21	.	.	103	39	.	.	.	.	.	.	.
CENESA-49	67	Male	76.1	1.8	23.48765432098766	5	Yes	1	1	8810	145000	24.5	2158.45	6.5	572.65	66.9	5893.89	1.6	140.96	0.5	44.05	3.76923	2.73061	67.1778	37	11.9	96.8	31.1	32.2	8.6	4.2	55	163	53	101	156	19	16	7	3.9	145	38	12.2	4.3	14	0.06	183	380.9	164.5
CENESA-49	67	Male	75.3333	1.8	23.25102880658436	5	Yes	1	1	4960	94000	15.4	763.84	4.8	238.08	79.7	3953.12	0	0	0.1	4.96	3.20833	5.17532	123.062	38.4	12.9	.	.	.	.	.	.	.	.	.	.	19	31	.	.	119	43	.	.	.	.	.	.	.
CENESA-49	67	Male	74	1.8	22.83950617283951	5	Yes	1	1	7060	149000	19.4	1369.64	10	706	67.8	4786.68	2.5	176.5	0.3	21.18	1.94	3.49485	108.788	37	11.6	94.5	29.8	31.5	9.6	4.6	.	.	.	.	155	18	17	.	3.1	122	35	10.3	3.7	7.2	1.67	148	515.4	124.8
CENESA-49	67	Male	74.1667	1.8	22.89094650205761	5	Yes	1	1	8200	196000	22.4	1836.8	11.6	951.2	62.8	5149.6	2.4	196.8	0.8	65.6	1.93103	2.80357	106.707	35.8	11.4	.	.	.	.	.	.	.	.	.	.	21	21	.	.	150	54	.	.	.	.	.	.	.
CENESA-50	64	Male	58	1.62	22.10028959000152	24	No	1	0	5960	208000	19.3	1150.28	9.7	578.12	65.1	3879.96	5.7	339.72	0.2	11.92	1.98969	3.37306	180.826	43.6	13.9	.	.	.	10.1	3.3	.	.	.	.	.	16	23	.	4.1	187	42	.	.	.	.	.	.	.
CENESA-50	64	Male	58.0667	1.62	22.12569222171417	24	No	1	0	5230	261000	22.8	1192.44	13.6	711.28	58.2	3043.86	5	261.5	0.4	20.92	1.67647	2.55263	218.879	43.3	13.5	.	.	.	.	.	.	.	.	.	.	32	36	.	.	159	40	.	.	.	.	.	.	.
CENESA-50	64	Male	58.4538	1.62	22.27322289050684	24	No	1	0	4110	193000	27	1109.7	13.6	558.96	53.1	2182.41	6.1	250.71	0.2	8.22	1.98529	1.96667	173.921	44.4	14.3	92.5	29.8	32.2	9.6	3.6	196	198	33	121	253	15	20	7.3	4	194	49	10	3.4	6.1	1.5	136	748.3	168
CENESA-50	64	Male	58.5154	1.62	22.29667147362621	24	No	1	0	4280	206000	27.6	1181.28	13.8	590.64	52.3	2238.44	5.8	248.24	0.5	21.4	2	1.89493	174.387	44	14.2	.	.	.	.	.	.	.	.	.	.	15	20	.	.	223	58	.	.	.	.	.	.	.
CENESA-50	64	Male	58.7231	1.62	22.37581044165405	24	No	1	0	4560	187000	24.8	1130.88	11.4	519.84	56.1	2558.16	7.5	342	0.2	9.12	2.17544	2.2621	165.358	44	14.4	91.7	30	32.7	9.7	2.6	.	.	.	.	295	14	17	7.2	4	164	43	9.2	3.3	13	1	132	600.5	152.5
CENESA-50	64	Male	58.5923	1.62	22.32598220252541	24	No	1	0	4270	202000	23.4	999.18	11.7	499.59	56.5	2412.55	8.2	350.14	0.2	8.54	2	2.41453	202.166	39.6	12.8	.	.	.	.	.	.	.	.	.	.	11	21	.	.	133	32	.	.	.	.	.	.	.
CENESA-50	64	Male	57.1462	1.62	21.77494049922033	24	No	1	0	5240	235000	18	943.2	5.2	272.48	71.9	3767.56	4.5	235.8	0.4	20.96	3.46154	3.99444	249.152	38.7	11.2	100.9	29.1	28.8	9.7	2.6	.	.	.	.	.	17	28	.	4	159	42	.	.	.	.	.	.	.
CENESA-50	64	Male	57.2143	1.62	21.80090143053106	24	No	1	0	4700	196000	19.9	935.3	9.1	427.7	63.4	2979.8	7.1	333.7	0.5	23.5	2.18681	3.18593	209.558	32.4	10.3	.	.	.	.	.	.	.	.	.	.	13	21	.	.	220	51	.	.	.	.	.	.	.
CENESA-50	64	Male	56.9583	1.62	21.70337346949144	24	No	1	0	3700	181000	19.9	736.3	9.9	366.3	63.6	2353.2	6	222	0.6	22.2	2.0101	3.19598	245.824	30	9.6	91	29.2	32	9.2	3	92	169	45	102	343	12	20	6.7	3.8	236	58	8.6	2.6	4.8	1.2	129	482.1	458.9
CENESA-50	65	Male	56.6	1.62	21.56683432403597	24	No	1	0	5580	178000	13.3	742.14	8.7	485.46	73.8	4118.04	3.8	212.04	0.4	22.32	1.52874	5.54887	239.847	31.8	10.3	.	.	.	.	.	.	.	.	.	.	17	18	.	.	216	51	.	.	.	.	.	.	.
CENESA-50	65	Male	56.3385	1.62	21.46717784577866	24	No	1	0	5800	200000	16.3	945.4	6.5	377	72.3	4193.4	4.6	266.8	0.3	17.4	2.50769	4.43558	211.551	34.2	10.7	94.5	29.5	31.2	9.6	2.8	.	.	.	.	439	14	21	7	3.9	177	52	8.8	3.2	4.8	3	136	536.4	274.4
CENESA-50	65	Male	55.8154	1.62	21.26786488926406	24	No	1	0	4340	194000	18.7	811.58	9.1	394.94	64.5	2799.3	7.2	312.48	0.5	21.7	2.05494	3.4492	239.04	36.5	11.2	.	.	.	.	.	.	.	.	.	.	11	17	.	.	165	37	.	.	.	.	.	.	.
CENESA-50	65	Male	56	1.62	21.33821063862216	25	No	1	0	4680	279000	17.7	828.36	10.1	472.68	68.3	3196.44	3.5	163.8	0.4	18.72	1.75248	3.85876	336.81	37	12.7	.	.	.	8.7	4.6	.	.	.	.	.	12	16	.	3.9	198	44	.	.	.	.	.	.	.
CENESA-50	65	Male	56	1.62	21.33821063862216	25	No	1	0	5230	261000	22.8	1192.44	13.6	711.28	58.2	3043.86	5	261.5	0.4	20.92	1.67647	2.55263	218.879	43.3	13.5	.	.	.	.	.	.	.	.	.	.	32	36	.	.	159	40	.	.	.	.	.	.	.
CENESA-50	65	Male	56	1.62	21.33821063862216	25	No	1	0	4110	193000	27	1109.7	13.6	558.96	53.1	2182.41	6.1	250.71	0.2	8.22	1.98529	1.96667	173.921	44.4	14.3	92.5	29.8	32.2	9.6	3.6	196	198	33	121	253	15	20	7.3	4	194	49	10	3.4	6.1	1.5	136	748.3	168
CENESA-50	65	Male	55.7333	1.62	21.23660011177157	25	No	1	0	4660	225000	18.7	871.42	9.2	428.72	62.7	2921.82	9.1	424.06	0.3	13.98	2.03261	3.35294	258.199	35.6	11.6	.	.	.	.	.	136	192	39	126	.	12	16	.	.	213	50	.	.	.	.	.	.	.
CENESA-50	65	Male	55.4	1.62	21.10958695320835	25	No	1	0	5100	209000	20.6	1050.6	9.5	484.5	62.7	3197.7	6.7	341.7	0.5	25.5	2.16842	3.04369	198.934	36.4	11.6	93.8	29.9	31.9	9.5	3.1	.	.	.	.	263	12	18	7.5	3.9	171	35	8.5	2.2	14.3	1.55	134	883.3	362.2
CENESA-50	65	Male	54.8933	1.62	20.91652695219225	25	No	1	0	4800	214000	18.6	892.8	9.7	465.6	64.1	3076.8	7.1	340.8	0.5	24	1.91753	3.44624	239.695	34.5	11.3	.	.	.	.	.	.	.	.	.	.	16	22	.	.	185	38	.	.	.	.	.	.	.
CENESA-50	65	Male	55.0667	1.62	20.98257379464512	25	No	1	0	5980	275000	14.9	891.02	10.3	615.94	71.2	4257.76	3.2	191.36	0.4	23.92	1.4466	4.77852	308.635	30.9	10.5	.	.	.	9.4	3.3	.	.	.	.	.	12	16	.	3.7	186	36	.	.	.	.	.	.	.
CENESA-50	65	Male	54.8667	1.62	20.90636589950719	25	No	1	0	6960	326000	17.7	1231.92	10.9	758.64	67.6	4704.96	3.4	236.64	0.4	27.84	1.62385	3.81921	264.628	31.6	10.4	.	.	.	.	.	.	.	.	.	.	14	17	.	.	224	47	.	.	.	.	.	.	.
CENESA-50	65	Male	54.4	1.62	20.72854747751867	25	No	1	0	6060	221000	18.1	1096.86	8	484.8	67.3	4078.38	6.2	375.72	0.4	24.24	2.2625	3.71823	201.484	34.4	11.4	97.4	32.2	33.1	8.6	3.6	88	176	45	116	238	20	23	7.5	4	212	48	8.2	2.2	12.1	1.34	146	1197	622.3
CENESA-50	66	Male	54.5	1.62	20.76665142508763	25	No	1	0	6020	224000	20.7	1246.14	10.8	650.16	62.5	3762.5	5.5	331.1	0.5	30.1	1.91667	3.01932	179.755	37.3	12.1	.	.	.	.	.	.	.	.	.	.	14	19	.	.	212	48	.	.	.	.	.	.	.
CENESA-50	66	Male	54.9	1.62	20.91906721536351	25	No	1	0	5670	236000	19.2	1088.64	9.9	561.33	65.1	3691.17	5.5	311.85	0.3	17.01	1.93939	3.39062	216.784	41.8	13.8	96.3	31.7	32.9	8.7	4.3	.	.	.	.	307	11	15	7.6	4	206	51	8.8	2.8	8.9	2.97	134	934.3	774.2
CENESA-50	66	Male	55.4333	1.62	21.12228826906467	25	No	1	0	5670	191000	19.5	1105.65	9.1	515.97	62.8	3560.76	8.1	459.27	0.5	28.35	2.14286	3.22051	172.749	41.5	13.6	.	.	.	.	.	.	.	.	.	.	11	25	.	.	163	36	.	.	.	.	.	.	.
CENESA-50	66	Male	55.3	1.62	21.07148300563938	26	No	1	0	5900	193000	19.4	1144.6	8.9	525.1	64.3	3793.7	7	413	0.4	23.6	2.17978	3.31443	168.618	40	12.9	.	.	.	9	3.9	.	.	.	.	.	14	24	.	4	172	41	.	.	.	.	.	.	.
CENESA-50	66	Male	55.4333	1.62	21.12228826906467	26	No	1	0	5600	208000	22.8	1276.8	10	560	59.6	3337.6	7.1	397.6	0.5	28	2.28	2.61403	162.907	41.5	13.5	.	.	.	.	.	.	.	.	.	.	11	22	.	.	211	51	.	.	.	.	.	.	.
CENESA-50	66	Male	56.1667	1.62	21.40171721790377	26	No	1	0	5230	211000	30.4	1589.92	7.6	397.48	55.7	2913.11	6	313.8	0.3	15.69	4	1.83224	132.711	48.6	15.1	.	.	.	.	.	.	.	.	.	.	18	27	.	.	230	54	.	.	.	.	.	.	.
CENESA-50	66	Male	57	1.62	21.71925011431184	26	No	1	0	6890	246000	20.5	1412.45	10	689	64.7	4457.83	4.4	303.16	0.4	27.56	2.05	3.1561	174.165	47.9	15.3	.	.	.	8.1	6.3	.	.	.	.	.	20	28	.	.	223	54	.	.	.	.	.	1252	827.3
CENESA-50	66	Male	57.1667	1.62	21.78275669359345	26	No	1	0	6120	190000	21.5	1315.8	8.3	507.96	64.1	3922.92	5.7	348.84	0.4	24.48	2.59036	2.9814	144.399	45.6	.	.	.	.	.	.	.	.	.	.	.	25	31	.	.	219	51	.	.	.	.	.	.	.
CENESA-50	66	Male	57.3667	1.62	21.85896458873139	26	No	1	0	5030	179000	17.5	880.25	9.8	492.94	67.8	3410.34	4.4	221.32	0.5	25.15	1.78571	3.87429	203.351	43.2	14.1	98.8	32.3	32.7	8.4	2.8	129	107	33	50	193	20	28	7.5	3.9	143	33	9.4	3.1	12.6	1.11	137	1440	531.6
CENESA-50	67	Male	57.4	1.62	21.87166590458771	26	No	1	0	5790	189000	26.4	1528.56	9.4	544.26	58.3	3375.57	5.5	318.45	0.4	23.16	2.80851	2.20833	123.646	40.8	13.8	.	.	.	.	.	.	.	.	.	.	12	23	.	.	141	38	.	.	.	.	.	.	.
CENESA-50	67	Male	57.3	1.62	21.83356195701875	26	No	1	0	5400	208000	25.7	1387.8	8.9	480.6	58.1	3137.4	7	378	0.3	16.2	2.88764	2.2607	149.878	44	14.5	99.6	32.8	33	8.8	3.2	.	.	.	.	123	17	26	7.7	4.1	161	41	9	3	8.2	0.78	146	1066	370.8
CENESA-50	67	Male	57	1.62	21.71925011431184	26	No	1	0	5530	188000	23.2	1282.96	11.2	619.36	59.7	3301.41	5.7	315.21	0.2	11.06	2.07143	2.57328	146.536	43.1	13.9	.	.	.	.	.	.	.	.	.	.	17	23	.	.	182	40	.	.	.	.	.	.	.
CENESA-51	63	Female	46.4	1.44	22.37654320987654	10	Yes	1	1	6340	222000	29.3	1857.62	6.8	431.12	60.1	3810.34	3.5	221.9	0.3	19.02	4.30882	2.05119	119.508	39.5	12.8	.	.	.	9.6	3.9	.	.	.	.	.	9	14	.	3.7	136	26	.	.	.	.	.	.	.
CENESA-51	63	Female	46.8	1.44	22.56944444444444	10	Yes	1	1	7090	209000	39.1	2772.19	9.9	701.91	48.5	3438.65	2.1	148.89	0.4	28.36	3.94949	1.24041	75.3917	43.5	14.1	.	.	.	.	.	.	.	.	.	.	16	17	.	.	126	32	.	.	.	.	.	.	.
CENESA-51	63	Female	46.9	1.44	22.61766975308642	10	Yes	1	1	4100	212000	32.2	1320.2	13.4	549.4	50	2050	2.9	118.9	1.5	61.5	2.40299	1.5528	160.582	42.5	13.8	92.8	30.1	32.5	9.8	3.6	132	136	32	73	329	18	17	7	4	134	25	7.5	2.2	5.9	0.5	122	370.7	599.5
CENESA-51	63	Female	47	1.44	22.6658950617284	10	Yes	1	1	7550	250000	29.1	2197.05	7.9	596.45	61.6	4650.8	1.3	98.15	0.1	7.55	3.68354	2.11684	113.789	43.2	14.1	.	.	.	.	.	.	.	.	.	.	14	17	.	.	179	41	.	.	.	.	.	.	.
CENESA-51	64	Female	47.2	1.44	22.76234567901235	10	Yes	1	1	7520	154000	27.5	2068	8	601.6	61.9	4654.88	2.3	172.96	0.3	22.56	3.4375	2.25091	74.4681	41.5	13.8	90.6	30.1	33.3	10.9	4.9	.	.	.	.	365	20	15	7.1	4.1	119	22	5.9	1.6	14.7	0.6	118	667.4	261.5
CENESA-51	64	Female	47.5	1.44	22.90702160493827	10	Yes	1	1	5760	194000	30.4	1751.04	9.5	547.2	57.5	3312	2.3	132.48	0.3	17.28	3.2	1.89145	110.791	41.5	14	.	.	.	.	.	.	.	.	.	.	18	17	.	.	155	47	.	.	.	.	.	.	.
CENESA-51	64	Female	47.9	1.44	23.09992283950617	10	Yes	1	1	5600	186000	45.1	2525.6	6	336	45.9	2570.4	2.5	140	0.5	28	7.51667	1.01774	73.6459	47.6	14.1	102.1	30.3	29.6	10.8	4.9	.	.	.	.	.	19	20	.	4.2	164	43	.	.	.	.	.	.	.
CENESA-51	64	Female	47.7	1.44	23.00347222222223	10	Yes	1	1	5640	250000	37.1	2092.44	7.2	406.08	53.4	3011.76	1.5	84.6	0.8	45.12	5.15278	1.43935	119.478	40.3	13.4	.	.	.	.	.	.	.	.	.	.	32	21	.	.	181	40	.	.	.	.	.	.	.
CENESA-51	64	Female	47.5	1.44	22.90702160493827	10	Yes	1	1	5220	191000	32.7	1706.94	5.9	307.98	59	3079.8	1.9	99.18	0.5	26.1	5.54237	1.80428	111.896	42.6	14.2	91.4	30.6	33.4	10.1	7.4	119	148	35	64	310	15	14	7.1	4.1	192	38	8	2.4	10.6	0.1	161	120.2	510.1
CENESA-51	64	Female	47.5	1.44	22.90702160493827	10	Yes	1	1	5890	232000	30.6	1802.34	6.6	388.74	61.4	3616.46	0.7	41.23	0.7	41.23	4.63636	2.00654	128.722	38	12.5	.	.	.	.	.	.	.	.	.	.	34	23	.	.	162	28	.	.	.	.	.	.	.
CENESA-51	64	Female	47.3	1.44	22.81057098765432	10	Yes	1	1	6240	248000	31.6	1971.84	6.5	405.6	58.7	3662.88	2.4	149.76	0.8	49.92	4.86154	1.85759	125.771	34.4	10.9	93.9	29.7	31.6	.	2.7	.	.	.	.	317	16	15	6.7	4.1	116	21	6.8	1.9	10.6	0.1	150	166.6	76.92
CENESA-51	64	Female	45.5	1.44	21.94251543209877	10	Yes	1	1	4510	205000	46.3	2088.13	6.8	306.68	45.8	2065.58	0.5	22.55	0.6	27.06	6.80882	0.989201	98.174	32.1	10.6	.	.	.	.	.	.	.	.	.	.	26	23	.	.	93	16	.	.	.	.	.	.	.
CENESA-51	64	Female	45.3333	1.44	21.86213991769548	11	Yes	1	1	5560	239000	30.9	1718.04	6	333.6	60.4	3358.24	2.1	116.76	0.6	33.36	5.15	1.95469	139.112	35.5	11.5	.	.	.	8.9	5.3	.	.	.	.	.	11	12	.	4	145	31	.	.	.	.	.	.	.
CENESA-51	64	Female	45.4	1.44	21.89429012345679	11	Yes	1	1	7090	209000	39.1	2772.19	9.9	701.91	48.5	3438.65	2.1	148.89	0.4	28.36	3.94949	1.24041	75.3917	43.5	14.1	.	.	.	.	.	.	.	.	.	.	16	17	.	.	126	32	.	.	.	.	.	.	.
CENESA-51	64	Female	45.7667	1.44	22.07111625514404	11	Yes	1	1	4100	212000	32.2	1320.2	13.4	549.4	50	2050	2.9	118.9	1.5	61.5	2.40299	1.5528	160.582	42.5	13.8	92.8	30.1	32.5	9.8	3.6	132	136	32	73	329	18	17	7	4	134	25	7.5	2.2	5.9	0.5	122	370.7	599.5
CENESA-51	64	Female	45.7	1.44	22.03896604938272	11	Yes	1	1	6320	203000	39.1	2471.12	4.9	309.68	53.8	3400.16	1.7	107.44	0.5	31.6	7.97959	1.37596	82.149	41.8	13.6	.	.	.	.	.	117	135	41	70	.	11	13	.	.	129	26	.	.	.	.	.	.	.
CENESA-51	65	Female	46.0333	1.44	22.1997170781893	11	Yes	1	1	5520	199000	41.9	2312.88	4.8	264.96	51.3	2831.76	1.8	99.36	0.2	11.04	8.72917	1.22434	86.0399	42.9	14.1	90.5	29.7	32.8	10.8	3.9	.	.	.	.	187	12	11	7.2	4.2	160	28	7.1	1.6	13.6	0.24	168	70.28	423
CENESA-51	65	Female	46.1	1.44	22.23186728395062	11	Yes	1	1	6600	195000	34.5	2277	6.9	455.4	56.4	3722.4	1.4	92.4	0.8	52.8	5	1.63478	85.639	40.9	13.5	.	.	.	.	.	.	.	.	.	.	17	11	.	.	152	29	.	.	.	.	.	.	.
CENESA-51	65	Female	45.4333	1.44	21.91036522633745	11	Yes	1	1	5790	168000	31.8	1841.22	5.6	324.24	58.9	3410.31	3.1	179.49	0.6	34.74	5.67857	1.8522	91.2439	37.2	12.1	.	.	.	11.1	6.5	.	.	.	.	.	13	11	.	4.1	122	26	.	.	.	.	.	.	.
CENESA-51	65	Female	46.1667	1.44	22.26401748971194	11	Yes	1	1	5530	236000	30.2	1670.06	6.7	370.51	59.1	3268.23	3	165.9	1	55.3	4.50746	1.95695	141.312	34.2	11.3	.	.	.	.	.	.	.	.	.	.	18	13	.	.	136	26	.	.	.	.	.	.	.
CENESA-51	65	Female	45.2	1.44	21.79783950617284	11	Yes	1	1	6110	469000	14.7	898.17	5.8	354.38	77.3	4723.03	1.3	79.43	0.9	54.99	2.53448	5.2585	522.173	30.1	9.7	.	.	.	.	.	.	.	.	.	.	9	43	.	.	137	31	.	.	.	.	.	.	.
CENESA-51	65	Female	.	1.44	.	11	Yes	1	1	6690	285000	25.6	1712.64	5.4	361.26	66.6	4455.54	1.7	113.73	0.7	46.83	4.74074	2.60156	166.41	33.2	10.7	94	30.3	32.2	8.9	5.3	.	.	.	.	252	10	10	8.4	4.7	226	41	6.6	1.8	6	0.32	225	106.4	920.7
CENESA-51	65	Female	.	1.44	.	11	Yes	1	1	7970	239000	29.9	2383.03	4.6	366.62	63.6	5068.92	1.3	103.61	0.6	47.82	6.5	2.12709	100.292	36.6	11.3	.	.	.	.	.	.	.	.	.	.	10	12	.	.	188	47	.	.	.	.	.	.	.
CENESA-51	65	Female	45.2	1.44	21.79783950617284	12	Yes	1	1	5770	212000	36.2	2088.74	5.7	328.89	54	3115.8	2.7	155.79	1.4	80.78	6.35088	1.49171	101.497	40	12.9	.	.	.	.	4.5	.	.	.	.	.	11	12	.	4	172	48	.	.	.	.	.	.	.
CENESA-51	65	Female	44.8667	1.44	21.63708847736626	12	Yes	1	1	6350	214000	31.2	1981.2	4.9	311.15	61.6	3911.6	1.7	107.95	0.6	38.1	6.36735	1.97436	108.015	42.3	13.5	.	.	.	.	.	.	.	.	.	.	14	13	.	.	221	56	.	.	.	.	.	.	.
CENESA-51	66	Female	44.3333	1.44	21.37988683127572	12	Yes	1	1	3590	.	24	861.6	5.6	201.04	65.8	2362.22	3.8	136.42	0.8	28.72	4.28571	2.74167	.	.	13.3	.	.	.	.	.	.	.	.	.	.	13	16	.	.	151	31	.	.	.	.	.	.	.
CENESA-51	66	Female	44	1.44	21.21913580246914	12	Yes	1	1	11120	267000	12.4	1378.88	5.2	578.24	81	9007.2	0.9	100.08	0.5	55.6	2.38462	6.53226	193.635	36.3	12	.	.	.	10	3.5	.	.	.	.	.	15	17	.	.	157	28	.	.	.	.	.	108.9	240.5
CENESA-51	66	Female	44.1667	1.44	21.29951131687243	12	Yes	1	1	7800	255000	18.1	1411.8	5.1	397.8	74.6	5818.8	1.8	140.4	0.4	31.2	3.54902	4.12155	180.62	32.6	.	.	.	.	.	.	.	.	.	.	.	19	18	.	.	203	23	.	.	.	.	.	.	.
CENESA-51	66	Female	44.8333	1.44	21.6210133744856	12	Yes	1	1	6290	271000	20.2	1270.58	5.2	327.08	71.8	4516.22	2	125.8	0.8	50.32	3.88462	3.55446	213.288	29.6	9.6	96.7	31.6	32.6	9.9	4.7	105	163	60	81	114	19	17	7.1	3.9	155	27	6.1	1.4	10	0.35	163	121.1	373.5
CENESA-51	66	Female	44.5667	1.44	21.49241255144033	12	Yes	1	1	9280	253000	18.6	1726.08	8.4	779.52	69.4	6440.32	3	278.4	0.6	55.68	2.21429	3.73118	146.575	30.7	10.3	.	.	.	.	.	.	.	.	.	.	21	17	.	.	147	19	.	.	.	.	.	.	.
CENESA-51	66	Female	44.4	1.44	21.41203703703704	12	Yes	1	1	6530	272000	22.2	1449.66	5.1	333.03	69.6	4544.88	2.1	137.13	1	65.3	4.35294	3.13514	187.63	35.6	11.4	94.4	30.2	32	9.8	6	.	.	.	.	143	16	18	6.7	3.9	155	30	5.8	1.6	7.4	0.28	176	52.81	257.9
CENESA-52	64	Male	72	1.64	26.76977989292088	4	Yes	1	1	3600	126000	25.9	932.4	7.9	284.4	57.6	2073.6	7.6	273.6	1	36	3.27848	2.22394	135.135	23.4	7.6	.	.	.	.	.	83	128	34	75	.	91	71	.	.	204	58	.	.	.	.	.	.	.
CENESA-52	64	Male	72	1.64	26.76977989292088	4	Yes	1	1	3910	113000	25.8	1008.78	8	312.8	56.9	2224.79	8.4	328.44	0.9	35.19	3.225	2.20543	112.016	27.6	9.2	101.4	33.8	33.3	9.1	7.1	.	.	.	.	138	30	21	5.9	3.7	205	51	11.5	3.5	14.8	0.29	158	987.4	592.3
CENESA-52	64	Male	72	1.64	26.76977989292088	4	Yes	1	1	3810	136000	23.8	906.78	8.3	316.23	59.4	2263.14	7.7	293.37	0.8	30.48	2.86747	2.4958	149.981	33	10.9	.	.	.	.	.	.	.	.	.	.	27	9	.	.	201	56	.	.	.	.	.	.	.
CENESA-52	64	Male	72	1.64	26.76977989292088	4	Yes	1	1	7570	138000	19.3	1461.01	7.4	560.18	69.4	5253.58	3.5	264.95	0.4	30.28	2.60811	3.59585	94.4552	39.4	13.3	.	.	.	8.6	9.7	.	.	.	.	.	11	6	.	3.9	251	76	.	.	.	.	.	.	.
CENESA-52	64	Male	72	1.64	26.76977989292088	4	Yes	1	1	4560	152000	5.8	264.48	1	45.6	91.9	4190.64	0.8	36.48	0.5	22.8	5.8	15.8448	574.713	31.9	10.2	97.3	31.2	32.1	8.4	4.2	37	90	37	47	141	17	15	5.9	3.8	232	67	14.1	4.7	15.9	0.84	158	1534	605.3
CENESA-52	65	Male	72	1.64	26.76977989292088	4	Yes	1	1	5630	163000	19	1069.7	6.7	377.21	67.7	3811.51	6.2	349.06	0.4	22.52	2.83582	3.56316	152.379	30.6	10	.	.	.	.	.	.	.	.	.	.	18	16	.	.	246	60	.	.	.	.	.	.	.
CENESA-52	65	Male	72	1.64	26.76977989292088	4	Yes	1	1	7540	206000	12.1	912.34	5.6	422.24	78.9	5949.06	2.6	196.04	0.8	60.32	2.16071	6.52066	225.793	27.8	9.1	98.9	32.3	32.6	9.5	4.8	.	.	.	.	164	16	16	6.3	3.8	263	71	17.1	5.4	11	5.4	152	1582	487
CENESA-52	65	Male	72	1.64	26.76977989292088	4	Yes	1	1	4220	136000	26.9	1135.18	10.2	430.44	56.5	2384.3	5.7	240.54	0.7	29.54	2.63725	2.10037	119.805	33.4	10.8	.	.	.	.	.	.	.	.	.	.	20	20	.	.	174	46	.	.	.	.	.	.	.
CENESA-52	65	Male	72	1.64	26.76977989292088	5	Yes	1	1	4350	126000	24.4	1061.4	8.9	387.15	61.6	2679.6	4.6	200.1	0.5	21.75	2.74157	2.52459	118.711	42.9	13.8	.	.	.	9	9.8	.	.	.	.	.	13	15	.	4.2	210	52	.	.	.	.	.	.	.
CENESA-52	65	Male	72	1.64	26.76977989292088	5	Yes	1	1	4940	150000	16.9	834.86	10.1	498.94	66.5	3285.1	6.1	301.34	0.4	19.76	1.67327	3.93491	179.671	47.2	15.2	.	.	.	.	.	.	.	.	.	.	16	14	.	.	210	58	.	.	.	.	.	.	.
CENESA-52	65	Male	72	1.64	26.76977989292088	5	Yes	1	1	4730	141000	17.6	832.48	5.7	269.61	71.9	3400.87	4.4	208.12	0.4	18.92	3.08772	4.08523	169.373	34.3	10.2	.	.	.	.	.	.	.	.	.	.	7	5	.	.	214	47	.	.	.	.	.	.	.
CENESA-52	65	Male	72	1.64	26.76977989292088	5	Yes	1	1	5320	167000	23.7	1260.84	8.2	436.24	61.8	3287.76	5.8	308.56	0.5	26.6	2.89024	2.60759	132.451	32.8	10.9	.	.	.	9	6	.	.	.	.	.	11	9	.	.	184	42	.	.	.	.	.	1450	996
CENESA-52	65	Male	72	1.64	26.76977989292088	5	Yes	1	1	4690	140000	34	1594.6	6.6	309.54	55.4	2598.26	3.6	168.84	0.4	18.76	5.15152	1.62941	87.7963	38.9	.	.	.	.	.	.	.	.	.	.	.	7	5	.	.	206	48	.	.	.	.	.	.	.
CENESA-52	65	Male	72	1.64	26.76977989292088	5	Yes	1	1	5640	317000	16.7	941.88	7.4	417.36	72.6	4094.64	2.7	152.28	0.6	33.84	2.25676	4.34731	336.561	31.2	10	97.7	31.3	32.1	8.3	5.9	146	97	16	46	195	17	13	5.3	3	182	48	13.5	4.5	12.7	11.1	96	2000	544.3
CENESA-52	66	Male	72	1.64	26.76977989292088	5	Yes	1	1	6120	161000	15.8	966.96	8.1	495.72	72.8	4455.36	2.9	177.48	0.4	24.48	1.95062	4.60759	166.501	30.6	10.3	.	.	.	.	.	.	.	.	.	.	14	16	.	.	108	30	.	.	.	.	.	.	.
CENESA-52	66	Male	72	1.64	26.76977989292088	5	Yes	1	1	3740	122000	15.6	583.44	10	374	69.3	2591.82	4.6	172.04	0.5	18.7	1.56	4.44231	209.105	32.4	10.1	93.7	29.1	31.1	8.8	2.8	.	.	.	.	202	13	17	6.3	3.8	171	45	9.9	3.2	6.7	4.26	179	1245	950.1
CENESA-52	66	Male	72	1.64	26.76977989292088	5	Yes	1	1	3960	104000	26.8	1061.28	8.5	336.6	59.1	2340.36	4.9	194.04	0.7	27.72	3.15294	2.20522	97.9949	33.4	10.4	.	.	.	.	.	.	.	.	.	.	11	14	.	.	185	54	.	.	.	.	.	.	.
CENESA-53	63	Male	55.6923	1.6	21.75480769230769	6	No	2	0	5330	149000	20.3	1081.99	9.9	527.67	62.3	3320.59	6.9	367.77	0.6	31.98	2.0505	3.06897	137.709	34.6	11.7	.	.	.	8.7	6.3	.	.	.	.	.	24	22	.	3.7	149	37	.	.	.	.	.	.	.
CENESA-53	63	Male	54.5167	1.6	21.29557291666666	6	No	2	0	5300	147000	30.4	1611.2	9.8	519.4	51.5	2729.5	8.1	429.3	0.2	10.6	3.10204	1.69408	91.2364	35.7	11.8	.	.	.	.	.	.	.	.	.	.	23	18	.	.	162	39	.	.	.	.	.	.	.
CENESA-53	63	Male	54.65	1.6	21.34765625	6	No	2	0	4050	160000	29.1	1178.55	13.6	550.8	49.9	2020.95	6.9	279.45	0.5	20.25	2.13971	1.71478	135.76	36.7	12.5	.	.	.	.	.	.	.	.	.	.	21	19	.	.	158	39	.	.	.	.	.	.	.
CENESA-53	63	Male	54.7286	1.6	21.37834821428571	6	No	2	0	5480	155000	21.5	1178.2	9.9	542.52	63.8	3496.24	4.4	241.12	0.4	21.92	2.17172	2.96744	131.557	36.7	12.3	97.1	32.5	33.5	9.2	7.1	.	.	.	.	180	24	16	6.2	3.8	158	44	11.7	3.9	17.7	0.1	127	2000	79.64
CENESA-53	63	Male	54.8308	1.6	21.41826923076923	6	No	2	0	6610	181000	17.7	1169.97	8.5	561.85	67.3	4448.53	6.2	409.82	0.3	19.83	2.08235	3.80226	154.705	36.4	12.3	.	.	.	.	.	.	.	.	.	.	23	20	.	.	199	49	.	.	.	.	.	.	.
CENESA-53	63	Male	54.8308	1.6	21.41826923076923	6	No	2	0	6540	156000	16.6	1085.64	6	392.4	72.4	4734.96	4.4	287.76	0.6	39.24	2.76667	4.36145	143.694	39	11.8	.	.	.	8.8	8.1	.	.	.	.	.	20	22	.	3.8	148	41	.	.	.	.	.	.	.
CENESA-53	63	Male	54.9154	1.6	21.45132211538461	6	No	2	0	5260	162000	16.4	862.64	5.9	310.34	70.5	3708.3	6.6	347.16	0.6	31.56	2.77966	4.29878	187.796	33.7	11.1	.	.	.	.	.	.	.	.	.	.	19	16	.	.	159	40	.	.	.	.	.	.	.
CENESA-53	63	Male	54.9231	1.6	21.45432692307692	6	No	2	0	8000	165000	11.6	928	6.7	536	77.3	6184	3.9	312	0.5	40	1.73134	6.66379	177.802	33.9	11.3	94.1	31.4	33.3	8.2	7.6	115	146	34	92	184	13	14	6.1	3.7	178	48	11.9	3.7	6.5	2	115	2000	123
CENESA-53	63	Male	53.6846	1.6	20.97055288461538	6	No	2	0	5500	182000	22.2	1221	7.2	396	65.2	3586	5	275	0.4	22	3.08333	2.93694	149.058	36.5	11.7	.	.	.	.	.	.	.	.	.	.	16	16	.	.	166	36	.	.	.	.	.	.	.
CENESA-53	64	Male	53.5462	1.6	20.91646634615384	6	No	2	0	6980	208000	22	1535.6	4.8	335.04	69.3	4837.14	3.2	223.36	0.7	48.86	4.58333	3.15	135.452	35.8	11.5	95	30.5	32.1	9.2	7.1	.	.	.	.	175	13	18	6.3	3.9	156	38	11.4	3.4	16.7	0.3	154	1808	83.82
CENESA-53	64	Male	53.0571	1.6	20.72544642857142	6	No	2	0	5570	186000	21.3	1186.41	7.4	412.18	64.5	3592.65	6.2	345.34	0.6	33.42	2.87838	3.02817	156.775	33.1	10.6	.	.	.	.	.	.	.	.	.	.	23	31	.	.	155	39	.	.	.	.	.	.	.
CENESA-53	64	Male	52.5	1.6	20.5078125	7	No	1	0	5730	175000	17.8	1019.94	5.7	326.61	71.6	4102.68	4.5	257.85	0.4	22.92	3.12281	4.02247	171.579	32.6	10.6	.	.	.	8.4	5.5	.	.	.	.	.	26	23	.	3.6	200	45	.	.	.	.	.	.	.
CENESA-53	64	Male	52.1333	1.6	20.36458333333333	7	No	1	0	5300	147000	30.4	1611.2	9.8	519.4	51.5	2729.5	8.1	429.3	0.2	10.6	3.10204	1.69408	91.2364	35.7	11.8	.	.	.	.	.	.	.	.	.	.	23	18	.	.	162	39	.	.	.	.	.	.	.
CENESA-53	64	Male	51.2	1.6	19.99999999999999	7	No	1	0	5280	192000	18.9	997.92	8.4	443.52	67.4	3558.72	4.7	248.16	0.6	31.68	2.25	3.56614	192.4	33.3	10.9	.	.	.	.	.	119	154	32	97	.	16	19	.	.	143	31	.	.	.	.	.	.	.
CENESA-53	64	Male	51.0333	1.6	19.93489583333333	7	No	1	0	6720	197000	20.2	1357.44	6.7	450.24	67.1	4509.12	5.5	369.6	0.5	33.6	3.01493	3.32178	145.126	34.9	11.7	94.8	31.8	33.5	8.9	7	.	.	.	.	103	18	18	6.6	3.7	179	44	11.2	3.2	14.3	0.44	145	1942	94.88
CENESA-53	64	Male	51	1.6	19.921875	7	No	1	0	6520	184000	20.5	1336.6	6.5	423.8	67.6	4407.52	4.9	319.48	0.5	32.6	3.15385	3.29756	137.663	36.8	12.2	.	.	.	.	.	.	.	.	.	.	18	17	.	.	164	37	.	.	.	.	.	.	.
CENESA-53	64	Male	51.5	1.6	20.1171875	7	No	1	0	5990	158000	19.2	1150.08	6.5	389.35	67.2	4025.28	6.7	401.33	0.4	23.96	2.95385	3.5	137.382	40.7	13.4	.	.	.	8.1	7.9	.	.	.	.	.	18	16	.	3.6	180	38	.	.	.	.	.	.	.
CENESA-53	64	Male	51.4667	1.6	20.10416666666666	7	No	1	0	6420	155000	18.7	1200.54	7.8	500.76	67.2	4314.24	5.8	372.36	0.5	32.1	2.39744	3.59358	129.109	41.5	13.6	.	.	.	.	.	.	.	.	.	.	23	17	.	.	183	42	.	.	.	.	.	.	.
CENESA-53	64	Male	51.5333	1.6	20.13020833333333	7	No	1	0	7550	180000	14.3	1079.65	7	528.5	72.5	5473.75	5.7	430.35	0.5	37.75	2.04286	5.06993	166.721	40.4	13.3	95.4	31.4	32.9	8.4	6.2	67	125	32	84	117	18	17	6.4	3.6	155	39	11	3.3	13.5	1.11	123	2000	92.68
CENESA-53	64	Male	51.5667	1.6	20.14322916666666	7	No	1	0	6880	161000	17.3	1190.24	8.6	591.68	67.5	4644	5.9	405.92	0.7	48.16	2.01163	3.90173	135.267	39.9	13.1	.	.	.	.	.	.	.	.	.	.	26	21	.	.	191	42	.	.	.	.	.	.	.
CENESA-53	65	Male	51.4333	1.6	20.09114583333333	7	No	1	0	7230	187000	19.3	1395.39	7.6	549.48	67.2	4858.56	5.1	368.73	0.8	57.84	2.53947	3.48187	134.013	37.5	12.4	95.1	31.5	33.1	8.3	8.6	.	.	.	.	96	21	21	6.5	3.7	239	52	13.3	3.4	10	0.65	152	2000	207.3
CENESA-53	65	Male	51.3	1.6	20.03906249999999	7	No	1	0	8690	191000	6.8	590.92	3.5	304.15	89.6	7786.24	0	0	0.1	8.69	1.94286	13.1765	323.225	36.1	11.8	.	.	.	.	.	.	.	.	.	.	18	27	.	.	163	34	.	.	.	.	.	.	.
CENESA-53	65	Male	50.8333	1.6	19.85677083333333	8	No	1	0	6300	183000	14.9	938.7	6.6	415.8	74.9	4718.7	3.3	207.9	0.3	18.9	2.25758	5.02685	194.95	28.1	9.1	.	.	.	8	6.7	.	.	.	.	.	14	17	.	3.4	149	32	.	.	.	.	.	.	.
CENESA-53	65	Male	50.7	1.6	19.80468749999999	8	No	1	0	6710	168000	15.4	1033.34	6.9	462.99	73.7	4945.27	3.6	241.56	0.4	26.84	2.23188	4.78571	162.58	34.5	10.8	.	.	.	.	.	.	.	.	.	.	16	22	.	.	160	37	.	.	.	.	.	.	.
CENESA-53	65	Male	50.6667	1.6	19.79166666666666	8	No	1	0	6890	145000	18.4	1267.76	6.2	427.18	71.5	4926.35	3.4	234.26	0.5	34.45	2.96774	3.88587	114.375	49.5	15	.	.	.	.	.	.	.	.	.	.	15	21	.	.	200	45	.	.	.	.	.	.	.
CENESA-53	65	Male	50.9333	1.6	19.89583333333333	8	No	1	0	6800	165000	12.5	850	9.1	618.8	73.8	5018.4	3.9	265.2	0.7	47.6	1.37363	5.904	194.118	41.4	13.9	.	.	.	8.9	7.2	.	.	.	.	.	18	21	.	.	168	35	.	.	.	.	.	2000	122.6
CENESA-53	65	Male	50.8	1.6	19.84374999999999	8	No	1	0	8830	157000	10.6	935.98	7.1	626.93	78.4	6922.72	3.5	309.05	0.4	35.32	1.49296	7.39623	167.739	42	.	.	.	.	.	.	.	.	.	.	.	19	22	.	.	160	35	.	.	.	.	.	.	.
CENESA-53	65	Male	50.7667	1.6	19.83072916666666	8	No	1	0	7070	152000	12.9	912.03	8.4	593.88	74.3	5253.01	3.9	275.73	0.5	35.35	1.53571	5.75969	166.661	40.7	13.2	104	33.8	32.5	8.2	6.2	146	138	34	85	106	15	22	6.3	3.4	164	37	10.7	3.3	14.3	0.92	131	2000	125.4
CENESA-53	65	Male	50.6667	1.6	19.79166666666666	8	No	1	0	6090	171000	17.6	1071.84	7.6	462.84	70.2	4275.18	4.2	255.78	0.4	24.36	2.31579	3.98864	159.539	39.6	13.2	.	.	.	.	.	.	.	.	.	.	15	24	.	.	211	46	.	.	.	.	.	.	.
CENESA-53	66	Male	50.6	1.6	19.765625	8	No	1	0	5760	153000	18.4	1059.84	7.7	443.52	67.6	3893.76	6	345.6	0.3	17.28	2.38961	3.67391	144.361	46.7	15	99.2	31.8	32.1	8.5	7.4	.	.	.	.	96	12	18	6.7	3.7	204	47	12.9	3.9	12.7	0.38	139	2000	108.7
CENESA-53	66	Male	50.5667	1.6	19.75260416666666	8	No	1	0	5400	156000	12.9	696.6	9.3	502.2	71.8	3877.2	5.6	302.4	0.4	21.6	1.3871	5.56589	223.945	42.4	13.8	.	.	.	.	.	.	.	.	.	.	14	18	.	.	200	48	.	.	.	.	.	.	.
CENESA-54	64	Female	58.3467	1.53	24.92488643983084	1	No	1	1	6550	185000	22.7	1486.85	3.8	248.9	68.9	4512.95	4.1	268.55	0.5	32.75	5.97368	3.03524	124.424	28.2	8.8	.	.	.	.	.	.	.	.	.	.	24	27	.	.	116	18	.	.	.	.	.	.	.
CENESA-54	64	Female	58.2667	1.53	24.89071154968887	2	No	1	1	5690	191000	27.7	1576.13	5.6	318.64	64.5	3670.05	1.5	85.35	0.7	39.83	4.94643	2.32852	121.183	24.1	7.7	.	.	.	9.1	6.2	.	.	.	.	.	10	16	.	3.7	246	42	.	.	.	.	.	.	.
CENESA-54	64	Female	58	1.53	24.77679524969029	2	No	1	1	5790	213000	21.6	1250.64	5.5	318.45	71.4	4134.06	0.9	52.11	0.6	34.74	3.92727	3.30556	170.313	27.9	8.7	.	.	.	.	.	.	.	.	.	.	28	28	.	.	85	15	.	.	.	.	.	.	.
CENESA-54	65	Female	54	1.53	23.06805074971165	2	No	1	1	5400	208000	18.5	999	5	270	74.4	4017.6	1.5	81	0.6	32.4	3.7	4.02162	208.208	39.6	11.7	.	.	.	.	.	.	.	.	.	.	7	16	.	.	120	21	.	.	.	.	.	.	.
CENESA-54	65	Female	54	1.53	23.06805074971165	2	No	1	1	5730	180000	22.2	1272.06	6.1	349.53	69.9	4005.27	1.4	80.22	0.4	22.92	3.63934	3.14865	141.503	41.3	13.3	.	.	.	10.3	1.5	.	.	.	.	.	32	24	.	.	101	22	.	.	.	.	.	2000	10.43
CENESA-54	65	Female	53.8667	1.53	23.01109259971236	2	No	1	1	6220	189000	17.2	1069.84	4.9	304.78	76.2	4739.64	1.2	74.64	0.5	31.1	3.5102	4.43023	176.662	44.9	.	.	.	.	.	.	.	.	.	.	.	13	18	.	.	113	.	.	.	.	.	.	.	.
CENESA-54	65	Female	53.8	1.53	22.98261352471272	2	No	1	1	6170	178000	18.8	1159.96	5.7	351.69	74.5	4596.65	0.7	43.19	0.3	18.51	3.29825	3.96277	153.454	45.1	14.5	103.7	33.3	32.2	10.3	2.2	88	146	50	81	156	13	19	7.1	3.7	107	17	8.8	2	13.8	0.52	130	2000	11.64
CENESA-54	65	Female	53.8	1.53	22.98261352471272	2	No	1	1	5670	181000	21.9	1241.73	4.6	260.82	72.6	4116.42	0.5	28.35	0.4	22.68	4.76087	3.31507	145.764	40.5	13.4	.	.	.	.	.	.	.	.	.	.	14	21	.	.	121	23	.	.	.	.	.	.	.
CENESA-54	65	Female	54.3333	1.53	23.21044612470987	2	No	1	1	5840	187000	20.3	1185.52	4.3	251.12	74.5	4350.8	0.6	35.04	0.3	17.52	4.72093	3.66995	157.737	44.2	13.9	102.4	32.6	31.8	9.7	3.9	.	.	.	.	184	20	26	7.1	3.8	134	23	8.9	2.1	10.6	0.53	141	2000	18.05
CENESA-54	65	Female	54.6667	1.53	23.35284149970809	2	No	1	1	5270	158000	22.6	1191.02	6.3	332.01	70.1	3694.27	0.9	47.43	0.1	5.27	3.5873	3.10177	132.659	43.9	13.8	.	.	.	.	.	.	.	.	.	.	15	19	.	.	124	22	.	.	.	.	.	.	.
CENESA-55	62	Male	51.3846	1.61	19.82354669365201	12	No	1	1	7160	166000	10.1	723.16	7	501.2	80.1	5735.16	2.5	179	0.3	21.48	1.44286	7.93069	229.548	33	10.3	.	.	.	9.7	4.1	.	.	.	.	.	19	26	.	4	110	27	.	.	.	.	.	.	.
CENESA-55	62	Male	51.15	1.61	19.73303499093399	12	No	1	1	6270	110000	8.1	507.87	7.8	489.06	81.2	5091.24	2.7	169.29	0.2	12.54	1.03846	10.0247	216.591	34.5	10.8	.	.	.	.	.	.	.	.	.	.	18	22	.	.	113	29	.	.	.	.	.	.	.
CENESA-55	62	Male	51.5	1.61	19.86806064580842	12	No	1	1	5630	103000	12.4	698.12	6.9	388.47	76.9	4329.47	3.6	202.68	0.2	11.26	1.7971	6.20161	147.539	33	10.3	100	31.2	31.2	10.3	2.4	37	164	65	66	646	18	23	6.8	4.1	97	24	7.2	2.4	5.9	1.2	148	1281	153.1
CENESA-55	63	Male	51.4231	1.61	19.83838467770415	12	No	1	1	6820	129000	10.7	729.74	6.6	450.12	79.4	5415.08	3.2	218.24	0.1	6.82	1.62121	7.42056	176.775	35.1	11.2	.	.	.	.	.	.	.	.	.	.	20	20	.	.	110	25	.	.	.	.	.	.	.
CENESA-55	63	Male	51.5	1.61	19.86806064580842	12	No	1	1	5910	121000	12.9	762.39	7.1	419.61	77.4	4574.34	2.4	141.84	0.2	11.82	1.8169	6	158.711	34.9	11.3	96.7	31.3	32.4	10.7	3.7	.	.	.	.	770	15	17	7.6	4.2	117	31	7.2	2.5	15.5	1.5	162	1472	140
CENESA-55	63	Male	51.4385	1.61	19.844319871325	12	No	1	1	8400	137000	6.3	529.2	7	588	83.8	7039.2	2.7	226.8	0.2	16.8	0.9	13.3016	258.881	35.1	11.4	.	.	.	.	.	.	.	.	.	.	16	22	.	.	121	26	.	.	.	.	.	.	.
CENESA-55	63	Male	51.4231	1.61	19.83838467770414	12	No	1	1	6880	156000	12.2	839.36	3.7	254.56	80.7	5552.16	2.9	199.52	0.5	34.4	3.2973	6.61475	185.856	38.3	11.1	106.2	30.8	29	11.4	3.3	.	.	.	.	.	21	22	.	4.4	102	25	.	.	.	.	.	.	.
CENESA-55	63	Male	51.2429	1.61	19.76885812385986	12	No	1	1	7610	157000	8.2	624.02	5	380.5	83.2	6331.52	2.7	205.47	0.9	68.49	1.64	10.1463	251.594	35.6	11.3	.	.	.	.	.	.	.	.	.	.	18	19	.	.	114	23	.	.	.	.	.	.	.
CENESA-55	63	Male	51.4692	1.61	19.85619025856671	12	No	1	1	5660	129000	9.3	526.38	6.9	390.54	80.1	4533.66	3	169.8	0.7	39.62	1.34783	8.6129	245.07	33.4	10.6	96.3	30.6	31.8	10.2	3	45	178	73	71	698	18	18	7.1	4.3	114	22	7.3	2	9.3	0.9	158	724.6	321.9
CENESA-55	63	Male	52.0214	1.61	20.06922131531522	12	No	1	1	5530	121000	8.6	475.58	8.9	492.17	76.9	4252.57	5	276.5	0.6	33.18	0.966292	8.94186	254.426	34.4	11	.	.	.	.	.	.	.	.	.	.	21	23	.	.	119	26	.	.	.	.	.	.	.
CENESA-55	63	Male	52.3	1.61	20.17669071409282	12	No	1	1	7190	185000	7.3	524.87	6.6	474.54	83.3	5989.27	2.3	165.37	0.5	35.95	1.10606	11.411	352.468	34.6	11.1	96.2	30.8	32.1	10.4	2.8	.	.	.	.	788	12	16	7.1	4.2	118	23	7.6	2.1	5.5	5.1	163	595	381.5
CENESA-55	63	Male	52.2615	1.61	20.16185273004068	12	No	1	1	5890	159000	7.6	447.64	6.3	371.07	83.8	4935.82	1.8	106.02	0.5	29.45	1.20635	11.0263	355.196	32.6	10	.	.	.	.	.	.	.	.	.	.	14	18	.	.	90	22	.	.	.	.	.	.	.
CENESA-55	63	Male	51.5	1.61	19.86806064580842	13	No	1	1	5270	136000	10	527	5.4	284.58	81.8	4310.86	2.5	131.75	0.3	15.81	1.85185	8.18	258.065	33.6	10.6	.	.	.	9.7	3.3	.	.	.	.	.	14	17	.	4.2	84	19	.	.	.	.	.	.	.
CENESA-55	63	Male	51.3	1.61	19.79090312873731	13	No	1	1	6270	110000	8.1	507.87	7.8	489.06	81.2	5091.24	2.7	169.29	0.2	12.54	1.03846	10.0247	216.591	34.5	10.8	.	.	.	.	.	.	.	.	.	.	18	22	.	.	113	29	.	.	.	.	.	.	.
CENESA-55	63	Male	51.3	1.61	19.79090312873731	13	No	1	1	5630	103000	12.4	698.12	6.9	388.47	76.9	4329.47	3.6	202.68	0.2	11.26	1.7971	6.20161	147.539	33	10.3	100	31.2	31.2	10.3	2.4	37	164	65	66	646	18	23	6.8	4.1	97	24	7.2	2.4	5.9	1.2	148	1281	153.1
CENESA-55	64	Male	51	1.61	19.67516685313067	13	No	1	1	5500	140000	8.6	473	5.7	313.5	82.3	4526.5	2.8	154	0.6	33	1.50877	9.56977	295.983	37.5	12.3	.	.	.	.	.	50	162	61	78	.	16	14	.	.	103	22	.	.	.	.	.	.	.
CENESA-55	64	Male	51	1.61	19.67516685313067	13	No	1	1	5460	124000	9.7	529.62	6.8	371.28	80.2	4378.92	2.7	147.42	0.6	32.76	1.42647	8.26804	234.13	40.8	13.1	100.5	32.1	32	9.6	3.4	.	.	.	.	273	24	25	7.2	4.1	112	27	7.7	2.7	11	0.94	160	481.2	592
CENESA-56	63	Female	45.8333	1.49	20.64471570349684	7	Yes	1	1	7160	180000	34.4	2463.04	10.6	758.96	45.8	3279.28	8.4	601.44	0.8	57.28	3.24528	1.3314	73.0804	35.2	11.3	.	.	.	.	.	80	237	67	146	.	25	25	.	.	171	35	.	.	.	.	.	.	.
CENESA-56	63	Female	46.0667	1.49	20.749816074351	7	Yes	1	1	7500	193000	33.1	2482.5	10.2	765	48.3	3622.5	7.9	592.5	0.5	37.5	3.2451	1.45921	77.7442	34.6	11.1	94.1	30.2	32.1	8.2	4.3	.	.	.	.	323	12	15	7.5	4.1	154	33	7.3	2.1	10.5	1.22	144	791.4	439.8
CENESA-56	63	Female	46.5	1.49	20.94500247736589	7	Yes	1	1	7700	172000	33.6	2587.2	9.6	739.2	48.9	3765.3	7.4	569.8	0.5	38.5	3.5	1.45536	66.4811	30.6	9.6	.	.	.	.	.	.	.	.	.	.	12	15	.	.	140	11	.	.	.	.	.	.	.
CENESA-56	63	Female	46.9	1.49	21.12517454168731	7	Yes	1	1	3650	96000	25	912.5	6.7	244.55	65.8	2401.7	2.1	76.65	0.4	14.6	3.73134	2.632	105.205	32.9	10.9	.	.	.	9.8	5.2	.	.	.	.	.	29	23	.	3.9	168	33	.	.	.	.	.	.	.
CENESA-56	63	Female	47	1.49	21.17021755776767	7	Yes	1	1	9480	195000	26.2	2483.76	7.5	711	61.7	5849.16	4	379.2	0.6	56.88	3.49333	2.35496	78.51	34.6	10.8	.	.	.	.	.	.	.	.	.	.	24	22	.	.	154	32	.	.	.	.	.	.	.
CENESA-56	64	Female	47	1.49	21.17021755776767	7	Yes	1	1	7350	189000	30.2	2219.7	10	735	50.6	3719.1	8.6	632.1	0.6	44.1	3.02	1.6755	85.1466	35.2	11.3	93.4	30	32.1	7.7	4.3	71	231	75	140	422	24	23	7.2	4	141	27	6.6	1.7	5.5	0.99	151	521.6	565.6
CENESA-56	64	Female	47.2	1.49	21.26030358992838	7	Yes	1	1	7460	185000	32.8	2446.88	9.3	693.78	50.8	3789.68	6.6	492.36	0.5	37.3	3.52688	1.54878	75.6065	37.1	11.8	.	.	.	.	.	.	.	.	.	.	19	20	.	.	144	31	.	.	.	.	.	.	.
CENESA-56	64	Female	47	1.49	21.17021755776767	7	Yes	1	1	7690	187000	29	2230.1	9.8	753.62	53.9	4144.91	6.8	522.92	0.5	38.45	2.95918	1.85862	83.8527	39.5	12.3	93.2	29	31.1	7.8	3.5	.	.	.	.	403	11	16	7.3	4.1	147	24	8	1.8	5.5	0.76	146	227.7	512.8
CENESA-56	64	Female	47	1.49	21.17021755776767	7	Yes	1	1	7910	110000	30.4	2404.64	9	711.9	52.1	4121.11	7.9	624.89	0.6	47.46	3.37778	1.71382	45.7449	37.1	11.6	.	.	.	.	.	.	.	.	.	.	12	20	.	.	125	19	.	.	.	.	.	.	.
CENESA-56	64	Female	47	1.49	21.17021755776767	8	Yes	2	1	6780	212000	35.9	2434.02	11.5	779.7	44.2	2996.76	7.5	508.5	0.9	61.02	3.12174	1.2312	87.0987	36.8	11.5	.	.	.	8.4	2.5	.	.	.	.	.	14	22	.	4.2	108	16	.	.	.	.	.	.	.
CENESA-56	64	Female	46.9333	1.49	21.14018888038077	8	Yes	2	1	6490	192000	33.7	2187.13	8.2	532.18	50	3245	7.3	473.77	0.8	51.92	4.10976	1.48368	87.7863	35.7	11.3	.	.	.	.	.	.	.	.	.	.	15	21	.	.	118	21	.	.	.	.	.	.	.
CENESA-56	64	Female	45	1.49	20.26935723616053	8	Yes	2	1	8490	140000	31	2631.9	6.8	577.32	55.2	4686.48	6.4	543.36	0.6	50.94	4.55882	1.78065	53.1935	42.6	12.3	.	.	.	.	.	.	.	.	.	.	16	25	.	.	139	28	.	.	.	.	.	.	.
CENESA-56	64	Female	45.1667	1.49	20.34442892962779	8	Yes	2	1	6690	173000	33.2	2221.08	9.3	622.17	50.3	3365.07	6.5	434.85	0.7	46.83	3.56989	1.51506	77.89	38.6	12.4	.	.	.	7.5	3.5	.	.	.	.	.	19	24	.	.	129	35	.	.	.	.	.	493.1	600.5
CENESA-56	64	Female	45.6	1.49	20.53961533264268	8	Yes	2	1	6620	162000	35.2	2330.24	7.7	509.74	47.1	3118.02	9.5	628.9	0.5	33.1	4.57143	1.33807	69.5207	38	.	.	.	.	.	.	.	.	.	.	.	15	20	.	.	121	19	.	.	.	.	.	.	.
CENESA-56	65	Female	46.3333	1.49	20.86993078389862	8	Yes	2	1	6990	173000	35	2446.5	8.4	587.16	47.6	3327.24	8.6	601.14	0.4	27.96	4.16667	1.36	70.7133	37.6	12	95.1	30.3	31.8	8	3.3	126	218	63	126	420	15	22	7	3.8	111	18	7	1.6	9.6	0.56	169	312.6	406.9
CENESA-56	65	Female	46.5	1.49	20.94500247736589	8	Yes	2	1	7240	237000	29.9	2164.76	8.4	608.16	51.9	3757.56	9	651.6	0.8	57.92	3.55952	1.73579	109.481	38.9	12.7	.	.	.	.	.	.	.	.	.	.	13	22	.	.	136	21	.	.	.	.	.	.	.
CENESA-56	65	Female	46	1.49	20.7197873969641	8	Yes	2	1	5740	267000	31.9	1831.06	8.3	476.42	53	3042.2	5.8	332.92	1	57.4	3.84337	1.66144	145.817	33.7	10.3	90.6	27.7	30.6	7.6	3.3	.	.	.	.	349	10	18	6.8	3.4	65	9	5.5	1.1	4.4	1.95	134	433.4	483.1
CENESA-56	65	Female	46	1.49	20.7197873969641	8	Yes	2	1	6810	196000	27.1	1845.51	7.6	517.56	56.3	3834.03	8.5	578.85	0.5	34.05	3.56579	2.07749	106.204	35	10.7	.	.	.	.	.	.	.	.	.	.	9	16	.	.	115	22	.	.	.	.	.	.	.
CENESA-57	63	Female	46	1.5	20.44444444444444	0	No	1	1	6020	219000	15	903	4.9	294.98	75.4	4539.08	3.7	222.74	1	60.2	3.06122	5.02667	242.525	33.8	11	95.2	31	32.6	8.4	3.2	154	252	60	157	109	11	8	6.8	4.8	214	.	8.8	.	9.9	0.07	199	1325	253.8
CENESA-57	63	Female	46	1.5	20.44444444444444	0	No	1	1	6570	221000	22.7	1491.39	7.3	479.61	65.2	4283.64	4.2	275.94	0.6	39.42	3.10959	2.87225	148.184	39.5	12.6	.	.	.	.	.	.	.	.	.	.	12	11	.	.	168	41	.	.	.	.	.	.	.
CENESA-57	63	Female	46	1.5	20.44444444444444	0	No	1	1	5210	179000	17.1	890.91	5.8	302.18	73.4	3824.14	3.1	161.51	0.6	31.26	2.94828	4.2924	200.918	37.3	12.3	93.1	30.7	33	8.3	4.1	.	.	.	.	113	12	8	6.2	4.4	201	38	7.7	2	9.1	0.12	180	.	.
CENESA-57	63	Female	46.5	1.5	20.66666666666667	0	No	1	1	5520	162000	17.9	988.08	5.4	298.08	72.1	3979.92	4.2	231.84	0.4	22.08	3.31481	4.02793	163.954	37.6	12.5	.	.	.	.	.	.	.	.	.	.	10	10	.	.	221	39	.	.	.	.	.	.	.
CENESA-57	63	Female	46.5333	1.5	20.68148148148148	1	No	1	1	4480	169000	19	851.2	8.7	389.76	66.3	2970.24	5.2	232.96	0.8	35.84	2.18391	3.48947	198.543	38.3	12.5	.	.	.	8.4	3.2	.	.	.	.	.	9	9	.	4.2	187	26	.	.	.	.	.	.	.
CENESA-57	63	Female	46.5667	1.5	20.6962962962963	1	No	1	1	4970	178000	17.6	874.72	4	198.8	73.9	3672.83	4.1	203.77	0.4	19.88	4.4	4.19886	203.494	39.2	12.8	.	.	.	.	.	.	.	.	.	.	9	10	.	.	209	51	.	.	.	.	.	.	.
CENESA-57	63	Female	47.0667	1.5	20.91851851851852	1	No	1	1	5480	155000	17.9	980.92	2.1	115.08	74.1	4060.68	5.7	312.36	0.2	10.96	8.52381	4.13966	158.015	35.9	11.3	.	.	.	.	.	.	.	.	.	.	9	12	.	.	182	24	.	.	.	.	.	.	.
CENESA-57	63	Female	47.2	1.5	20.97777777777778	1	No	1	1	7880	221000	25	1970	6.8	535.84	62	4885.6	5.4	425.52	0.8	63.04	3.67647	2.48	112.183	38.8	13.1	.	.	.	9	2.8	.	.	.	.	.	11	11	.	.	174	23	.	.	.	.	.	1109	123.1
CENESA-57	64	Female	47.2	1.5	20.97777777777778	1	No	1	1	7590	208000	15.9	1206.81	6	455.4	73.1	5548.29	4.4	333.96	0.6	45.54	2.65	4.59748	172.355	39.1	.	.	.	.	.	.	.	.	.	.	.	10	10	.	.	172	25	.	.	.	.	.	.	.
CENESA-57	64	Female	47.3	1.5	21.02222222222223	1	No	1	1	7300	198000	13.1	956.3	5	365	77.6	5664.8	3.9	284.7	0.4	29.2	2.62	5.92366	207.048	38.1	12.5	98.9	32.5	32.9	9.5	2.2	141	249	45	168	86	9	10	6.2	4.3	205	26	9.3	1.8	9.2	0.14	180	1028	151.4
CENESA-57	64	Female	47.5	1.5	21.11111111111111	1	No	1	1	6060	185000	14.7	890.82	5.5	333.3	73.3	4441.98	6	363.6	0.5	30.3	2.67273	4.98639	207.674	34.1	11.5	.	.	.	.	.	.	.	.	.	.	10	11	.	.	208	33	.	.	.	.	.	.	.
CENESA-57	64	Female	48	1.5	21.33333333333333	1	No	1	1	4890	172000	13.5	660.15	6.2	303.18	73.9	3613.71	6.2	303.18	0.2	9.78	2.17742	5.47407	260.547	35.1	11.3	97.9	31.5	32.2	8.6	2.9	.	.	.	.	107	11	11	6	4.1	156	22	8.3	1.6	7.2	0.12	169	635.5	145.2
CENESA-57	64	Female	48.0667	1.5	21.36296296296296	1	No	1	1	5750	187000	13.2	759	5.6	322	75.1	4318.25	5.9	339.25	0.2	11.5	2.35714	5.68939	246.377	36.9	12.1	.	.	.	.	.	.	.	.	.	.	9	10	.	.	206	38	.	.	.	.	.	.	.
CENESA-58	60	Male	61.7692	1.65	22.68842268842269	16	No	1	0	6620	303000	28.9	1913.18	8.8	582.56	60.2	3985.24	1.8	119.16	0.3	19.86	3.28409	2.08305	158.375	36.4	11.1	95.8	29.2	30.5	10.6	5.1	222	166	31	99	336	23	11	7.7	4	138	31	8.7	2.9	8.5	0.9	195	421	340.7
CENESA-58	60	Male	62.375	1.65	22.91092745638201	16	No	1	0	5940	357000	27.1	1609.74	16.8	997.92	43.3	2572.02	12.1	718.74	0.7	41.58	1.6131	1.59779	221.775	34.8	11.2	.	.	.	.	.	.	.	.	.	.	26	20	.	.	124	28	.	.	.	.	.	.	.
CENESA-58	61	Male	62.0333	1.65	22.78543005815733	16	No	1	0	6150	333000	27	1660.5	12.8	787.2	50.6	3111.9	8.6	528.9	1	61.5	2.10938	1.87407	200.542	32.7	10.3	92.9	29.3	31.5	10.2	4.1	.	.	.	.	610	75	52	7.7	3.6	117	27	8.3	2.5	4.8	5.2	164	1142	266.1
CENESA-58	61	Male	62.18	1.65	22.83930211202938	16	No	1	0	4590	420000	31.6	1450.44	18.7	858.33	41.5	1904.85	7.8	358.02	0.4	18.36	1.68984	1.31329	289.567	24	7.6	.	.	.	.	.	.	.	.	.	.	33	42	.	.	103	20	.	.	.	.	.	.	.
CENESA-58	61	Male	62.4615	1.65	22.94271385180476	16	No	1	0	5400	296000	30.6	1652.4	4.9	264.6	57.3	3094.2	6.6	356.4	0.6	32.4	6.2449	1.87255	179.133	33.7	9.8	.	.	.	10.4	4.7	.	.	.	.	.	43	41	.	4.1	119	30	.	.	.	.	.	.	.
CENESA-58	61	Male	63.0167	1.65	23.14661769207224	16	No	1	0	5270	246000	39.9	2102.73	11.5	606.05	43.9	2313.53	4.1	216.07	0.6	31.62	3.46957	1.10025	116.991	37.6	12.2	.	.	.	.	.	.	.	.	.	.	47	31	.	.	142	28	.	.	.	.	.	.	.
CENESA-58	61	Male	63.5769	1.65	23.35240517058699	16	No	1	0	5550	191000	28.9	1603.95	11.2	621.6	56	3108	3.5	194.25	0.4	22.2	2.58036	1.93772	119.081	37.4	12.4	95.2	31.5	33.1	9.3	5.8	268	142	20	97	549	39	23	7.2	3.9	127	29	8.9	2.9	14.2	0.5	165	365	678.1
CENESA-58	61	Male	64.1154	1.65	23.55018718655083	16	No	1	0	4860	220000	42.3	2055.78	11	534.6	41	1992.6	5.1	247.86	0.6	29.16	3.84545	0.969267	107.015	40.9	13.2	.	.	.	.	.	.	.	.	.	.	31	19	.	.	182	42	.	.	.	.	.	.	.
CENESA-58	61	Male	65.2077	1.65	23.95140213322032	16	No	1	0	5780	205000	39.6	2288.88	9.5	549.1	45.6	2635.68	4.8	277.44	0.5	28.9	4.16842	1.15152	89.5635	41.8	13.3	99.4	31.7	31.9	10.4	6.1	.	.	.	.	481	39	23	7.4	4.2	170	42	10.3	3.6	25.1	0.5	212	473.8	431.4
CENESA-58	61	Male	66.4786	1.65	24.41820805457169	16	No	1	0	5160	189000	35.6	1836.96	11.1	572.76	49.1	2533.56	3.7	190.92	0.5	25.8	3.20721	1.37921	102.887	38.3	12.3	.	.	.	.	.	.	.	.	.	.	37	18	.	.	110	26	.	.	.	.	.	.	.
CENESA-58	61	Male	69	1.65	25.34435261707989	17	No	1	0	4770	203000	33.8	1612.26	9.6	457.92	51.4	2451.78	4.6	219.42	0.6	28.62	3.52083	1.52071	125.91	37.4	12.1	.	.	.	10.1	4.2	.	.	.	.	.	52	35	.	4	146	32	.	.	.	.	.	.	.
CENESA-58	61	Male	67	1.65	24.6097337006428	17	No	1	0	6620	303000	28.9	1913.18	8.8	582.56	60.2	3985.24	1.8	119.16	0.3	19.86	3.28409	2.08305	158.375	36.4	11.1	95.8	29.2	30.5	10.6	5.1	222	166	31	99	336	23	11	7.7	4	138	31	8.7	2.9	8.5	0.9	195	421	340.7
CENESA-58	61	Male	66.5333	1.65	24.43832262014081	17	No	1	0	4820	171000	33.7	1624.34	10.8	520.56	51.4	2477.48	3.5	168.7	0.6	28.92	3.12037	1.52522	105.274	40.9	13.3	.	.	.	.	.	190	144	21	87	.	34	19	.	.	143	39	.	.	.	.	.	.	.
CENESA-58	62	Male	64.8333	1.65	23.81389654116927	17	No	1	0	9610	192000	25.7	2469.77	10.6	1018.66	60.9	5852.49	2.4	230.64	0.4	38.44	2.42453	2.36965	77.74	39.9	13.4	99.1	33.3	33.6	9.8	5.9	.	.	.	.	154	26	16	8	4	163	37	12.6	3.8	9.7	3.85	182	797.3	755
CENESA-58	62	Male	63.0667	1.65	23.16498316498317	17	No	1	0	4440	223000	30.3	1345.32	11.7	519.48	52.5	2331	4.6	204.24	0.9	39.96	2.58974	1.73267	165.76	35	11.4	.	.	.	9.4	4.1	.	.	.	.	.	39	24	.	3.8	96	26	.	.	.	.	.	.	.
CENESA-58	62	Male	63.1667	1.65	23.20171411080502	17	No	1	0	4910	193000	31.8	1561.38	9.4	461.54	54.1	2656.31	3.8	186.58	0.9	44.19	3.38298	1.70126	123.609	35.8	11.2	.	.	.	.	.	.	.	.	.	.	24	19	.	.	99	26	.	.	.	.	.	.	.
CENESA-58	62	Male	69	1.65	25.34435261707989	17	No	1	0	4570	165000	34.1	1558.37	11.3	516.41	50.8	2321.56	3.3	150.81	0.5	22.85	3.0177	1.48974	105.88	37.8	12.5	98.2	32.5	33.1	10.1	4.9	150	138	25	90	183	27	19	7.6	4.1	117	29	10.1	3	21.5	0.35	206	535.3	629.1
CENESA-58	62	Male	68.3333	1.65	25.09947964493419	17	No	1	0	5380	192000	29.9	1608.62	10.7	575.66	54.9	2953.62	3.9	209.82	0.6	32.28	2.79439	1.83612	119.357	37.8	12.2	.	.	.	.	.	.	.	.	.	.	31	22	.	.	118	29	.	.	.	.	.	.	.
CENESA-58	62	Male	67	1.65	24.6097337006428	17	No	1	0	4500	194000	32.6	1467	11	495	51.9	2335.5	3.9	175.5	0.6	27	2.96364	1.59202	132.243	34.1	11.2	98.5	32.4	32.9	9.1	5.8	.	.	.	.	186	29	17	7.4	4	143	40	11.1	3.7	19	0.43	205	466.2	807.4
CENESA-58	62	Male	66.5333	1.65	24.43832262014081	17	No	1	0	4870	170000	31.4	1529.18	9.8	477.26	53.8	2620.06	4.5	219.15	0.5	24.35	3.20408	1.71338	111.171	36.9	12	.	.	.	.	.	.	.	.	.	.	21	17	.	.	129	33	.	.	.	.	.	.	.
CENESA-58	63	Male	68.3333	1.65	25.09947964493419	18	No	1	0	6450	255000	26.2	1689.9	11.4	735.3	58.3	3760.35	3.3	212.85	0.8	51.6	2.29825	2.22519	150.896	33.6	10.5	.	.	.	.	.	.	.	.	.	.	8	15	.	.	101	27	.	.	.	.	.	.	.
CENESA-58	63	Male	62.9333	1.65	23.11600857055403	18	No	1	0	6140	237000	24.1	1479.74	4.6	282.44	67.7	4156.78	3.1	190.34	0.5	30.7	5.23913	2.80913	160.163	33.6	10	.	.	.	.	.	.	.	.	.	.	10	14	.	.	108	32	.	.	.	.	.	.	.
CENESA-58	63	Male	63.0667	1.65	23.16498316498317	18	No	1	0	6100	216000	21.5	1311.5	7.5	457.5	68.6	4184.6	1.9	115.9	0.5	30.5	2.86667	3.1907	164.697	25.8	8.5	.	.	.	9.2	2.7	.	.	.	.	.	20	14	.	.	122	28	.	.	.	.	.	376.9	324.6
CENESA-58	63	Male	63.3	1.65	23.25068870523416	18	No	1	0	9780	334000	17	1662.6	5.9	577.02	74.2	7256.76	2.5	244.5	0.4	39.12	2.88136	4.36471	200.89	25.7	8.1	100	31.6	31.6	9.9	1.9	158	120	20	77	196	16	14	7.7	3.7	127	27	8.3	2.4	8.1	5.29	194	632.3	221
CENESA-58	63	Male	63.3	1.65	23.25068870523416	18	No	1	0	7200	224000	16	1152	7.9	568.8	73	5256	2.6	187.2	0.5	36	2.02532	4.5625	194.444	25.1	8.2	.	.	.	.	.	.	.	.	.	.	20	19	.	.	119	31	.	.	.	.	.	.	.
CENESA-58	63	Male	63.3	1.65	23.25068870523416	18	No	1	0	6470	246000	17	1099.9	6.8	439.96	73.7	4768.39	1.9	122.93	0.6	38.82	2.5	4.33529	223.657	26.2	7.9	94.9	28.8	30.3	9.1	2.9	.	.	.	.	139	14	17	7.2	3.6	111	33	8.4	3	6.9	5.64	159	801.7	413.4
CENESA-58	63	Male	58.5	1.65	21.48760330578513	18	No	1	0	6550	211000	19.9	1303.45	9.8	641.9	67.3	4408.15	2.7	176.85	0.3	19.65	2.03061	3.38191	161.878	31.7	9.8	.	.	.	.	.	.	.	.	.	.	19	18	.	.	200	23	.	.	.	.	.	.	.
CENESA-59	59	Female	.	1.54	.	17	No	1	0	4690	274000	14.1	661.29	8.7	408.03	74.7	3503.43	2.3	107.87	0.2	9.38	1.62069	5.29787	414.342	26.8	8.3	.	.	.	9.2	1.8	.	.	.	.	.	8	14	.	3.8	102	19	.	.	.	.	.	.	.
CENESA-59	59	Female	43.9333	1.54	18.52476527801203	17	No	1	0	3960	296000	23.7	938.52	8.1	320.76	65.4	2589.84	2.8	110.88	0	0	2.92593	2.75949	315.39	30.1	9.1	.	.	.	.	.	.	.	.	.	.	8	10	.	.	73	13	.	.	.	.	.	.	.
CENESA-59	59	Female	44.2667	1.54	18.66531736661607	17	No	1	0	5530	322000	16.1	890.33	7.6	420.28	73.6	4070.08	2.5	138.25	0.2	11.06	2.11842	4.57143	361.664	28.9	8.9	98.6	30.4	30.8	9	3.5	121	183	51	82	700	6	14	6.7	3.8	85	11	7.7	1.4	4	2.4	74	2000	304.6
CENESA-59	60	Female	44.8	1.54	18.89020070838253	17	No	1	0	4120	339000	18.7	770.44	11.7	482.04	63.6	2620.32	5.8	238.96	0.2	8.24	1.59829	3.40107	440.008	26.7	8.3	.	.	.	.	.	.	.	.	.	.	5	11	.	.	73	19	.	.	.	.	.	.	.
CENESA-59	60	Female	43.1667	1.54	18.20149547422275	17	No	1	0	3930	243000	20.1	789.93	11.2	440.16	64.1	2519.13	4.1	161.13	0.5	19.65	1.79464	3.18905	307.622	31.1	9.8	96	30.2	31.5	10	2.5	.	.	.	.	793	4	8	6.7	3.7	95	31	7.9	3.1	6.5	3.6	64	2000	.
CENESA-59	60	Female	43.7333	1.54	18.44043402484961	17	No	1	0	3980	284000	23.9	951.22	8.8	350.24	63.8	2539.24	3	119.4	0.5	19.9	2.71591	2.66946	298.564	24.6	7.5	.	.	.	.	.	.	.	.	.	.	7	14	.	.	102	16	.	.	.	.	.	.	.
CENESA-59	60	Female	44.4667	1.54	18.74964861977849	17	No	1	0	4650	218000	21.1	981.15	4.3	199.95	71.3	3315.45	.	.	0.6	27.9	4.90698	3.37915	222.188	24.7	7.3	.	.	.	9.4	2.1	.	.	.	.	.	6	14	.	4	83	12	.	.	.	.	.	.	.
CENESA-59	60	Female	44.6333	1.54	18.81992466408051	17	No	1	0	3800	222000	19.7	748.6	6.5	247	69.3	2633.4	3.7	140.6	0.8	30.4	3.03077	3.51777	296.554	23.3	7.4	.	.	.	.	.	.	.	.	.	.	8	16	.	.	83	17	.	.	.	.	.	.	.
CENESA-59	60	Female	47.1667	1.54	19.88812053747119	17	No	1	0	3640	261000	25.5	928.2	5.7	207.48	61.6	2242.24	6.4	232.96	0.8	29.12	4.47368	2.41569	281.189	23.2	7.1	98.5	30.4	30.8	8.6	3.4	71	157	48	89	562	5	12	6.8	4	85	19	7.9	2.1	5.7	0.4	77	1336	314.9
CENESA-59	60	Female	47.1	1.54	19.86001011975038	17	No	1	0	9950	516000	.	.	1.3	129.35	93.1	9263.45	0	0	0.5	49.75	.	.	.	23.1	7	.	.	.	.	.	.	.	.	.	.	7	9	.	.	115	21	.	.	.	.	.	.	.
CENESA-59	60	Female	48.5	1.54	20.45032889188733	17	No	1	0	4900	477000	26	1274	7.9	387.1	60.8	2979.2	3.9	191.1	1.4	68.6	3.29114	2.33846	374.411	23.3	6.9	93.4	27.6	29.5	8.3	3.7	.	.	.	.	861	2	21	6.3	3.5	85	18	7.9	2.1	6.8	1.7	110	1704	317.2
CENESA-59	60	Female	43.9333	1.54	18.52476527801203	18	No	1	0	3960	296000	23.7	938.52	8.1	320.76	65.4	2589.84	2.8	110.88	0	0	2.92593	2.75949	315.39	30.1	9.1	.	.	.	.	.	.	.	.	.	.	8	10	.	.	73	13	.	.	.	.	.	.	.
CENESA-59	60	Female	44.2667	1.54	18.66531736661607	18	No	1	0	5530	322000	16.1	890.33	7.6	420.28	73.6	4070.08	2.5	138.25	0.2	11.06	2.11842	4.57143	361.664	28.9	8.9	98.6	30.4	30.8	9	3.5	121	183	51	82	700	6	14	6.7	3.8	85	11	7.7	1.4	4	2.4	74	2000	304.6
CENESA-59	61	Female	44.8	1.54	18.89020070838253	18	No	1	0	3800	244000	28.5	1083	6.6	250.8	59.9	2276.2	4.1	155.8	0.9	34.2	4.31818	2.10175	225.3	21	6.5	.	.	.	.	.	67	117	38	63	.	9	13	.	.	114	30	.	.	.	.	.	.	.
CENESA-59	61	Female	43.1667	1.54	18.20149547422275	18	No	1	0	6460	324000	26	1679.6	5.8	374.68	61.4	3966.44	6.1	394.06	0.7	45.22	4.48276	2.36154	192.903	28.2	8.9	98.4	31	31.5	9	5.3	.	.	.	.	202	15	21	7.6	3.5	170	41	7.5	2.3	6.8	1.76	91	1834	78.19
CENESA-59	61	Female	43.7333	1.54	18.44043402484961	18	No	1	0	4740	206000	23.6	1118.64	6.7	317.58	64.8	3071.52	4	189.6	0.9	42.66	3.52239	2.74576	184.152	31.9	10.1	.	.	.	.	.	.	.	.	.	.	18	20	.	.	197	72	.	.	.	.	.	.	.
CENESA-59	61	Female	44.4667	1.54	18.74964861977849	18	No	1	0	5460	242000	23.2	1266.72	5.3	289.38	67.4	3680.04	3.1	169.26	1	54.6	4.37736	2.90517	191.045	36.3	11.2	.	.	.	9.2	6.2	.	.	.	.	.	17	21	.	3.8	164	.	.	.	.	.	.	.	.
CENESA-59	61	Female	44.6333	1.54	18.81992466408051	18	No	1	0	8740	240000	15	1311	7.7	672.98	35.9	3137.66	40.6	3548.44	0.8	69.92	1.94805	2.39333	183.066	27.8	8.7	.	.	.	.	.	.	.	.	.	.	15	19	.	.	108	41	.	.	.	.	.	.	.
CENESA-59	61	Female	47.1667	1.54	19.88812053747119	18	No	1	0	4390	205000	30.1	1321.39	6.4	280.96	53	2326.7	9.6	421.44	0.9	39.51	4.70312	1.7608	155.14	29.1	9	99.9	30.8	30.9	8.8	4.1	174	143	37	80	151	24	31	7.3	3.6	112	21	7.3	1.8	18.4	0.74	86	2000	128
CENESA-59	61	Female	47.1	1.54	19.86001011975038	18	No	1	0	4740	177000	25.9	1227.66	5.4	255.96	62.3	2953.02	6.1	289.14	0.3	14.22	4.7963	2.40541	144.177	29.2	9.3	.	.	.	.	.	.	.	.	.	.	15	18	.	.	102	18	.	.	.	.	.	.	.
CENESA-59	61	Female	48.5	1.54	20.45032889188733	18	No	1	0	5830	206000	24.2	1410.86	4.4	256.52	55.4	3229.82	15.4	897.82	0.6	34.98	5.5	2.28926	146.01	34.7	11	99.1	31.6	31.8	8.9	4.2	.	.	.	.	178	13	17	7.3	3.9	121	23	7.4	1.9	8.4	0.39	100	.	.
CENESA-59	61	Female	49.4	1.54	20.82981953111823	18	No	1	0	5330	189000	33.8	1801.54	5.6	298.48	49	2611.7	10.7	570.31	0.9	47.97	6.03571	1.4497	104.91	34	10.9	.	.	.	.	.	.	.	.	.	.	12	18	.	.	138	22	.	.	.	.	.	.	.
CENESA-59	61	Female	49.5	1.54	20.87198515769945	19	No	1	0	5630	234000	27.3	1536.99	4.5	253.35	63.8	3591.94	3.9	219.57	0.5	28.15	6.06667	2.337	152.246	32.5	10.2	.	.	.	8.3	4.9	.	.	.	.	.	18	25	.	3.9	167	39	.	.	.	.	.	.	.
CENESA-59	61	Female	49.7	1.54	20.95631641086187	19	No	1	0	3980	191000	39.3	1564.14	6.1	242.78	48.3	1922.34	5.6	222.88	0.7	27.86	6.44262	1.22901	122.112	34.8	10.7	.	.	.	.	.	.	.	.	.	.	12	22	.	.	116	21	.	.	.	.	.	.	.
CENESA-59	62	Female	52	1.54	21.92612582222972	19	No	1	0	4170	218000	35.5	1480.35	5.4	225.18	53.3	2222.61	5.2	216.84	0.6	25.02	6.57407	1.50141	147.262	42.3	12.6	.	.	.	.	.	.	.	.	.	.	8	21	.	.	128	23	.	.	.	.	.	.	.
CENESA-59	62	Female	52.5	1.54	22.13695395513577	19	No	1	0	5140	222000	40.8	2097.12	6.5	334.1	47	2415.8	4.9	251.86	0.8	41.12	6.27692	1.15196	105.859	40.2	12.9	.	.	.	9.2	3.2	.	.	.	.	.	11	19	.	.	111	24	.	.	.	.	.	1931	183.8
CENESA-59	62	Female	53.3333	1.54	22.48833417664587	19	No	1	0	5120	209000	33.3	1704.96	5.7	291.84	56.3	2882.56	3.8	194.56	0.9	46.08	5.8421	1.69069	122.584	35.8	.	.	.	.	.	.	.	.	.	.	.	9	19	.	.	85	13	.	.	.	.	.	.	.
CENESA-59	62	Female	53.5	1.54	22.55861022094788	19	No	1	0	5140	174000	31.9	1639.66	6.6	339.24	56.8	2919.52	4.1	210.74	0.6	30.84	4.83333	1.78056	106.12	34.2	11	97.9	31.5	32.2	9	3	172	164	35	102	188	8	17	7.2	4	108	19	8.9	2.2	15.3	0.19	105	2000	212
CENESA-59	62	Female	53.5	1.54	22.55861022094788	19	No	1	0	4490	227000	25.5	1144.95	6.8	305.32	64.1	2878.09	2.9	130.21	0.7	31.43	3.75	2.51373	198.262	33.4	11	.	.	.	.	.	.	.	.	.	.	9	18	.	.	115	14	.	.	.	.	.	.	.
CENESA-59	62	Female	53.5	1.54	22.55861022094788	19	No	1	0	4560	238000	25.6	1167.36	5.6	255.36	65.2	2973.12	2.9	132.24	0.7	31.92	4.57143	2.54688	203.879	37.8	11.8	102	31.8	31.2	8.6	3	.	.	.	.	259	9	19	6.8	3.8	146	30	10	2.9	7.7	0.26	106	1762	350.9
CENESA-59	62	Female	54.5667	1.54	23.0083769044808	19	No	1	0	3680	179000	32.7	1203.36	6.3	231.84	55.4	2038.72	4.7	172.96	0.9	33.12	5.19048	1.69419	148.75	38.4	12.1	.	.	.	.	.	.	.	.	.	.	12	19	.	.	146	23	.	.	.	.	.	.	.
CENESA-60	60	Male	79	1.65	29.01744719926538	3	Yes	2	1	5640	157000	21.6	1218.24	9.4	530.16	59.4	3350.16	8.2	462.48	1.4	78.96	2.29787	2.75	128.874	35.9	11.3	.	.	.	.	.	.	.	.	.	.	11	17	.	.	119	42	.	.	.	.	.	.	.
CENESA-60	60	Male	79	1.65	29.01744719926538	4	Yes	2	1	6750	148000	18.1	1221.75	7.9	533.25	68.7	4637.25	4.1	276.75	1.2	81	2.29114	3.79558	121.138	25.2	8	.	.	.	7.9	3.4	.	.	.	.	.	17	27	.	3.3	98	34	.	.	.	.	.	.	.
CENESA-60	60	Male	80.6667	1.65	29.62962962962963	4	Yes	2	1	6210	160000	14.5	900.45	9.7	602.37	66.7	4142.07	6.4	397.44	2.7	167.67	1.49485	4.6	177.689	37.9	12.3	.	.	.	.	.	207	162	26	99	.	23	26	.	.	146	61	.	.	.	.	.	.	.
CENESA-60	60	Male	86	1.65	31.58861340679523	4	Yes	2	1	8950	158000	18.2	1628.9	10	895	68.2	6103.9	3.1	277.45	0.5	44.75	1.82	3.74725	96.998	37.9	12.4	96.1	31.5	32.8	8.9	5.7	.	.	.	.	71	17	21	7.5	3.7	103	33	8.4	3.4	7.1	8.08	132	527	291.1
CENESA-60	60	Male	86	1.65	31.58861340679523	4	Yes	2	1	7480	132000	21.3	1593.24	9.7	725.56	62.8	4697.44	5.3	396.44	0.9	67.32	2.19588	2.94836	82.85	40.4	13.2	.	.	.	.	.	.	.	.	.	.	25	22	.	.	159	46	.	.	.	.	.	.	.
CENESA-60	60	Male	86.6667	1.65	31.83348637894093	4	Yes	2	1	6770	168000	27.6	1868.52	8.2	555.14	58.3	3946.91	5.1	345.27	0.8	54.16	3.36585	2.11232	89.9107	37.6	12.4	.	.	.	8.7	7.9	.	.	.	.	.	28	27	.	4.1	164	51	.	.	.	.	.	.	.
CENESA-60	60	Male	88	1.65	32.32323232323233	4	Yes	2	1	8110	159000	27	2189.7	6.9	559.59	62.2	5044.42	3.3	267.63	0.6	48.66	3.91304	2.3037	72.6127	39.8	13	.	.	.	.	.	.	.	.	.	.	27	20	.	.	158	.	.	.	.	.	.	.	.
CENESA-60	60	Male	88.6667	1.65	32.56810529537803	4	Yes	2	1	5470	151000	27.3	1493.31	10.5	574.35	56.1	3068.67	5.4	295.38	0.7	38.29	2.6	2.05494	101.118	33.6	11.1	98.5	32.5	33.1	8.1	7	140	164	25	116	90	32	28	6.9	3.8	108	19	7.8	1.8	20.8	0.62	173	1533	425.6
CENESA-60	60	Male	88.3333	1.65	32.44566880930518	4	Yes	2	1	8130	142000	28.3	2300.79	8.2	666.66	57.9	4707.27	4.9	398.37	0.7	56.91	3.45122	2.04594	61.7179	31.2	10.3	.	.	.	.	.	.	.	.	.	.	32	30	.	.	109	31	.	.	.	.	.	.	.
CENESA-60	61	Male	88.6667	1.65	32.56810529537803	4	Yes	2	1	7620	149000	26.1	1988.82	8.8	670.56	60.1	4579.62	4.4	335.28	0.6	45.72	2.96591	2.30268	74.9188	28.3	9.4	99.2	33	33.3	8.4	5.1	.	.	.	.	105	26	25	6.9	3.8	123	35	9.3	3.2	10.4	1.53	178	1511	428.8
CENESA-60	61	Male	89.6667	1.65	32.93541475359658	4	Yes	2	1	6120	125000	26.5	1621.8	10.3	630.36	56.6	3463.92	5.8	354.96	0.8	48.96	2.57282	2.13585	77.0749	32.9	10.8	.	.	.	.	.	.	.	.	.	.	33	32	.	.	88	24	.	.	.	.	.	.	.
CENESA-60	61	Male	89.6667	1.65	32.93541475359658	5	Yes	2	1	6480	122000	28.3	1833.84	9.3	602.64	56.5	3661.2	5.1	330.48	0.8	51.84	3.04301	1.99647	66.5271	37.6	12.6	.	.	.	9	4.7	.	.	.	.	.	34	34	.	4	79	21	.	.	.	.	.	.	.
CENESA-60	61	Male	92	1.65	33.79247015610653	5	Yes	2	1	6650	134000	26.1	1735.65	8.1	538.65	61.4	4083.1	3.4	226.1	1	66.5	3.22222	2.35249	77.2045	37.3	12.6	.	.	.	.	.	.	.	.	.	.	27	29	.	.	83	26	.	.	.	.	.	.	.
CENESA-60	61	Male	83	1.65	30.48668503213958	5	Yes	2	1	5550	126000	35.4	1964.7	5.7	316.35	49.3	2736.15	3.7	205.35	1.1	61.05	6.21053	1.39266	64.1319	49.1	15.5	.	.	.	.	.	.	.	.	.	.	20	24	.	.	114	33	.	.	.	.	.	.	.
CENESA-60	61	Male	83	1.65	30.48668503213958	5	Yes	2	1	5860	115000	30.2	1769.72	10	586	54.7	3205.42	4.4	257.84	0.7	41.02	3.02	1.81126	64.982	43.7	14.5	.	.	.	7.8	6.1	.	.	.	.	.	19	24	.	.	108	31	.	.	.	.	.	1623	732.9
CENESA-60	61	Male	83	1.65	30.48668503213958	5	Yes	2	1	5930	113000	31.3	1856.09	8.6	509.98	55.9	3314.87	3.7	219.41	0.5	29.65	3.63953	1.78594	60.8807	44.2	.	.	.	.	.	.	.	.	.	.	.	17	27	.	.	101	30	.	.	.	.	.	.	.
CENESA-60	61	Male	83	1.65	30.48668503213958	5	Yes	2	1	5230	94000	26.4	1380.72	8	418.4	59.7	3122.31	5.3	277.19	0.6	31.38	3.3	2.26136	68.0804	39.7	13.2	98	32.5	33.2	7.9	5.3	203	149	21	89	132	14	18	7.1	3.3	126	38	8.6	3.2	20	0.37	159	1927	734.2
CENESA-60	61	Male	83.1667	1.65	30.54790327517601	5	Yes	2	1	5220	116000	31.6	1649.52	9.7	506.34	52.6	2745.72	5	261	1.1	57.42	3.25773	1.66456	70.3235	39.4	13.5	.	.	.	.	.	.	.	.	.	.	13	19	.	.	115	37	.	.	.	.	.	.	.
CENESA-60	62	Male	83.5	1.65	30.67033976124885	5	Yes	2	1	5030	105000	27	1358.1	8.9	447.67	58.6	2947.58	4.8	241.44	0.7	35.21	3.03371	2.17037	77.3139	43.8	14.4	99.1	32.6	32.9	7.8	5.6	.	.	.	.	158	15	21	6.9	3.7	99	28	7.9	3	16.3	0.24	158	2000	632.3
CENESA-61	57	Male	73.5	1.63	27.66381873612104	3	Yes	2	6	7690	192000	35.9	2760.71	7.9	607.51	46	3537.4	9.5	730.55	0.7	53.83	4.5443	1.28134	69.5473	35.1	11.5	.	.	.	9.9	5	.	.	.	.	.	29	20	.	4.2	99	22	.	.	.	.	.	.	.
CENESA-61	57	Male	73.4385	1.63	27.64065698312377	3	Yes	2	6	8040	229000	35.7	2870.28	8.5	683.4	45.2	3634.08	10	804	0.6	48.24	4.2	1.26611	79.7832	34.4	11.4	.	.	.	.	.	.	.	.	.	.	19	26	.	.	125	33	.	.	.	.	.	.	.
CENESA-61	57	Male	73.5	1.63	27.66381873612104	3	Yes	2	6	6370	221000	45.4	2891.98	7.4	471.38	39.4	2509.78	7.2	458.64	0.6	38.22	6.13514	0.867841	76.4182	33.6	11.5	86.2	29.5	34.2	10	6.5	516	256	31	141	201	14	18	7.2	4.4	141	33	9.7	2.9	5.7	0.3	313	43.19	21.7
CENESA-61	57	Male	73.5	1.63	27.66381873612104	3	Yes	2	6	3680	221000	57.9	2130.72	9.5	349.6	25	920	6.8	250.24	0.8	29.44	6.09474	0.431779	103.721	35.8	11.7	.	.	.	.	.	.	.	.	.	.	13	13	.	.	91	9	.	.	.	.	.	.	.
CENESA-61	58	Male	73.5	1.63	27.66381873612104	3	Yes	2	6	7480	225000	31.4	2348.72	7.8	583.44	58	4338.4	2.3	172.04	0.5	37.4	4.02564	1.84713	95.7969	32.1	11.1	82.1	28.4	34.6	10.2	3.6	.	.	.	.	204	11	10	7.8	4.6	131	43	9.1	3.3	9.2	0.3	318	26.49	48.94
CENESA-61	58	Male	73.5	1.63	27.66381873612104	3	Yes	2	6	7380	227000	35.1	2590.38	6.2	457.56	52.7	3889.26	5.6	413.28	0.4	29.52	5.66129	1.50142	87.6319	35.5	12	.	.	.	.	.	.	.	.	.	.	11	15	.	.	137	35	.	.	.	.	.	.	.
CENESA-61	58	Male	73.4231	1.63	27.63486654487445	3	Yes	2	6	7820	237000	30.1	2353.82	2.8	218.96	58.6	4582.52	8	625.6	0.5	39.1	10.75	1.94684	100.687	36.2	11	90.5	27.4	30.3	9.5	5	.	.	.	.	.	11	10	.	4.4	123	28	.	.	.	.	.	.	.
CENESA-61	58	Male	73.8014	1.63	27.77726996553448	3	Yes	2	6	6290	193000	32.8	2063.12	6.2	389.98	53.7	3377.73	6.8	427.72	0.5	31.45	5.29032	1.63719	93.5476	33.1	10.7	.	.	.	.	.	.	.	.	.	.	16	19	.	.	147	40	.	.	.	.	.	.	.
CENESA-61	58	Male	73.9	1.63	27.81437013060333	3	Yes	2	6	6470	206000	36.2	2342.14	5.6	362.32	51.2	3312.64	6.6	427.02	0.4	25.88	6.46429	1.41436	87.9538	33.6	10.9	83.9	27.2	32.5	8.9	5.1	384	216	26	154	233	13	16	7.1	4.3	153	38	10.1	3.2	5.5	0.2	279	18.49	94.84
CENESA-61	58	Male	74.4643	1.63	28.02675513353371	3	Yes	2	6	6600	202000	30.5	2013	5.4	356.4	57.9	3821.4	5.6	369.6	0.6	39.6	5.64815	1.89836	100.348	34.6	11.3	.	.	.	.	.	.	.	.	.	.	14	15	.	.	133	35	.	.	.	.	.	.	.
CENESA-61	58	Male	74.6923	1.63	28.11257770044325	3	Yes	2	6	6670	220000	27.1	1807.57	3.9	260.13	64	4268.8	4.5	300.15	0.5	33.35	6.94872	2.36162	121.71	35.6	11.5	85.8	27.7	32.3	9.2	3.8	.	.	.	.	267	14	20	7.1	4.4	89	23	7.9	2.5	12.4	0.4	275	34.73	111.8
CENESA-61	58	Male	74.6	1.63	28.07783507094734	3	Yes	2	6	5910	208000	29.6	1749.36	4	236.4	59.4	3510.54	6.5	384.15	0.5	29.55	7.4	2.00676	118.901	33.7	11	.	.	.	.	.	.	.	.	.	.	10	10	.	.	85	18	.	.	.	.	.	.	.
CENESA-61	58	Male	74.6	1.63	28.07783507094734	4	Yes	1	6	7330	226000	31.2	2286.96	4.8	351.84	58.9	4317.37	4.7	344.51	0.4	29.32	6.5	1.88782	98.8211	33.8	11.1	.	.	.	9	3.7	.	.	.	.	.	13	15	.	4.3	108	28	.	.	.	.	.	.	.
CENESA-61	58	Male	74.5	1.63	28.04019722232678	4	Yes	1	6	8040	229000	35.7	2870.28	8.5	683.4	45.2	3634.08	10	804	0.6	48.24	4.2	1.26611	79.7832	34.4	11.4	.	.	.	.	.	.	.	.	.	.	19	26	.	.	125	33	.	.	.	.	.	.	.
CENESA-61	58	Male	74.5	1.63	28.04019722232678	4	Yes	1	6	6370	221000	45.4	2891.98	7.4	471.38	39.4	2509.78	7.2	458.64	0.6	38.22	6.13514	0.867841	76.4182	33.6	11.5	86.2	29.5	34.2	10	6.5	516	256	31	141	201	14	18	7.2	4.4	141	33	9.7	2.9	5.7	0.3	313	43.19	21.7
CENESA-61	58	Male	74.4	1.63	28.0025593737062	4	Yes	1	6	7830	220000	23.8	1863.54	4.8	375.84	66	5167.8	4.7	368.01	0.7	54.81	4.95833	2.77311	118.055	34.2	11.1	.	.	.	.	.	130	161	30	101	.	15	11	.	.	107	29	.	.	.	.	.	.	.
CENESA-61	59	Male	74.3333	1.63	27.97746747462582	4	Yes	1	6	8620	188000	29.1	2508.42	6.2	534.44	60.6	5223.72	3.7	318.94	0.4	34.48	4.69355	2.08247	74.9476	32.8	10.6	81.3	26.2	32.2	9.4	3.6	.	.	.	.	143	8	7	7.2	4.2	106	27	9.5	2.8	5.4	0.28	322	16.23	118
CENESA-61	59	Male	74.5	1.63	28.04019722232678	4	Yes	1	6	13950	211000	12.8	1785.6	5.3	739.35	80.3	11201.9	1.5	209.25	0.1	13.95	2.41509	6.27344	118.168	35.6	11.5	.	.	.	.	.	.	.	.	.	.	68	39	.	.	156	45	.	.	.	.	.	.	.
CENESA-61	59	Male	74.3333	1.63	27.97746747462582	4	Yes	1	6	9470	228000	22	2083.4	4.9	464.03	70.3	6657.41	2.3	217.81	0.5	47.35	4.4898	3.19545	109.437	36.9	11.8	.	.	.	9	4.6	.	.	.	.	.	10	13	.	4.2	124	32	.	.	.	.	.	.	.
CENESA-61	59	Male	75.1	1.63	28.26602431405021	4	Yes	1	6	10760	212000	31.7	3410.92	6.2	667.12	58.2	6262.32	3.5	376.6	0.4	43.04	5.1129	1.83596	62.1533	36.5	12	.	.	.	.	.	.	.	.	.	.	10	10	.	.	122	32	.	.	.	.	.	.	.
CENESA-61	59	Male	73.5	1.63	27.66381873612104	4	Yes	1	6	7700	209000	24.8	1909.6	5.9	454.3	65.1	5012.7	3.7	284.9	0.5	38.5	4.20339	2.625	109.447	34.3	11.2	82.8	27.1	32.8	8.8	4.7	248	191	29	119	137	12	11	7	4.3	112	30	9.6	3	6	0.44	283	42.58	148
CENESA-61	59	Male	73.0667	1.63	27.50072139209856	4	Yes	1	6	8180	201000	28	2290.4	6.3	515.34	60.5	4948.9	4.7	384.46	0.5	40.9	4.44444	2.16071	87.7576	33.2	11.1	.	.	.	.	.	.	.	.	.	.	10	11	.	.	110	26	.	.	.	.	.	.	.
CENESA-61	59	Male	73	1.63	27.47562949301818	4	Yes	1	6	8530	192000	27.1	2311.63	4.6	392.38	64.3	5484.79	3.7	315.61	0.3	25.59	5.8913	2.37269	83.0583	36	12.1	87.8	29.5	33.6	9.1	3.2	.	.	.	.	155	9	13	7.3	4.5	129	34	10.1	3.1	9.2	0.2	245	177.1	77.99
CENESA-61	59	Male	73.0667	1.63	27.50072139209856	4	Yes	1	6	8900	190000	23.5	2091.5	5.2	462.8	67	5963	4	356	0.3	26.7	4.51923	2.85106	90.8439	36.3	12.2	.	.	.	.	.	.	.	.	.	.	9	13	.	.	144	34	.	.	.	.	.	.	.
CENESA-61	60	Male	73	1.63	27.47562949301818	5	Yes	1	6	8350	201000	27.9	2329.65	5.1	425.85	61.6	5143.6	5.2	434.2	0.2	16.7	5.47059	2.20789	86.2791	37	12.4	.	.	.	9.2	4.1	.	.	.	.	.	11	20	.	4	141	36	.	.	.	.	.	.	.
CENESA-61	60	Male	73	1.63	27.47562949301818	5	Yes	1	6	8940	196000	27.7	2476.38	6.7	598.98	59.6	5328.24	5.4	482.76	0.6	53.64	4.13433	2.15162	79.1478	39.6	13.2	.	.	.	.	.	.	.	.	.	.	11	20	.	.	123	32	.	.	.	.	.	.	.
CENESA-61	60	Male	73	1.63	27.47562949301818	5	Yes	1	6	16360	289000	13	2126.8	2.6	425.36	75.7	12384.5	7.9	1292.44	0.8	130.88	5	5.82308	135.885	46.3	13.7	.	.	.	.	.	.	.	.	.	.	15	22	.	.	195	36	.	.	.	.	.	.	.
CENESA-61	60	Male	73	1.63	27.47562949301818	5	Yes	1	6	8600	195000	31.4	2700.4	7.4	636.4	56.5	4859	4.3	369.8	0.4	34.4	4.24324	1.79936	72.2115	39.1	13.5	.	.	.	8.3	1.6	.	.	.	.	.	16	11	.	.	130	36	.	.	.	.	.	149.9	49.85
CENESA-61	60	Male	73	1.63	27.47562949301818	5	Yes	1	6	7830	183000	27	2114.1	5.9	461.97	60.5	4737.15	6.1	477.63	0.5	39.15	4.57627	2.24074	86.5617	35.6	.	.	.	.	.	.	.	.	.	.	.	15	17	.	.	131	36	.	.	.	.	.	.	.
CENESA-62	56	Male	93	1.58	37.25364524915878	16	No	2	0	9890	249000	26	2571.4	10.8	1068.12	58.2	5755.98	4.4	435.16	0.6	59.34	2.40741	2.23846	96.8344	36.3	11.2	.	.	.	9	8.7	.	.	.	.	.	8	8	.	4.3	210	.	.	.	.	.	.	.	.
CENESA-62	56	Male	93.3333	1.58	37.38717085937082	16	No	2	0	9220	240000	28.7	2646.14	10.6	977.32	56.8	5236.96	3.4	313.48	0.5	46.1	2.70755	1.97909	90.6982	41.9	12.6	.	.	.	.	.	.	.	.	.	.	11	5	.	.	202	.	.	.	.	.	.	.	.
CENESA-62	56	Male	94	1.58	37.6542220797949	16	No	2	0	6980	253000	36	2512.8	15	1047	44	3071.2	3.7	258.26	1.3	90.74	2.4	1.22222	100.684	41.4	12.5	97.9	29.6	30.2	9.7	9.3	298	208	39	115	171	11	7	8	4.7	230	.	21.4	.	10.2	2.7	218	415.3	24.72
CENESA-62	56	Male	.	1.58	.	16	No	2	0	8330	232000	27.1	2257.43	10.8	899.64	58.5	4873.05	3	249.9	0.6	49.98	2.50926	2.15867	102.772	36.3	11.6	.	.	.	.	.	.	.	.	.	.	11	4	.	.	6	.	.	.	.	.	.	.	.
CENESA-62	56	Male	.	1.58	.	16	No	2	0	9240	279000	28.1	2596.44	12.4	1145.76	56.1	5183.64	3	277.2	0.4	36.96	2.26613	1.99644	107.455	36.1	10.9	92.1	27.8	30.2	9.6	7.3	.	.	.	.	181	9	8	7.2	4.2	190	.	14.7	.	6.6	4.3	182	302.4	28.08
CENESA-62	57	Male	.	1.58	0	17	No	2	0	9220	240000	28.7	2646.14	10.6	977.32	56.8	5236.96	3.4	313.48	0.5	46.1	2.70755	1.97909	90.6982	41.9	12.6	.	.	.	.	.	.	.	.	.	.	11	5	.	.	202	.	.	.	.	.	.	.	.
CENESA-62	57	Male	.	1.58	0	17	No	2	0	6980	253000	36	2512.8	15	1047	44	3071.2	3.7	258.26	1.3	90.74	2.4	1.22222	100.684	41.4	12.5	97.9	29.6	30.2	9.7	9.3	298	208	39	115	171	11	7	8	4.7	230	.	21.4	.	10.2	2.7	218	415.3	24.72
CENESA-63	56	Female	51.5	1.57	20.89334252910869	11	No	1	0	6550	176000	24	1572	10.2	668.1	53.9	3530.45	11.6	759.8	0.3	19.65	2.35294	2.24583	111.959	34.8	11.9	.	.	.	9	7.1	.	.	.	.	.	44	31	.	3.8	121	17	.	.	.	.	.	.	.
CENESA-63	57	Female	51.4583	1.57	20.87643853029873	11	No	1	0	6590	176000	25.2	1660.68	7.6	500.84	54.6	3598.14	12.4	817.16	0.2	13.18	3.31579	2.16667	105.981	35	11.7	.	.	.	.	.	.	.	.	.	.	45	32	.	.	141	23	.	.	.	.	.	.	.
CENESA-63	57	Female	51.7	1.57	20.97448172339649	11	No	1	0	6680	203000	27.8	1857.04	11.5	768.2	46.1	3079.48	14.2	948.56	0.4	26.72	2.41739	1.65827	109.314	36.7	12.2	.	.	.	.	.	.	.	.	.	.	47	34	.	.	148	26	.	.	.	.	.	.	.
CENESA-63	57	Female	52.15	1.57	21.15704491054404	11	No	1	0	7360	188000	20.9	1538.24	7.7	566.72	56.3	4143.68	14.8	1089.28	0.3	22.08	2.71429	2.69378	122.218	34.8	11.8	94.8	32.2	33.9	8.6	4.2	.	.	.	.	257	42	30	6.9	3.7	155	26	9.4	2.2	10.8	0.1	175	1091	174.8
CENESA-63	57	Female	52.5308	1.57	21.31152145351505	11	No	1	0	6680	184000	20.8	1389.44	9.6	641.28	62.5	4175	7	467.6	0.1	6.68	2.16667	3.00481	132.427	35.2	11.8	.	.	.	.	.	.	.	.	.	.	96	64	.	.	156	24	.	.	.	.	.	.	.
CENESA-63	57	Female	52.8538	1.57	21.44259245967226	11	No	1	0	6820	183000	23.2	1582.24	4.5	306.9	62.9	4289.78	9.1	620.62	0.3	20.46	5.15556	2.71121	115.659	36.3	11.1	.	.	.	8.4	5.7	.	.	.	.	.	53	41	.	3.8	165	29	.	.	.	.	.	.	.
CENESA-63	57	Female	52.9846	1.57	21.49564500978351	11	No	1	0	5890	171000	27.4	1613.86	7.3	429.97	57.1	3363.19	7.7	453.53	0.5	29.45	3.75342	2.08394	105.957	34.2	11.4	.	.	.	.	.	.	.	.	.	.	52	38	.	.	128	21	.	.	.	.	.	.	.
CENESA-63	57	Female	53.4231	1.57	21.6735270895683	11	No	1	0	7110	184000	23.8	1692.18	6.7	476.37	59.2	4209.12	9.9	703.89	0.4	28.44	3.55224	2.48739	108.735	35.4	11.7	95.5	31.5	33	8.2	3.2	213	164	38	100	236	45	36	6.8	3.8	97	17	9	2.1	8.8	0.1	159	625.4	342.7
CENESA-63	57	Female	53.4462	1.57	21.68288930429382	11	No	1	0	6370	200000	21.9	1395.03	6	382.2	61.3	3904.81	10.2	649.74	0.6	38.22	3.65	2.79909	143.366	32.7	10.6	.	.	.	.	.	.	.	.	.	.	39	34	.	.	140	26	.	.	.	.	.	.	.
CENESA-63	57	Female	53.9923	1.57	21.90446171946435	11	No	1	0	6000	178000	26.6	1596	6.9	414	57.1	3426	8.9	534	0.5	30	3.85507	2.14662	111.529	33	10.7	97.4	31.6	32.4	8.3	4.8	.	.	.	.	295	43	44	7	3.9	127	23	9.5	.	10.5	0.1	184	489.1	413.9
CENESA-63	57	Female	54.3231	1.57	22.03865346386341	11	No	1	0	6960	192000	18.6	1294.56	5.5	382.8	67.2	4677.12	8.4	584.64	0.3	20.88	3.38182	3.6129	148.313	36.9	12.3	.	.	.	.	.	.	.	.	.	.	36	34	.	.	153	25	.	.	.	.	.	.	.
CENESA-63	57	Female	54.4429	1.57	22.08724781648633	12	No	1	0	6680	163000	24.6	1643.28	7.6	507.68	61.1	4081.48	6.2	414.16	0.5	33.4	3.23684	2.48374	99.1919	36.3	12.2	.	.	.	8.7	5.7	.	.	.	.	.	34	33	.	3.9	161	31	.	.	.	.	.	.	.
CENESA-63	57	Female	54.3333	1.57	22.04281444818586	12	No	1	0	6590	176000	25.2	1660.68	7.6	500.84	54.6	3598.14	12.4	817.16	0.2	13.18	3.31579	2.16667	105.981	35	11.7	.	.	.	.	.	.	.	.	.	.	45	32	.	.	141	23	.	.	.	.	.	.	.
CENESA-63	57	Female	54.6667	1.57	22.17804643866553	12	No	1	0	6470	174000	21.8	1410.46	6.9	446.43	62.7	4056.69	8.3	537.01	0.3	19.41	3.15942	2.87615	123.364	33	11.1	.	.	.	.	.	270	182	34	105	.	53	41	.	.	172	28	.	.	.	.	.	.	.
CENESA-63	57	Female	54.8333	1.57	22.24566243390537	12	No	1	0	6920	209000	27.2	1882.24	5.1	352.92	59	4082.8	8.1	560.52	0.6	41.52	5.33333	2.16912	111.038	37	12.5	99.8	33.6	33.6	7.8	7.1	.	.	.	.	103	50	41	7.5	4	183	33	11.5	2.5	9.6	0.06	203	688.6	560
CENESA-63	57	Female	54.3333	1.57	22.04281444818586	12	No	1	0	5560	183000	26.3	1462.28	7.8	433.68	59.2	3291.52	6.2	344.72	0.5	27.8	3.37179	2.25095	125.147	32.9	11.1	.	.	.	.	.	.	.	.	.	.	37	32	.	.	177	30	.	.	.	.	.	.	.
CENESA-63	57	Female	54	1.57	21.90758245770619	12	No	1	0	6760	175000	22.1	1493.96	7.3	493.48	65.3	4414.28	5	338	0.3	20.28	3.0274	2.95475	117.138	32.1	10.6	.	.	.	7.2	6.5	.	.	.	.	.	34	30	.	3.8	218	36	.	.	.	.	.	.	.
CENESA-63	57	Female	54.0667	1.57	21.93462885580213	12	No	1	0	5700	144000	23	1311	6.4	364.8	60.5	3448.5	9.6	547.2	0.5	28.5	3.59375	2.63043	109.84	29.8	9.9	.	.	.	.	.	.	.	.	.	.	39	32	.	.	143	25	.	.	.	.	.	.	.
CENESA-63	57	Female	54.1333	1.57	21.96167525389806	12	No	1	0	6610	154000	27.4	1811.14	8.2	542.02	52.1	3443.81	11.9	786.59	0.4	26.44	3.34146	1.90146	85.0293	36.5	12.2	101.4	33.8	33.4	8.3	5.7	308	147	36	77	181	39	33	6.9	3.8	170	32	10.3	2.4	10.5	0.08	180	741.7	427.7
CENESA-63	57	Female	54.1333	1.57	21.96167525389806	12	No	1	0	6490	131000	25.7	1667.93	7.3	473.77	56.2	3647.38	10.5	681.45	0.3	19.47	3.52055	2.18677	78.5405	37.9	12.5	.	.	.	.	.	.	.	.	.	.	30	28	.	.	135	23	.	.	.	.	.	.	.
CENESA-63	57	Female	54.3	1.57	22.0292912491379	12	No	1	0	8000	169000	21.7	1736	5.8	464	51.5	4120	20.7	1656	0.3	24	3.74138	2.37327	97.3502	38.2	12.6	99.8	32.9	33	8	4.6	.	.	.	.	149	30	28	7	3.8	164	34	10.5	2.5	8.9	0.08	180	.	.
CENESA-63	58	Female	54.4333	1.57	22.08338404532977	12	No	1	0	6880	160000	30.6	2105.28	5.7	392.16	49.6	3412.48	13.8	949.44	0.3	20.64	5.36842	1.62092	75.9994	36.8	12.2	.	.	.	.	.	.	.	.	.	.	22	27	.	.	123	31	.	.	.	.	.	.	.
CENESA-63	58	Female	54.3	1.57	22.02929124913789	13	No	1	0	7030	161000	24.6	1729.38	5.2	365.56	53.6	3768.08	16.2	1138.86	0.4	28.12	4.73077	2.17886	93.0969	37.2	12.1	.	.	.	8.4	5.3	.	.	.	.	.	27	32	.	3.8	120	24	.	.	.	.	.	.	.
CENESA-63	58	Female	54.3	1.57	22.0292912491379	13	No	1	0	7530	161000	24.7	1859.91	5.8	436.74	52.5	3953.25	16.6	1249.98	0.4	30.12	4.25862	2.12551	86.5633	37.9	12.4	.	.	.	.	.	.	.	.	.	.	22	30	.	.	144	26	.	.	.	.	.	.	.
CENESA-63	58	Female	55.0333	1.57	22.32680162819316	13	No	1	0	7050	194000	26.9	1896.45	5.7	401.85	54.5	3842.25	12.5	881.25	0.4	28.2	4.7193	2.02602	102.296	40.7	12.3	.	.	.	.	.	.	.	.	.	.	38	43	.	.	166	27	.	.	.	.	.	.	.
CENESA-63	58	Female	54.8333	1.57	22.24566243390537	13	No	1	0	6550	155000	23	1506.5	7.8	510.9	51.9	3399.45	16.8	1100.4	0.5	32.75	2.94872	2.25652	102.887	36.1	12.4	.	.	.	8	7.3	.	.	.	.	.	36	38	.	.	166	31	.	.	.	.	.	642.3	526
CENESA-63	58	Female	54.5	1.57	22.1104304434257	13	No	1	0	7040	160000	21.7	1527.68	6.4	450.56	53.6	3773.44	17.9	1260.16	0.4	28.16	3.39062	2.47005	104.734	37.5	.	.	.	.	.	.	.	.	.	.	.	36	33	.	.	170	36	.	.	.	.	.	.	.
CENESA-63	58	Female	54.5	1.57	22.1104304434257	13	No	1	0	7450	151000	23.3	1735.85	5.2	387.4	51	3799.5	20.1	1497.45	0.4	29.8	4.48077	2.18884	86.9891	37.5	12.4	99.1	32.8	33.1	7.6	5.7	238	166	34	99	128	31	33	6.7	3.5	164	27	10.1	2.3	10.3	0.11	179	597.2	516.6
CENESA-63	58	Female	54.5	1.57	22.1104304434257	13	No	1	0	7500	161000	27.1	2032.5	5.8	435	46.9	3517.5	19.8	1485	0.4	30	4.67241	1.73063	79.2128	35	12.1	.	.	.	.	.	.	.	.	.	.	36	37	.	.	160	33	.	.	.	.	.	.	.
CENESA-63	58	Female	54.5	1.57	22.1104304434257	13	No	1	0	6490	184000	25.3	1641.97	6.5	421.85	51.8	3361.82	16.1	1044.89	0.3	19.47	3.89231	2.04743	112.061	36	11.8	97.7	32.1	32.9	7.8	6	.	.	.	.	146	26	29	7.1	3.8	194	32	9.9	2.2	11.5	0.07	195	845.1	637
CENESA-63	59	Female	55	1.57	22.3132784291452	13	No	1	0	6420	150000	24.1	1547.22	5.7	365.94	52	3338.4	17.7	1136.34	0.5	32.1	4.22807	2.15768	96.9481	33.7	11	.	.	.	.	.	.	.	.	.	.	30	28	.	.	159	26	.	.	.	.	.	.	.
CENESA-64	56	Female	41.5	1.42	20.58123388216624	7	No	1	9	9990	334000	27	2697.3	10.7	1068.93	50.9	5084.91	10.8	1078.92	0.6	59.94	2.52336	1.88519	123.828	33	10.2	.	.	.	8.6	1.5	.	.	.	.	.	16	22	.	3.8	110	13	.	.	.	.	.	.	.
CENESA-64	56	Female	41.5	1.42	20.58123388216624	7	No	1	9	7790	215000	22.8	1776.12	8.3	646.57	49.7	3871.63	18.4	1433.36	0.8	62.32	2.74699	2.17982	121.05	35.9	11	.	.	.	.	.	.	.	.	.	.	13	18	.	.	113	17	.	.	.	.	.	.	.
CENESA-64	56	Female	41.4333	1.42	20.54817165906236	7	No	1	9	7060	228000	24.8	1750.88	4.7	331.82	50.6	3572.36	19.1	1348.46	0.8	56.48	5.2766	2.04032	130.22	34.8	10.6	88.1	26.8	30.5	9	1.9	123	177	45	100	572	11	17	6.3	3.8	123	23	9.5	2.6	10.2	0.2	69	1582	134.4
CENESA-64	56	Female	41.4	1.42	20.53164054751041	7	No	1	9	7900	252000	24.2	1911.8	8.6	679.4	44.7	3531.3	22	1738	0.5	39.5	2.81395	1.84711	131.813	35.3	11.2	.	.	.	.	.	.	.	.	.	.	14	21	.	.	131	19	.	.	.	.	.	.	.
CENESA-64	56	Female	40.8	1.42	20.23408053957548	7	No	1	9	10800	216000	21.9	2365.2	6.1	658.8	47	5076	24.4	2635.2	0.6	64.8	3.59016	2.14612	91.3242	36	11.5	86.1	27.5	31.9	9.4	2.3	.	.	.	.	885	12	18	6.8	3.9	128	21	9.3	2.2	5.1	0.2	77	1625	116.3
CENESA-64	56	Female	41.0667	1.42	20.36632943199101	7	No	1	9	7220	228000	24.8	1790.56	6.2	447.64	45.9	3313.98	22	1588.4	1.1	79.42	4	1.85081	127.334	33.8	10.6	.	.	.	.	.	.	.	.	.	.	9	22	.	.	132	18	.	.	.	.	.	.	.
CENESA-64	56	Female	40.8333	1.42	20.25061165112743	7	No	1	9	8510	290000	20	1702	3.7	314.87	58.9	5012.39	16.4	1395.64	1	85.1	5.40541	2.945	170.388	35	10	.	.	.	9.6	2.6	.	.	.	.	.	10	21	.	4.1	120	17	.	.	.	.	.	.	.
CENESA-64	56	Female	40.7667	1.42	20.21754942802354	7	No	1	9	9480	283000	18.5	1753.8	5.4	511.92	49.8	4721.04	25.1	2379.48	1.2	113.76	3.42593	2.69189	161.364	32.4	10.3	.	.	.	.	.	.	.	.	.	.	8	16	.	.	141	18	.	.	.	.	.	.	.
CENESA-64	56	Female	40.8	1.42	20.23408053957548	7	No	1	9	8470	294000	21.7	1837.99	3.9	330.33	54.2	4590.74	19.2	1626.24	1	84.7	5.5641	2.4977	159.957	31.8	10	84.6	26.5	31.3	9	1.6	90	176	49	102	736	8	15	6.5	3.9	162	24	9.1	2	4.4	0.2	77	597.4	137.2
CENESA-64	56	Female	40.8	1.42	20.23408053957548	7	No	1	9	8290	253000	19.6	1624.84	6.1	505.69	50	4145	23.2	1923.28	1.1	91.19	3.21311	2.55102	155.708	27.6	8.4	.	.	.	.	.	.	.	.	.	.	11	18	.	.	120	15	.	.	.	.	.	.	.
CENESA-64	56	Female	40.7	1.42	20.18448720491966	7	No	1	9	7550	285000	18.9	1426.95	5.8	437.9	60.1	4537.55	13.7	1034.35	1.5	113.25	3.25862	3.17989	199.727	23.3	6.9	87.4	25.9	29.7	8.9	1.5	.	.	.	.	635	4	15	6.4	3.9	80	10	9	1.7	5.6	1.8	87	1006	148.8
CENESA-64	57	Female	38.5	1.42	19.09343384249157	8	No	1	9	8490	310000	19.1	1621.59	5.5	466.95	59	5009.1	15.4	1307.46	1	84.9	3.47273	3.08901	191.17	27	8.2	.	.	.	8.9	1.6	.	.	.	.	.	9	16	.	3.8	110	17	.	.	.	.	.	.	.
CENESA-64	57	Female	37.3667	1.42	18.53137604972558	8	No	1	9	7790	215000	22.8	1776.12	8.3	646.57	49.7	3871.63	18.4	1433.36	0.8	62.32	2.74699	2.17982	121.05	35.9	11	.	.	.	.	.	.	.	.	.	.	13	18	.	.	113	17	.	.	.	.	.	.	.
CENESA-64	57	Female	37.4333	1.42	18.56443827282946	8	No	1	9	7060	228000	24.8	1750.88	4.7	331.82	50.6	3572.36	19.1	1348.46	0.8	56.48	5.2766	2.04032	130.22	34.8	10.6	88.1	26.8	30.5	9	1.9	123	177	45	100	572	11	17	6.3	3.8	123	23	9.5	2.6	10.2	0.2	69	1582	134.4
CENESA-64	57	Female	38	1.42	18.84546716921246	8	No	1	9	8700	342000	18.7	1626.9	5.6	487.2	61.9	5385.3	12.8	1113.6	1	87	3.33929	3.31016	210.216	32.6	9.9	.	.	.	.	.	113	161	45	86	.	10	17	.	.	103	18	.	.	.	.	.	.	.
CENESA-64	57	Female	38.2	1.42	18.9446538385241	8	No	1	9	10470	316000	19	1989.3	5.3	554.91	62	6491.4	12.6	1319.22	1.1	115.17	3.58491	3.26316	158.85	31.6	9.7	85.2	26.1	30.7	8.5	2.7	.	.	.	.	312	7	14	6.9	3.8	140	22	9.3	1.9	4.1	0.53	95	800.5	237.8
CENESA-64	57	Female	38.6	1.42	19.14302717714739	8	No	1	9	10090	375000	11.6	1170.44	6.2	625.58	76.2	7688.58	5.1	514.59	0.9	90.81	1.87097	6.56897	320.392	28.8	8.7	.	.	.	.	.	.	.	.	.	.	5	10	.	.	86	13	.	.	.	.	.	.	.
CENESA-64	57	Female	38.8	1.42	19.24221384645903	8	No	1	9	7030	318000	21.3	1497.39	6.3	442.89	56.9	4000.07	13.8	970.14	1.7	119.51	3.38095	2.67136	212.37	25.6	7.8	.	.	.	8.1	2.5	.	.	.	.	.	8	14	.	3.7	100	14	.	.	.	.	.	.	.
CENESA-64	57	Female	38.2	1.42	18.9446538385241	8	No	1	9	8130	299000	19.2	1560.96	6.4	520.32	63.2	5138.16	10.1	821.13	1.1	89.43	3	3.29167	191.549	29.1	8.9	.	.	.	.	.	.	.	.	.	.	15	19	.	.	96	15	.	.	.	.	.	.	.
CENESA-64	57	Female	37.6	1.42	18.64709383058917	8	No	1	9	7380	250000	20.2	1490.76	6.4	472.32	63.5	4686.3	8.4	619.92	1.5	110.7	3.15625	3.14356	167.7	34.4	10.7	87.3	27.2	31.2	8	3.4	59	182	70	106	310	21	32	6.9	3.9	137	21	9.4	2	8.5	0.35	98	1328	321.2
CENESA-64	57	Female	38.1333	1.42	18.91159161542022	8	No	1	9	9110	288000	17.2	1566.92	6	546.6	66.9	6094.59	8.8	801.68	1.1	100.21	2.86667	3.88953	183.8	38.2	11.7	.	.	.	.	.	.	.	.	.	.	21	26	.	.	126	21	.	.	.	.	.	.	.
CENESA-64	57	Female	38.5	1.42	19.09343384249157	8	No	1	9	9580	298000	15.1	1446.58	5.2	498.16	72.6	6955.08	6.1	584.38	1	95.8	2.90385	4.80795	206.003	34.5	10.8	86.8	27.1	31.2	.	4	.	.	.	.	342	29	37	6.4	3.6	151	26	10.4	2.5	5.6	0.98	86	1018	325
CENESA-64	58	Female	39.2667	1.42	19.47364940818621	8	No	1	9	11680	290000	13.7	1600.16	3.3	385.44	77.3	9028.64	5	584	0.7	81.76	4.15152	5.64234	181.232	35.2	10.6	.	.	.	.	.	.	.	.	.	.	16	30	.	.	115	21	.	.	.	.	.	.	.
CENESA-64	58	Female	39.8	1.42	19.73814719301726	9	No	1	9	10970	291000	23.3	2556.01	6.1	669.17	62.7	6878.19	7	767.9	0.9	98.73	3.81967	2.69099	113.849	30.8	9.5	.	.	.	8.5	2.2	.	.	.	.	.	8	19	.	3.9	106	14	.	.	.	.	.	.	.
CENESA-64	58	Female	39.8667	1.42	19.77120941612114	9	No	1	9	8310	341000	22.2	1844.82	7.7	639.87	61	5069.1	7.9	656.49	1.2	99.72	2.88312	2.74775	184.842	28.9	8.6	.	.	.	.	.	.	.	.	.	.	9	21	.	.	63	10	.	.	.	.	.	.	.
CENESA-64	58	Female	36.3333	1.42	18.01891159161542	9	No	1	9	8990	248000	17	1528.3	4	359.6	62.5	5618.75	15.6	1402.44	0.9	80.91	4.25	3.67647	162.272	36.9	10.9	.	.	.	.	.	.	.	.	.	.	15	26	.	.	122	21	.	.	.	.	.	.	.
CENESA-64	58	Female	36.1667	1.42	17.93625603385572	9	No	1	9	8620	247000	17.3	1491.26	5.5	474.1	65.3	5628.86	10.7	922.34	1.2	103.44	3.14545	3.77457	165.632	43.6	13.8	.	.	.	8.4	3	.	.	.	.	.	26	37	.	.	120	25	.	.	.	.	.	2000	209.2
CENESA-64	58	Female	36.4	1.42	18.0519738147193	9	No	1	9	10340	263000	17	1757.8	4.5	465.3	68.6	7093.24	8.4	868.56	1.5	155.1	3.77778	4.03529	149.619	46.1	.	.	.	.	.	.	.	.	.	.	.	12	21	.	.	112	20	.	.	.	.	.	.	.
CENESA-64	58	Female	36.3667	1.42	18.03544270316736	9	No	1	9	10660	260000	16.8	1790.88	6.2	660.92	62.7	6683.82	12.9	1375.14	1.4	149.24	2.70968	3.73214	145.18	49.8	15.6	88.3	27.7	31.4	9	3.4	71	194	72	109	405	25	29	7.6	4.1	121	20	9.5	2.6	7.8	0.65	101	2000	103.3
CENESA-64	58	Female	36.4	1.42	18.0519738147193	9	No	1	9	6950	279000	21.2	1473.4	5.8	403.1	60	4170	11.9	827.05	1.1	76.45	3.65517	2.83019	189.358	43.5	14.1	.	.	.	.	.	.	.	.	.	.	12	23	.	.	141	26	.	.	.	.	.	.	.
CENESA-64	59	Female	36.8333	1.42	18.26687826489453	9	No	1	9	7640	245000	10.7	817.48	5.3	404.92	70	5348	12.7	970.28	1.3	99.32	2.01887	6.54206	299.702	37.3	11.7	.	.	.	.	.	.	.	.	.	.	9	15	.	.	121	32	.	.	.	.	.	.	.
CENESA-65	55	Female	61.9615	1.5	27.53846153846154	18	Yes	3	1	4920	188000	31.7	1559.64	12.8	629.76	51.6	2538.72	3.5	172.2	0.4	19.68	2.47656	1.62776	120.541	33.3	10.5	.	.	.	9.8	3.9	.	.	.	.	.	43	33	.	4.1	99	23	.	.	.	.	.	.	.
CENESA-65	55	Female	62.525	1.5	27.78888888888888	18	Yes	3	1	6790	166000	16.8	1140.72	6.9	468.51	74.3	5044.97	1.9	129.01	0.1	6.79	2.43478	4.42262	145.522	35.2	11.3	.	.	.	.	.	.	.	.	.	.	30	32	.	.	99	25	.	.	.	.	.	.	.
CENESA-65	55	Female	62.9308	1.5	27.96923076923077	18	Yes	3	1	4780	198000	33.5	1601.3	11.3	540.14	49.8	2380.44	4.8	229.44	0.6	28.68	2.9646	1.48657	123.65	34	11.2	91.4	30.1	32.9	9.6	5.8	150	140	36	78	248	27	29	7.7	4.3	119	27	8.5	2.7	7.8	0.1	240	76.43	27.57
CENESA-65	55	Female	62.4846	1.5	27.77094017094017	18	Yes	3	1	4620	183000	28.8	1330.56	9.3	429.66	58.7	2711.94	2.8	129.36	0.4	18.48	3.09677	2.03819	137.536	33.4	10.5	.	.	.	.	.	.	.	.	.	.	23	26	.	.	129	45	.	.	.	.	.	.	.
CENESA-65	55	Female	62.5	1.5	27.77777777777778	18	Yes	3	1	4300	175000	27.4	1178.2	12.1	520.3	56.6	2433.8	3.7	159.1	0.2	8.6	2.26446	2.06569	148.532	32	10.4	91.2	29.6	32.5	10	5.2	.	.	.	.	222	22	23	7.1	4.1	110	34	8.1	3.1	11	0.2	218	84.64	53.29
CENESA-65	55	Female	62.1308	1.5	27.61367521367522	18	Yes	3	1	8720	183000	14.3	1246.96	4.5	392.4	80.9	7054.48	0.1	8.72	0.2	17.44	3.17778	5.65734	146.757	30.3	9.6	.	.	.	.	.	.	.	.	.	.	15	18	.	.	119	25	.	.	.	.	.	.	.
CENESA-65	56	Female	62.1769	1.5	27.63418803418804	18	Yes	3	1	3760	179000	31.2	1173.12	8	300.8	55.4	2083.04	4.9	184.24	0.5	18.8	3.9	1.77564	152.585	29.8	8.6	101	29.2	28.9	10.1	4.6	.	.	.	.	.	36	38	.	4.1	116	30	.	.	.	.	.	.	.
CENESA-65	56	Female	62.5429	1.5	27.79682539682539	18	Yes	3	1	5260	172000	24.2	1272.92	7.6	399.76	57.9	3045.54	9.6	504.96	0.7	36.82	3.18421	2.39256	135.122	29.9	9.7	.	.	.	.	.	.	.	.	.	.	36	33	.	.	101	28	.	.	.	.	.	.	.
CENESA-65	56	Female	62.4917	1.5	27.77407407407408	18	Yes	3	1	4230	168000	38.2	1615.86	8.2	346.86	47.1	1992.33	6	253.8	0.5	21.15	4.65854	1.23298	103.969	28.7	9.4	91.3	29.5	32.3	9.9	3.6	123	126	28	80	251	21	19	6.9	4.1	114	26	7.8	2.4	6.8	0.1	205	135.6	124.4
CENESA-65	56	Female	61.4667	1.5	27.31851851851852	18	Yes	3	1	5260	164000	22.5	1183.5	7.8	410.28	58.9	3098.14	10	526	0.8	42.08	2.88462	2.61778	138.572	27.2	8.6	.	.	.	.	.	.	.	.	.	.	36	52	.	.	98	24	.	.	.	.	.	.	.
CENESA-65	56	Female	61	1.5	27.11111111111111	18	Yes	3	1	4900	167000	25.2	1234.8	6.3	308.7	61.4	3008.6	6.4	313.6	0.7	34.3	4	2.43651	135.245	28.4	9.1	93.4	29.8	31.9	9.3	6	.	.	.	.	310	28	33	7	4.1	94	18	8	2.1	10.4	0.2	224	238.5	32.99
CENESA-65	56	Female	61	1.5	27.11111111111111	18	Yes	3	1	4060	151000	29.2	1185.52	7.4	300.44	58.2	2362.92	4.7	190.82	0.5	20.3	3.94595	1.99315	127.37	31.8	10.1	.	.	.	.	.	.	.	.	.	.	38	31	.	.	110	27	.	.	.	.	.	.	.
CENESA-65	56	Female	61	1.5	27.11111111111111	19	Yes	3	1	4280	173000	24.2	1035.76	7.9	338.12	64.4	2756.32	3.1	132.68	0.4	17.12	3.06329	2.66116	167.027	27.8	9	.	.	.	9.2	4.3	.	.	.	.	.	27	26	.	4.1	118	31	.	.	.	.	.	.	.
CENESA-65	56	Female	61	1.5	27.11111111111111	19	Yes	3	1	6790	166000	16.8	1140.72	6.9	468.51	74.3	5044.97	1.9	129.01	0.1	6.79	2.43478	4.42262	145.522	35.2	11.3	.	.	.	.	.	.	.	.	.	.	30	32	.	.	99	25	.	.	.	.	.	.	.
CENESA-65	56	Female	61	1.5	27.11111111111111	19	Yes	3	1	4780	198000	33.5	1601.3	11.3	540.14	49.8	2380.44	4.8	229.44	0.6	28.68	2.9646	1.48657	123.65	34	11.2	91.4	30.1	32.9	9.6	5.8	150	140	36	78	248	27	29	7.7	4.3	119	27	8.5	2.7	7.8	0.1	240	76.43	27.57
CENESA-65	56	Female	61	1.5	27.11111111111111	19	Yes	3	1	3860	170000	30.4	1173.44	7.4	285.64	57.3	2211.78	4.3	165.98	0.6	23.16	4.10811	1.88487	144.873	27.3	8.9	.	.	.	.	.	147	114	23	64	.	20	20	.	.	127	35	.	.	.	.	.	.	.
CENESA-65	56	Female	61	1.5	27.11111111111111	19	Yes	3	1	5330	162000	15.3	815.49	6.5	346.45	74.6	3976.18	2.8	149.24	0.8	42.64	2.35385	4.87582	198.654	28.2	8.9	91.2	28.9	31.7	9.9	6.1	.	.	.	.	187	26	19	7	3.7	115	32	9.1	2.6	5.8	2.33	223	61.83	402.1
CENESA-65	56	Female	61	1.5	27.11111111111111	19	Yes	3	1	6200	167000	19.8	1227.6	5.5	341	70.4	4364.8	3.7	229.4	0.6	37.2	3.6	3.55556	136.038	28.2	8.9	.	.	.	.	.	.	.	.	.	.	22	16	.	.	118	42	.	.	.	.	.	.	.
CENESA-66	54	Male	72.0769	1.65	26.47453556544466	17	No	1	1	6520	193000	29.1	1897.32	10	652	56.5	3683.8	4.1	267.32	0.3	19.56	2.91	1.94158	101.722	36	11.4	.	.	.	8.1	3.4	.	.	.	.	.	11	7	.	3.9	129	36	.	.	.	.	.	.	.
CENESA-66	54	Male	72.5	1.65	26.62993572084482	17	No	1	1	5710	164000	27.5	1570.25	9.1	519.61	52.7	3009.17	10.2	582.42	0.5	28.55	3.02198	1.91636	104.442	36.1	11.3	.	.	.	.	.	.	.	.	.	.	12	10	.	.	143	42	.	.	.	.	.	.	.
CENESA-66	55	Male	72.5	1.65	26.62993572084482	17	No	1	1	5700	157000	28.8	1641.6	8.9	507.3	53.2	3032.4	8.6	490.2	0.5	28.5	3.23595	1.84722	95.6384	36.6	11.5	.	.	.	.	.	.	.	.	.	.	12	7	.	.	125	18	.	.	.	.	.	.	.
CENESA-66	55	Male	72.5	1.65	26.62993572084482	17	No	1	1	5940	136000	24.4	1449.36	11.3	671.22	57.5	3415.5	6.6	392.04	0.2	11.88	2.15929	2.35656	93.8345	36.5	11.8	91.7	29.6	32.3	8.8	3.7	.	.	.	.	423	8	3	7.3	4.1	127	32	11.8	3.8	10.5	4.3	105	1917	482
CENESA-66	55	Male	72.5	1.65	26.62993572084482	17	No	1	1	6620	201000	33.7	2230.94	8.8	582.56	51.6	3415.92	5.3	350.86	0.6	39.72	3.82955	1.53116	90.0965	38.2	12.2	.	.	.	.	.	.	.	.	.	.	12	9	.	.	163	41	.	.	.	.	.	.	.
CENESA-66	55	Male	72.8846	1.65	26.77120858939041	17	No	1	1	5760	205000	27	1555.2	3.8	218.88	62	3571.2	6.6	380.16	0.6	34.56	7.10526	2.2963	131.816	39.9	11.6	100.3	29	29	9.5	4.6	.	.	.	.	.	10	8	.	4.3	150	47	.	.	.	.	.	.	.
CENESA-66	55	Male	73	1.65	26.81359044995409	17	No	1	1	7170	220000	34.8	2495.16	7.7	552.09	51.6	3699.72	5.2	372.84	0.7	50.19	4.51948	1.48276	88.1707	39.9	12.4	.	.	.	.	.	.	.	.	.	.	14	6	.	.	129	31	.	.	.	.	.	.	.
CENESA-66	55	Male	73	1.65	26.81359044995409	17	No	1	1	4930	212000	22.8	1124.04	11.2	552.16	63.1	3110.83	1.4	69.02	1.5	73.95	2.03571	2.76754	188.605	37.7	12	89.3	28.4	31.8	8.9	3.2	259	190	28	147	483	8	4	8.2	4.3	122	.	11.6	.	3.9	3.4	110	1112	542.7
CENESA-66	55	Male	73	1.65	26.81359044995409	17	No	1	1	4600	169000	29.2	1343.2	10.2	469.2	51.2	2355.2	8.3	381.8	1.1	50.6	2.86275	1.75342	125.819	35.3	10.9	.	.	.	.	.	.	.	.	.	.	28	14	.	.	116	32	.	.	.	.	.	.	.
CENESA-66	55	Male	71.875	1.65	26.40036730945822	17	No	1	1	6840	259000	30.6	2093.04	8.4	574.56	54.9	3755.16	5.3	362.52	0.8	54.72	3.64286	1.79412	123.743	32.5	10	90.1	27.7	30.7	8.9	3.4	.	.	.	.	413	26	25	7.3	4	119	.	12.5	.	6.4	2.9	159	1647	325.4
CENESA-66	55	Male	71.8385	1.65	26.38694638694639	17	No	1	1	6710	254000	28.6	1919.06	6	402.6	56.6	3797.86	8.3	556.93	0.5	33.55	4.76667	1.97902	132.356	34.5	10.6	.	.	.	.	.	.	.	.	.	.	17	15	.	.	117	30	.	.	.	.	.	.	.
CENESA-66	55	Male	71.4	1.65	26.22589531680441	18	No	3	1	7580	95000	31	2349.8	5.4	409.32	57.7	4373.66	5.1	386.58	0.8	60.64	5.74074	1.86129	40.429	34.7	11	.	.	.	8.3	4.1	.	.	.	.	.	25	23	.	4.3	141	32	.	.	.	.	.	.	.
CENESA-66	55	Male	72.0667	1.65	26.47076828895011	18	No	3	1	5710	164000	27.5	1570.25	9.1	519.61	52.7	3009.17	10.2	582.42	0.5	28.55	3.02198	1.91636	104.442	36.1	11.3	.	.	.	.	.	.	.	.	.	.	12	10	.	.	143	42	.	.	.	.	.	.	.
CENESA-66	56	Male	72	1.65	26.44628099173554	18	No	3	1	5810	44000	35.7	2074.17	5.9	342.79	51	2963.1	6.3	366.03	1.1	63.91	6.05085	1.42857	21.2133	32.9	10.2	.	.	.	.	.	129	192	35	131	.	18	14	.	.	122	27	.	.	.	.	.	.	.
CENESA-66	56	Male	72	1.65	26.44628099173554	18	No	3	1	6080	51000	33.7	2048.96	6	364.8	54	3283.2	5.5	334.4	0.8	48.64	5.61667	1.60237	24.8907	32.7	10.5	91.1	29.4	32.2	8.7	5.1	.	.	.	.	175	12	12	7.9	4.2	167	42	11.9	3.4	9.4	0.46	148	718.9	652.9
CENESA-66	56	Male	72	1.65	26.44628099173554	18	No	3	1	4960	36000	32.7	1621.92	9.7	481.12	51.6	2559.36	5.4	267.84	0.6	29.76	3.37113	1.57798	22.1959	36.1	11.6	.	.	.	.	.	.	.	.	.	.	20	16	.	.	151	35	.	.	.	.	.	.	.
CENESA-66	56	Male	72	1.65	26.44628099173554	18	No	3	1	4630	45000	29.9	1384.37	10.7	495.41	52.5	2430.75	6.3	291.69	0.6	27.78	2.79439	1.75585	32.5058	38.1	11.7	.	.	.	8.2	3	.	.	.	.	.	38	28	.	.	90	27	.	.	.	.	.	.	.
CENESA-66	56	Male	72	1.65	26.44628099173554	18	No	3	1	5700	81000	45.9	2616.3	8.7	495.9	38.7	2205.9	5.4	307.8	1.3	74.1	5.27586	0.843137	30.9598	33.8	10.6	.	.	.	.	.	.	.	.	.	.	27	31	.	.	134	34	.	.	.	.	.	.	.
CENESA-66	56	Male	72	1.65	26.44628099173554	18	No	3	1	9150	147000	53.1	4858.65	8.7	796.05	31.5	2882.25	5	457.5	1.7	155.55	6.10345	0.59322	30.2553	37.2	11.8	89.5	28.3	31.7	8.5	5.6	140	158	43	96	154	19	17	7.9	3.9	141	40	12.3	4	14	0.84	164	660.8	670.7
CENESA-66	56	Male	72	1.65	26.44628099173554	18	No	3	1	5470	49000	52.5	2871.75	7.3	399.31	34.3	1876.21	5.1	278.97	0.8	43.76	7.19178	0.653333	17.0628	34.5	10.9	.	.	.	.	.	.	.	.	.	.	20	18	.	.	153	40	.	.	.	.	.	.	.
CENESA-66	56	Male	72	1.65	26.44628099173554	18	No	3	1	5020	45000	50.2	2520.04	8.3	416.66	36.3	1822.26	4.6	230.92	0.6	30.12	6.04819	0.723108	17.8569	39.1	12.4	91	28.9	31.7	8.7	5.1	.	.	.	.	196	21	13	8.2	4.4	152	43	12.3	4	16.2	0.5	156	643.7	705.1
CENESA-67	55	Female	61.65	1.56	25.33284023668639	21	No	1	x	5180	265000	26	1346.8	9	466.2	59.2	3066.56	5.3	274.54	0.5	25.9	2.88889	2.27692	196.763	31.6	10.1	.	.	.	.	.	.	.	.	.	.	20	19	.	.	.	.	.	.	.	.	.	.	.
CENESA-67	55	Female	62.2	1.56	25.55884286653517	21	No	1	x	5090	275000	25.4	1292.86	8.3	422.47	59.8	3043.82	6.2	315.58	0.3	15.27	3.06024	2.35433	212.707	27.1	8.4	98.8	30.6	31	10.4	5.1	87	168	45	101	2827	68	33	6.3	3.8	140	32	7.7	2.2	13.7	0.4	142	1435	1898
CENESA-67	55	Female	62.3667	1.56	25.62732851194389	21	No	1	x	3350	265000	40.6	1360.1	9.3	311.55	44.4	1487.4	5.2	174.2	0.5	16.75	4.36559	1.0936	194.839	25.1	7.7	.	.	.	.	.	.	.	.	.	.	49	39	.	.	113	22	.	.	.	.	.	.	.
CENESA-67	55	Female	61.1667	1.56	25.13423186500109	21	No	1	x	4330	258000	27.4	1186.42	5.9	255.47	59	2554.7	7.2	311.76	0.5	21.65	4.64407	2.15328	217.461	26.7	8.3	99.2	30.9	31.1	10.6	5.2	.	.	.	.	2842	14	19	6.7	4.1	123	23	8.2	2.1	9.2	0.5	162	972.3	1811
CENESA-67	55	Female	61	1.56	25.06574621959237	21	No	1	x	5620	280000	27.9	1567.98	7.9	443.98	57	3203.4	6.8	382.16	0.4	22.48	3.53165	2.04301	178.574	28.2	8.5	.	.	.	.	.	.	.	.	.	.	23	23	.	.	124	25	.	.	.	.	.	.	.
CENESA-67	56	Female	61	1.56	25.06574621959237	22	No	1	x	5210	298000	24.8	1292.08	8	416.8	61.8	3219.78	5	260.5	0.4	20.84	3.1	2.49194	230.636	26.1	8.2	.	.	.	10.6	5	.	.	.	.	.	20	14	.	4	108	19	.	.	.	.	.	.	.
CENESA-68	54	Female	66.5929	1.62	25.37450737039214	28	No	1	0	7650	128000	20.3	1552.95	8.2	627.3	71.1	5439.15	.	.	.	.	2.47561	3.50246	82.4238	31.1	10.2	.	.	.	8.9	4.9	.	.	.	.	.	31	37	.	3.5	138	29	.	.	.	.	.	.	.
CENESA-68	54	Female	66.5	1.62	25.33912513336381	28	No	1	0	6040	155000	21	1268.4	13.6	821.44	64.9	3919.96	0.3	18.12	0.2	12.08	1.54412	3.09048	122.201	34.1	10.9	.	.	.	.	.	.	.	.	.	.	27	37	.	.	164	31	.	.	.	.	.	.	.
CENESA-68	54	Female	66.5	1.62	25.33912513336381	28	No	1	0	7030	111000	9.7	681.91	10	703	79.9	5616.97	0.4	28.12	0	0	0.97	8.23711	162.778	32.4	10.2	.	.	.	.	.	.	.	.	.	.	14	21	.	.	118	24	.	.	.	.	.	.	.
CENESA-68	54	Female	66.3417	1.62	25.27879388304627	28	No	1	0	6000	84000	12.2	732	11.5	690	76	4560	0.3	18	0	0	1.06087	6.22951	114.754	30.6	9.8	93.9	30.1	32	8.8	3.6	.	.	.	.	338	16	25	7.1	3.3	133	31	8	2.5	4.8	4.5	130	1632	253.8
CENESA-68	54	Female	65.4929	1.62	24.95536394713349	28	No	1	0	6030	83000	10.4	627.12	11.6	699.48	78	4703.4	.	.	.	.	0.896552	7.5	132.351	34.4	10.9	.	.	.	.	.	.	.	.	.	.	23	38	.	.	165	35	.	.	.	.	.	.	.
CENESA-68	54	Female	64.5308	1.62	24.58877047354413	28	No	1	0	7450	71000	7.3	543.85	3.6	268.2	88.8	6615.6	0.2	14.9	0.1	7.45	2.02778	12.1644	130.551	38.4	11.4	.	.	.	8.6	5.5	.	.	.	.	.	41	27	.	3.4	195	47	.	.	.	.	.	.	.
CENESA-68	54	Female	63.8583	1.62	24.33254585175023	28	No	1	0	7770	115000	31	2408.7	13	1010.1	54.7	4250.19	0.7	54.39	0.6	46.62	2.38462	1.76452	47.7436	34	10.9	.	.	.	.	.	.	.	.	.	.	18	25	.	.	107	25	.	.	.	.	.	.	.
CENESA-68	54	Female	61.4538	1.62	23.41634131757588	28	No	1	0	6920	143000	24.5	1695.4	10.9	754.28	62.6	4331.92	1.5	103.8	0.5	34.6	2.24771	2.5551	84.3459	36.8	11.8	99.9	32.1	32.1	10	6.7	69	162	66	67	225	24	32	6.7	3.3	139	30	7.1	2.3	11.1	0.5	137	706.6	156.9
CENESA-68	55	Female	59.5769	1.62	22.70115953243525	28	No	1	0	5810	124000	28.8	1673.28	10.5	610.05	57.8	3358.18	2.4	139.44	0.5	29.05	2.74286	2.00694	74.1059	39.8	12.6	.	.	.	.	.	.	.	.	.	.	34	39	.	.	128	26	.	.	.	.	.	.	.
CENESA-68	55	Female	59.5385	1.62	22.68650416798565	28	No	1	0	7220	161000	13.5	974.7	4.3	310.46	81.7	5898.74	0.2	14.44	0.3	21.66	3.13953	6.05185	165.179	43.2	13.9	97	31.1	32.1	9	5.4	.	.	.	.	211	13	24	7.5	3.8	141	34	9	3	5.1	3	160	466.4	209.8
CENESA-68	55	Female	59.4917	1.62	22.66867347457196	28	No	1	0	7840	111000	14.1	1105.44	4.1	321.44	81.3	6373.92	0.1	7.84	0.4	31.36	3.43902	5.76596	100.413	40.8	13	.	.	.	.	.	.	.	.	.	.	14	26	.	.	111	23	.	.	.	.	.	.	.
CENESA-68	55	Female	59.4	1.62	22.63374485596707	29	No	1	0	6620	101000	13.8	913.56	4.5	297.9	81.2	5375.44	0.2	13.24	0.3	19.86	3.06667	5.88406	110.557	37.1	12	.	.	.	8.8	5.5	.	.	.	.	.	12	18	.	3.7	135	30	.	.	.	.	.	.	.
CENESA-68	55	Female	59.3667	1.62	22.62104354011075	29	No	1	0	6040	155000	21	1268.4	13.6	821.44	64.9	3919.96	0.3	18.12	0.2	12.08	1.54412	3.09048	122.201	34.1	10.9	.	.	.	.	.	.	.	.	.	.	27	37	.	.	164	31	.	.	.	.	.	.	.
CENESA-68	55	Female	58.1667	1.62	22.16379616928313	29	No	1	0	5570	91000	20.7	1152.99	7.5	417.75	70.4	3921.28	0.9	50.13	0.5	27.85	2.76	3.40097	78.9252	31.9	10.3	.	.	.	.	.	52	134	60	49	.	16	21	.	.	110	22	.	.	.	.	.	.	.
CENESA-68	55	Female	58	1.62	22.10028959000152	29	No	1	0	5920	114000	15.9	941.28	8.7	515.04	74.1	4386.72	0.8	47.36	0.5	29.6	1.82759	4.66038	121.112	33.6	10.9	99.1	32.1	32.4	8.3	5	.	.	.	.	131	13	20	7.1	3.4	129	27	7.6	2.1	17.1	0.52	171	896.4	742.3
CENESA-68	55	Female	57.6667	1.62	21.97327643143829	29	No	1	0	5800	104000	16.4	951.2	8.8	510.4	72.7	4216.6	1.8	104.4	0.3	17.4	1.86364	4.43293	109.336	33.9	10.8	.	.	.	.	.	.	.	.	.	.	13	21	.	.	96	21	.	.	.	.	.	.	.
CENESA-68	55	Female	57.9333	1.62	22.07488695828888	29	No	1	0	2820	95000	25.6	721.92	17.6	496.32	55.2	1556.64	1.2	33.84	0.4	11.28	1.45455	2.15625	131.594	35.3	11.2	.	.	.	8.4	4.3	.	.	.	.	.	10	16	.	3.3	108	24	.	.	.	.	.	.	.
CENESA-68	55	Female	58	1.62	22.10028959000152	29	No	1	0	6600	94000	11.6	765.6	3.7	244.2	84.2	5557.2	0.1	6.6	0.4	26.4	3.13513	7.25862	122.78	33.3	10.7	.	.	.	.	.	.	.	.	.	.	11	16	.	.	120	24	.	.	.	.	.	.	.
CENESA-68	55	Female	58	1.62	22.10028959000152	29	No	1	0	5460	103000	14.2	775.32	8	436.8	76.3	4165.98	1.1	60.06	0.4	21.84	1.775	5.37324	132.848	33.5	10.6	101.6	32.2	31.7	8.4	5.1	76	137	73	46	146	15	19	6.8	3.4	126	27	7.2	2	16.6	0.34	181	729.8	1297
CENESA-68	56	Female	58	1.62	22.10028959000152	29	No	1	0	4960	97000	14.4	714.24	5.6	277.76	79.4	3938.24	0.3	14.88	0.3	14.88	2.57143	5.51389	135.809	33	10.5	.	.	.	.	.	.	.	.	.	.	14	20	.	.	132	30	.	.	.	.	.	.	.
CENESA-68	56	Female	58.0667	1.62	22.12569222171416	29	No	1	0	5090	97000	15.5	788.95	5.5	279.95	78.4	3990.56	0.3	15.27	0.3	15.27	2.81818	5.05806	122.948	34.3	10.9	101.2	32.2	31.8	8.9	4.3	.	.	.	.	140	13	19	6.8	3.4	147	35	8.5	2.6	13.2	0.34	180	.	.
CENESA-68	56	Female	58.0667	1.62	22.12569222171416	29	No	1	0	6170	93000	14.2	876.14	7	431.9	77.1	4757.07	1.2	74.04	0.5	30.85	2.02857	5.42958	106.147	35.5	11.2	.	.	.	.	.	.	.	.	.	.	9	23	.	.	123	25	.	.	.	.	.	.	.
CENESA-68	56	Female	57.9333	1.62	22.07488695828888	30	No	1	0	6110	85000	17.7	1081.47	11.5	702.65	68.7	4197.57	1.1	67.21	1	61.1	1.53913	3.88136	78.5967	34.8	10.9	.	.	.	9.8	4.9	.	.	.	.	.	11	22	.	3.5	126	31	.	.	.	.	.	.	.
CENESA-68	56	Female	57.6667	1.62	21.97327643143829	30	No	1	0	6630	96000	21	1392.3	11.9	788.97	65.8	4362.54	0.8	53.04	0.5	33.15	1.76471	3.13333	68.9507	36.2	11.6	.	.	.	.	.	.	.	.	.	.	11	23	.	.	124	29	.	.	.	.	.	.	.
CENESA-68	56	Female	56.5	1.62	21.528730376467	30	No	1	0	4780	87000	14.9	712.22	10.9	521.02	72.7	3475.06	1.1	52.58	0.4	19.12	1.36697	4.87919	122.153	36.4	11.1	.	.	.	.	.	.	.	.	.	.	18	69	.	.	116	28	.	.	.	.	.	.	.
CENESA-69	54	Male	56.0182	1.66	20.32885100093694	27	No	1	0	6050	141000	23.6	1427.8	11.6	701.8	62	3751	2.6	157.3	0.2	12.1	2.03448	2.62712	98.7533	26.8	9.1	.	.	.	.	.	.	.	.	.	.	22	23	.	.	.	.	.	.	.	.	.	.	.
CENESA-69	54	Male	56.5083	1.66	20.50672569797262	27	No	1	0	4660	119000	34.1	1589.06	10.7	498.62	47.1	2194.86	7.7	358.82	0.4	18.64	3.18692	1.38123	74.887	35.7	11.6	.	.	.	.	.	.	.	.	.	.	22	21	.	.	187	47	.	.	.	.	.	.	.
CENESA-69	54	Male	57.3571	1.66	20.81475644402049	27	No	1	0	3370	112000	38.6	1300.82	18.1	609.97	36.5	1230.05	6.5	219.05	0.3	10.11	2.1326	0.945596	86.0995	34.3	11.4	93.5	31.1	33.2	9	3.6	58	110	37	53	470	41	30	7.4	3.8	177	52	10.5	3.9	12.9	0.4	127	1011	127.5
CENESA-69	54	Male	58.3308	1.66	21.16808289692598	27	No	1	0	2780	99000	22.7	631.06	15.5	430.9	57.1	1587.38	4.3	119.54	0.4	11.12	1.46452	2.51542	156.879	35	11.6	.	.	.	.	.	.	.	.	.	.	70	46	.	.	167	44	.	.	.	.	.	.	.
CENESA-69	54	Male	59.3286	1.66	21.53018269290588	27	No	1	0	3270	113000	25.7	840.39	20.2	660.54	49.8	1628.46	4	130.8	0.3	9.81	1.27228	1.93774	134.461	35.6	11.8	.	.	.	.	.	.	.	.	.	.	34	27	.	.	149	38	.	.	.	.	.	.	.
CENESA-69	54	Male	59.2308	1.66	21.4946905322867	27	No	1	0	3800	113000	29.6	1124.8	7.2	273.6	58.5	2223	4.2	159.6	0.5	19	4.11111	1.97635	100.462	39.4	12.1	.	.	.	9.9	3	.	.	.	.	.	40	27	.	4	161	49	.	.	.	.	.	.	.
CENESA-69	54	Male	60.3333	1.66	21.89480814825568	27	No	1	0	4610	125000	21.4	986.54	8.4	387.24	65.6	3024.16	4.1	189.01	0.5	23.05	2.54762	3.06542	126.705	39.6	12.8	.	.	.	.	.	.	.	.	.	.	22	14	.	.	137	41	.	.	.	.	.	.	.
CENESA-69	54	Male	62.9769	1.66	22.85415992049756	27	No	1	0	2550	103000	24.2	617.1	10.5	267.75	61.2	1560.6	3.8	96.9	0.3	7.65	2.30476	2.52893	166.91	38.1	12	.	.	.	.	.	.	.	.	.	.	28	18	.	.	151	44	.	.	.	.	.	.	.
CENESA-69	54	Male	63.0385	1.66	22.87649206650513	27	No	1	0	4300	153000	20.4	877.2	6.2	266.6	71.4	3070.2	1.6	68.8	0.4	17.2	3.29032	3.5	174.419	35.9	11.4	96.6	30.6	31.7	9.3	3.1	.	.	.	.	571	3	18	7.5	4	125	42	10.3	4.2	10.4	4	146	511	220.4
CENESA-69	55	Male	60.4571	1.66	21.93973829915186	28	No	1	0	3500	151000	25.9	906.5	6.7	234.5	63.3	2215.5	3.8	133	0.3	10.5	3.86567	2.44402	166.575	33	10.3	.	.	.	9.3	3.4	.	.	.	.	.	13	14	.	4.2	142	33	.	.	.	.	.	.	.
CENESA-69	55	Male	59.9	1.66	21.73755262011903	28	No	1	0	4660	119000	34.1	1589.06	10.7	498.62	47.1	2194.86	7.7	358.82	0.4	18.64	3.18692	1.38123	74.887	35.7	11.6	.	.	.	.	.	.	.	.	.	.	22	21	.	.	187	47	.	.	.	.	.	.	.
CENESA-69	55	Male	59.5	1.66	21.59239367106982	28	No	1	0	3370	112000	38.6	1300.82	18.1	609.97	36.5	1230.05	6.5	219.05	0.3	10.11	2.1326	0.945596	86.0995	34.3	11.4	93.5	31.1	33.2	9	3.6	58	110	37	53	470	41	30	7.4	3.8	177	52	10.5	3.9	12.9	0.4	127	1011	127.5
CENESA-69	55	Male	60.8333	1.66	22.07625683456719	28	No	1	0	2500	114000	28.3	707.5	11.8	295	49.6	1240	9.8	245	0.5	12.5	2.39831	1.75265	161.131	39.6	12.6	.	.	.	.	.	43	99	33	54	.	25	15	.	.	145	35	.	.	.	.	.	.	.
CENESA-69	55	Male	61.9333	1.66	22.47544394445251	28	No	1	0	3690	139000	28.5	1051.65	7.3	269.37	55.4	2044.26	8.3	306.27	0.5	18.45	3.90411	1.94386	132.173	40.6	13	91.4	29.4	32.2	8.7	4.2	.	.	.	.	429	19	12	7.5	3.8	177	46	11.4	4.1	9.4	0.57	174	101.3	958.9
CENESA-69	55	Male	62.5	1.66	22.68108578893889	28	No	1	0	3610	113000	30.6	1104.66	9.5	342.95	55.6	2007.16	4	144.4	0.3	10.83	3.22105	1.81699	102.294	41.6	13.3	.	.	.	.	.	.	.	.	.	.	21	11	.	.	162	45	.	.	.	.	.	.	.
CENESA-69	55	Male	63.1333	1.66	22.91092079160014	28	No	1	0	3030	115000	29.1	881.73	12.7	384.81	54.7	1657.41	3.3	99.99	0.2	6.06	2.29134	1.87973	130.425	44.3	13.9	.	.	.	.	.	.	.	.	.	.	20	9	.	.	147	40	.	.	.	.	.	.	.
CENESA-69	55	Male	63.4333	1.66	23.01979000338704	28	No	1	0	2970	115000	26.3	781.11	9.5	282.15	60.6	1799.82	3.2	95.04	0.4	11.88	2.76842	2.30418	147.226	39.6	12.9	92.8	30.2	32.6	9.2	3.5	68	98	31	61	290	16	10	7.5	3.8	150	38	9.9	3.3	6.9	1.52	158	108.2	482.9
CENESA-69	55	Male	64.1	1.66	23.26172158513573	28	No	1	0	4140	94000	23.6	977.04	9.3	385.02	62.2	2575.08	4.5	186.3	0.4	16.56	2.53763	2.63559	96.209	41.2	13.1	.	.	.	.	.	.	.	.	.	.	14	9	.	.	131	33	.	.	.	.	.	.	.
CENESA-69	55	Male	63.6667	1.66	23.10446605699908	28	No	1	0	3270	100000	27	882.9	8.7	284.49	59.9	1958.73	4	130.8	0.4	13.08	3.10345	2.21852	113.263	41	13.1	93.2	29.8	31.9	9.1	3.5	.	.	.	.	235	17	10	7.7	3.9	174	47	10.4	3.5	6.6	0.46	169	92.42	574.1
CENESA-69	56	Male	64	1.66	23.22543184787342	28	No	1	0	3760	109000	28.7	1079.12	8.3	312.08	58.8	2210.88	3.7	139.12	0.5	18.8	3.45783	2.04878	101.008	40.7	13	.	.	.	.	.	.	.	.	.	.	16	13	.	.	147	37	.	.	.	.	.	.	.
CENESA-69	56	Male	63	1.66	22.8625344752504	29	No	1	0	3220	102000	24.2	779.24	9.7	312.34	62.4	2009.28	3.2	103.04	0.5	16.1	2.49485	2.57851	130.897	39.5	12.6	.	.	.	9	3.1	.	.	.	.	.	15	11	.	3.7	133	35	.	.	.	.	.	.	.
CENESA-69	56	Male	63	1.66	22.8625344752504	29	No	1	0	4120	107000	29.4	1211.28	7.7	317.24	58.9	2426.68	3.7	152.44	0.3	12.36	3.81818	2.0034	88.3363	42.9	13.2	.	.	.	.	.	.	.	.	.	.	15	11	.	.	161	47	.	.	.	.	.	.	.
CENESA-69	56	Male	64.7333	1.66	23.49155658779697	29	No	1	0	3540	108000	29	1026.6	5.7	201.78	61.6	2180.64	3.5	123.9	0.2	7.08	5.08772	2.12414	105.202	41.4	12.7	.	.	.	.	.	.	.	.	.	.	18	16	.	.	103	31	.	.	.	.	.	.	.
CENESA-69	56	Male	64.8667	1.66	23.53994290414671	29	No	1	0	2920	94000	22.6	659.92	9.5	277.4	64.1	1871.72	3.4	99.28	0.4	11.68	2.37895	2.83628	142.442	36.9	12	.	.	.	8.3	2.1	.	.	.	.	.	17	13	.	.	93	22	.	.	.	.	.	70.07	124.1
CENESA-69	56	Male	65	1.66	23.58832922049644	29	No	1	0	4140	108000	25.3	1047.42	7.8	322.92	64.2	2657.88	2.4	99.36	0.3	12.42	3.24359	2.53755	103.11	38.8	.	.	.	.	.	.	.	.	.	.	.	14	9	.	.	115	34	.	.	.	.	.	.	.
CENESA-69	56	Male	65.3333	1.66	23.70929501137078	29	No	1	0	2780	86000	27.9	775.62	9	250.2	58.9	1637.42	3.8	105.64	0.4	11.12	3.1	2.11111	110.879	35.3	11.3	97.3	31.2	32	8.3	2.5	67	97	39	49	180	16	10	6.9	3.5	132	33	9.6	3.3	7.6	0.31	179	53.44	171.4
CENESA-69	56	Male	65.5	1.66	23.76977790680796	29	No	1	0	3340	113000	31	1035.4	12.7	424.18	52.8	1763.52	2.9	96.86	0.6	20.04	2.44094	1.70323	109.137	35.6	11.5	.	.	.	.	.	.	.	.	.	.	12	9	.	.	124	35	.	.	.	.	.	.	.
CENESA-69	56	Male	65.5	1.66	23.76977790680796	29	No	1	0	2650	93000	24.8	657.2	8.8	233.2	63.5	1682.75	2.3	60.95	0.6	15.9	2.81818	2.56048	141.509	38.7	12.2	97.5	30.8	31.6	8.4	2.8	.	.	.	.	163	15	10	7	3.7	118	30	9.5	3.3	9	0.56	157	225.5	176.6
CENESA-69	57	Male	65.5	1.66	23.76977790680796	29	No	1	0	3560	97000	34.2	1217.52	7.2	256.32	55.9	1990.04	2.3	81.88	0.4	14.24	4.75	1.6345	79.6702	42.3	13.2	.	.	.	.	.	.	.	.	.	.	15	8	.	.	139	39	.	.	.	.	.	.	.
CENESA-70	53	Female	50.5333	1.58	20.24248250814506	13	No	1	0	6760	142000	22.5	1521	6.5	439.4	47.8	3231.28	22.9	1548.04	0.3	20.28	3.46154	2.12444	93.3596	34.8	11.6	.	.	.	9.9	4.6	.	.	.	.	.	24	20	.	4.3	166	30	.	.	.	.	.	.	.
CENESA-70	53	Female	50.4333	1.58	20.20242482508145	13	No	1	0	7120	169000	16.4	1167.68	8	569.6	75.1	5347.12	0.4	28.48	0.1	7.12	2.05	4.57927	144.731	34.1	11.1	.	.	.	.	.	.	.	.	.	.	29	35	.	.	179	60	.	.	.	.	.	.	.
CENESA-70	53	Female	49.8667	1.58	19.97543128772098	13	No	1	0	5600	167000	20.4	1142.4	6.1	341.6	52.6	2945.6	20.7	1159.2	0.2	11.2	3.34426	2.57843	146.183	33.2	10.9	92.5	30.4	32.8	10.1	5.2	85	172	40	110	284	24	20	7	4.3	161	33	8.7	2.4	8.9	0.1	135	1391	214.9
CENESA-70	54	Female	49.5	1.58	19.82855311648774	13	No	1	0	6660	219000	22.8	1518.48	7.5	499.5	49.8	3316.68	19.4	1292.04	0.5	33.3	3.04	2.18421	144.223	33.5	11	.	.	.	.	.	.	.	.	.	.	32	24	.	.	148	29	.	.	.	.	.	.	.
CENESA-70	54	Female	49.7333	1.58	19.92202104363616	13	No	1	0	6400	158000	25	1600	7.2	460.8	43.8	2803.2	23.8	1523.2	0.2	12.8	3.47222	1.752	98.75	36.2	11.8	91.4	29.8	32.6	10.7	4.2	.	.	.	.	292	30	19	7.6	4.3	172	38	8	2.3	9.2	0.3	149	1100	107
CENESA-70	54	Female	50.2667	1.58	20.13566201997543	13	No	1	0	4790	182000	24.8	1187.92	7.1	340.09	50.6	2423.74	17.3	828.67	0.2	9.58	3.49296	2.04032	153.209	35.6	11.6	.	.	.	.	.	.	.	.	.	.	16	24	.	.	218	48	.	.	.	.	.	.	.
CENESA-70	54	Female	50.9	1.58	20.3893606793783	13	No	1	0	7370	196000	26.4	1945.68	6.6	486.42	46.7	3441.79	19.9	1466.63	0.4	29.48	4	1.76894	100.736	.	12.5	.	.	.	.	.	.	.	.	.	.	34	32	.	.	.	.	.	.	.	.	.	.	.
CENESA-70	54	Female	51	1.58	20.42941836244192	13	No	1	0	2660	219000	26.8	712.88	16.4	436.24	52.6	1399.16	3.9	103.74	0.3	7.98	1.63415	1.96269	307.205	28	9.2	.	.	.	.	.	.	.	.	.	.	8	25	.	.	166	28	.	.	.	.	.	.	.
CENESA-70	54	Female	50.5	1.58	20.22912994712386	13	No	1	0	5710	166000	25.6	1461.76	9.5	542.45	54.3	3100.53	9.9	565.29	0.7	39.97	2.69474	2.12109	113.562	28.8	9.2	90.4	29	32.1	9.1	4.8	112	176	37	114	311	26	26	6.9	4.2	183	32	8.2	2	4.9	1.4	134	681.6	336.1
CENESA-70	54	Female	50.6667	1.58	20.29589275222988	13	No	1	0	5910	177000	18.4	1087.44	7.4	437.34	68.3	4036.53	5.6	330.96	0.3	17.73	2.48649	3.71196	162.768	31.4	9.9	.	.	.	.	.	.	.	.	.	.	30	27	.	.	164	32	.	.	.	.	.	.	.
CENESA-70	54	Female	51.5667	1.58	20.65641189980238	13	No	1	0	6470	157000	21.1	1365.17	6.5	420.55	64.4	4166.68	7.5	485.25	0.5	32.35	3.24615	3.05213	115.004	37.6	11.7	94	29.3	31.1	9.7	6.9	.	.	.	.	447	45	36	7.6	4.6	165	38	10.2	3.1	8	0.5	182	978.7	429.6
CENESA-70	54	Female	51.7	1.58	20.70982214388719	13	No	1	0	6200	211000	30.5	1891	8.2	508.4	53.6	3323.2	7.2	446.4	0.5	31	3.71951	1.75738	111.581	40.5	12.9	.	.	.	.	.	.	.	.	.	.	60	42	.	.	207	39	.	.	.	.	.	.	.
CENESA-70	54	Female	50.6	1.58	20.26918763018747	14	No	1	0	8190	202000	14.2	1162.98	8.9	728.91	72.7	5954.13	3.9	319.41	0.3	24.57	1.59551	5.11972	173.692	36.8	11.7	.	.	.	9.6	6.3	.	.	.	.	.	38	41	.	4.2	190	36	.	.	.	.	.	.	.
CENESA-70	54	Female	50.8667	1.58	20.3760081183571	14	No	1	0	7120	169000	16.4	1167.68	8	569.6	75.1	5347.12	0.4	28.48	0.1	7.12	2.05	4.57927	144.731	34.1	11.1	.	.	.	.	.	.	.	.	.	.	29	35	.	.	179	60	.	.	.	.	.	.	.
CENESA-70	54	Female	52	1.58	20.82999519307803	14	No	1	0	5600	167000	20.4	1142.4	6.1	341.6	52.6	2945.6	20.7	1159.2	0.2	11.2	3.34426	2.57843	146.183	33.2	10.9	92.5	30.4	32.8	10.1	5.2	85	172	40	110	284	24	20	7	4.3	161	33	8.7	2.4	8.9	0.1	135	1391	214.9
CENESA-70	55	Female	52.3333	1.58	20.96352080329007	14	No	1	0	4700	124000	18.8	883.6	6.5	305.5	70.9	3332.3	3.3	155.1	0.5	23.5	2.89231	3.77128	140.335	38.5	12.6	.	.	.	.	.	114	154	32	96	.	90	48	.	.	192	32	.	.	.	.	.	.	.
CENESA-70	55	Female	52.2667	1.58	20.93681568124766	14	No	1	0	5420	137000	25.9	1403.78	7.2	390.24	61.9	3354.98	4.6	249.32	0.4	21.68	3.59722	2.38996	97.5936	44.1	14.3	98.5	31.9	32.4	9.1	6	.	.	.	.	241	38	24	7.6	4.3	196	38	9.7	2.7	24	0.18	169	1481	341.6
CENESA-70	55	Female	53.4	1.58	21.39080275596859	14	No	1	0	5790	147000	23.3	1349.07	5.5	318.45	66.1	3827.19	4.8	277.92	0.3	17.37	4.23636	2.83691	108.964	43.1	13.9	.	.	.	.	.	.	.	.	.	.	41	23	.	.	209	41	.	.	.	.	.	.	.
CENESA-70	55	Female	54.4	1.58	21.79137958660471	14	No	1	0	7240	154000	23.4	1694.16	4.9	354.76	66.2	4792.88	5.1	369.24	0.4	28.96	4.77551	2.82906	90.9005	38.8	12.5	.	.	.	8.6	6.5	.	.	.	.	.	50	27	.	4.1	204	44	.	.	.	.	.	.	.
CENESA-70	55	Female	55.0333	1.58	22.04507824600758	14	No	1	0	6870	177000	25.6	1758.72	6.6	453.42	62.8	4314.36	4.7	322.89	0.3	20.61	3.87879	2.45312	100.641	37.5	12	.	.	.	.	.	.	.	.	.	.	37	23	.	.	161	30	.	.	.	.	.	.	.
CENESA-70	55	Female	54.9	1.58	21.99166800192277	14	No	1	0	5680	128000	18.6	1056.48	6.2	352.16	68.4	3885.12	6.3	357.84	0.5	28.4	3	3.67742	121.157	34.6	11.3	98.3	32.1	32.6	9.3	4.5	87	115	39	62	234	34	25	7	4.1	182	37	9.3	2.3	18.4	0.19	171	1570	315.7
CENESA-70	55	Female	55.1	1.58	22.07178336804999	14	No	1	0	5890	155000	24.7	1454.83	4.3	253.27	66	3887.4	4.5	265.05	0.5	29.45	5.74419	2.67206	106.542	38	12.3	.	.	.	.	.	.	.	.	.	.	43	28	.	.	165	35	.	.	.	.	.	.	.
CENESA-70	55	Female	55	1.58	22.03172568498638	14	No	1	0	6680	149000	19.4	1295.92	7	467.6	67.1	4482.28	6.1	407.48	0.4	26.72	2.77143	3.45876	114.976	36.8	12.1	98.1	32.1	32.8	9.4	5.9	.	.	.	.	216	42	28	7.8	4.6	193	40	10.3	2.7	13.3	0.55	166	1347	631.8
CENESA-70	55	Female	55	1.58	22.03172568498638	14	No	1	0	5930	201000	20.8	1233.44	6.8	403.24	67.2	3984.96	4.5	266.85	0.7	41.51	3.05882	3.23077	162.959	31.4	10.1	.	.	.	.	.	.	.	.	.	.	26	25	.	.	185	33	.	.	.	.	.	.	.
CENESA-70	55	Female	55	1.58	22.03172568498638	15	No	1	0	6010	187000	23.4	1406.34	7	420.7	62.9	3780.29	6.4	384.64	0.3	18.03	3.34286	2.68803	132.969	31	9.9	.	.	.	8.8	5.7	.	.	.	.	.	30	26	.	4.1	176	32	.	.	.	.	.	.	.
CENESA-70	55	Female	55.2	1.58	22.1118410511136	15	No	1	0	7520	179000	26.7	2007.84	6.4	481.28	61.5	4624.8	4.9	368.48	0.5	37.6	4.17188	2.30337	89.1505	35.8	11.3	.	.	.	.	.	.	.	.	.	.	26	25	.	.	166	34	.	.	.	.	.	.	.
CENESA-70	56	Female	55.1	1.58	22.07178336804999	15	No	1	0	6720	181000	28.5	1915.2	6.1	409.92	59.9	4025.28	5.1	342.72	0.4	26.88	4.67213	2.10175	94.5071	44.6	13.3	.	.	.	.	.	.	.	.	.	.	46	35	.	.	181	34	.	.	.	.	.	.	.
CENESA-70	56	Female	55.3	1.58	22.15189873417721	15	No	1	0	6590	170000	25.6	1687.04	8.1	533.79	61.4	4046.26	4.7	309.73	0.2	13.18	3.16049	2.39844	100.768	40.7	13.5	.	.	.	8.7	7.5	.	.	.	.	.	52	38	.	.	157	32	.	.	.	.	.	1420	404.8
CENESA-70	56	Female	55.5	1.58	22.23201410030444	15	No	1	0	6190	144000	28.6	1770.34	8	495.2	59.2	3664.48	3.8	235.22	0.4	24.76	3.575	2.06993	81.3403	39.3	.	.	.	.	.	.	.	.	.	.	.	72	44	.	.	187	32	.	.	.	.	.	.	.
CENESA-70	56	Female	55.5	1.58	22.23201410030444	15	No	1	0	5660	144000	25.4	1437.64	8.4	475.44	60.8	3441.28	4.9	277.34	0.5	28.3	3.02381	2.3937	100.164	38.5	12.3	100.3	32.2	32.1	8.7	6.5	215	148	29	80	166	84	49	7.1	3.8	183	34	9.7	2.7	15.6	0.84	176	1721	441.5
CENESA-70	56	Female	56	1.58	22.43230251562249	15	No	1	0	4760	170000	22.5	1071	10.1	480.76	62.3	2965.48	4.7	223.72	0.4	19.04	2.22772	2.76889	158.73	36.1	12	.	.	.	.	.	.	.	.	.	.	45	32	.	.	139	27	.	.	.	.	.	.	.
CENESA-70	56	Female	56	1.58	22.43230251562249	15	No	1	0	5390	173000	23.1	1245.09	7.2	388.08	63.5	3422.65	5.9	318.01	0.3	16.17	3.20833	2.74892	138.946	37.6	12	97.3	31.1	32	8.4	7.2	.	.	.	.	168	37	30	7.6	4.1	211	41	9.7	2.6	12	2.83	187	1221	619.1
CENESA-70	56	Female	56	1.58	22.43230251562249	15	No	1	0	4770	142000	26.2	1249.74	7.6	362.52	59.9	2857.23	5.8	276.66	0.5	23.85	3.44737	2.28626	113.624	39.7	12.6	.	.	.	.	.	.	.	.	.	.	50	32	.	.	160	30	.	.	.	.	.	.	.
CENESA-71	53	Female	53.6	1.49	24.14305661907121	9	No	2	1	6040	310000	19.5	1177.8	6.8	410.72	66.6	4022.64	6.6	398.64	0.5	30.2	2.86765	3.41538	263.203	29.2	9.1	.	.	.	8.4	3.3	.	.	.	.	.	9	17	.	3.9	147	37	.	.	.	.	.	.	.
CENESA-71	53	Female	53.4231	1.49	24.06336512908289	9	No	2	1	7340	291000	21.7	1592.78	6.7	491.78	65.2	4785.68	5.9	433.06	0.5	36.7	3.23881	3.00461	182.699	29.2	9.3	93.9	29.9	31.8	8.6	4.3	151	212	43	126	425	10	20	6.9	4.3	146	31	10.3	2.6	3.3	0.5	150	425.4	336.9
CENESA-71	53	Female	53.3462	1.49	24.02871665517493	9	No	2	1	5790	318000	25.2	1459.08	6.4	370.56	61.5	3560.85	6.4	370.56	0.5	28.95	3.9375	2.44048	217.946	27.9	8.6	.	.	.	.	.	.	.	.	.	.	12	21	.	.	108	20	.	.	.	.	.	.	.
CENESA-71	53	Female	53.4231	1.49	24.06336512908289	9	No	2	1	6220	290000	20.1	1250.22	5.3	329.66	67.8	4217.16	6.3	391.86	0.5	31.1	3.79245	3.37313	231.959	29.4	9.6	93	30.4	32.7	8.9	3.2	.	.	.	.	372	10	17	7.3	4	178	38	9.5	2.5	9.4	0.8	140	343.4	299.7
CENESA-71	53	Female	53.5	1.49	24.09801360299086	9	No	2	1	6230	464000	17.3	1077.79	5.8	361.34	72.7	4529.21	3.9	242.97	0.3	18.69	2.98276	4.20231	430.511	25.5	7.9	.	.	.	.	.	.	.	.	.	.	9	20	.	.	161	32	.	.	.	.	.	.	.
CENESA-71	53	Female	53.3462	1.49	24.02871665517493	9	No	2	1	8020	356000	15.4	1235.08	1.8	144.36	75.6	6063.12	6.6	529.32	0.6	48.12	8.55556	4.90909	288.24	27.7	7.6	102.5	28.3	27.6	9.1	3.1	.	.	.	.	.	9	20	.	4	144	29	.	.	.	.	.	.	.
CENESA-71	54	Female	53.3929	1.49	24.04975322861905	9	No	2	1	10060	416000	11.5	1156.9	3.8	382.28	80.9	8138.54	3.5	352.1	0.3	30.18	3.02632	7.03478	359.582	25.1	7.7	.	.	.	.	.	.	.	.	.	.	7	15	.	.	138	25	.	.	.	.	.	.	.
CENESA-71	54	Female	52.3833	1.49	23.59503325676021	9	No	2	1	7220	372000	20.5	1480.1	3.4	245.48	66.3	4786.86	9.3	671.46	0.5	36.1	6.02941	3.23415	251.334	25.1	7.8	92.1	28.6	31	8.9	3.7	109	212	45	152	382	10	18	7.3	3.9	145	30	8.7	2.2	2.6	1.3	140	378.8	349.2
CENESA-71	54	Female	52	1.49	23.42236836178551	9	No	2	1	7270	372000	15.1	1097.77	5.3	385.31	71.1	5168.97	7.9	574.33	0.6	43.62	2.84906	4.70861	338.869	24.3	7.5	.	.	.	.	.	.	.	.	.	.	9	16	.	.	99	16	.	.	.	.	.	.	.
CENESA-71	54	Female	52	1.49	23.42236836178551	9	No	2	1	6560	268000	14.6	957.76	4.4	288.64	71.8	4710.08	8.6	564.16	0.6	39.36	3.31818	4.91781	279.82	26.5	8.2	94.2	29	30.8	8.9	2.8	.	.	.	.	322	9	23	6.7	3.8	134	25	9.4	2.2	3.1	3.1	138	609.9	267.2
CENESA-71	54	Female	50.6308	1.49	22.8056255262237	9	No	2	1	7250	377000	14.3	1036.75	3.9	282.75	71.1	5154.75	10.1	732.25	0.6	43.5	3.66667	4.97203	363.636	27.6	8.6	.	.	.	.	.	.	.	.	.	.	18	32	.	.	111	22	.	.	.	.	.	.	.
CENESA-71	54	Female	49	1.49	22.07107787937481	10	No	1	1	6050	233000	16.9	1022.45	3.3	199.65	69.9	4228.95	9.1	550.55	0.8	48.4	5.12121	4.13609	227.884	29.6	9.5	.	.	.	8.9	2.4	.	.	.	.	.	11	21	.	3.8	87	16	.	.	.	.	.	.	.
CENESA-71	54	Female	47.1667	1.49	21.24528925123493	10	No	1	1	5930	298000	.	.	.	.	.	.	.	.	.	.	.	.	.	28.3	8.8	.	.	.	.	.	.	.	.	.	.	10	19	.	.	175	28	.	.	.	.	.	.	.
CENESA-71	54	Female	46.1667	1.49	20.79485909043136	10	No	1	1	7340	291000	21.7	1592.78	6.7	491.78	65.2	4785.68	5.9	433.06	0.5	36.7	3.23881	3.00461	182.699	29.2	9.3	93.9	29.9	31.8	8.6	4.3	151	212	43	126	425	10	20	6.9	4.3	146	31	10.3	2.6	3.3	0.5	150	425.4	336.9
CENESA-71	54	Female	44.5	1.49	20.04414215575875	10	No	1	1	7670	285000	16.1	1234.87	3.8	291.46	70.1	5376.67	9.1	697.97	0.9	69.03	4.23684	4.35404	230.794	27.9	9.1	.	.	.	.	.	132	223	41	149	.	15	20	.	.	164	29	.	.	.	.	.	.	.
CENESA-71	54	Female	44	1.49	19.81892707535697	10	No	1	1	9510	330000	15.2	1445.52	3.8	361.38	75.3	7161.03	5.1	485.01	0.6	57.06	4	4.95395	228.292	34.7	11.1	102.9	32.8	31.9	9.1	4.4	.	.	.	.	166	10	16	7.8	4.2	163	30	9.7	2.3	6.8	0.51	156	777.5	207.5
CENESA-71	54	Female	44	1.49	19.81892707535697	10	No	1	1	10320	399000	8.9	918.48	6.6	681.12	79.2	8173.44	4.7	485.04	0.6	61.92	1.34848	8.89888	434.413	32.8	10.3	.	.	.	.	.	.	.	.	.	.	8	12	.	.	166	33	.	.	.	.	.	.	.
CENESA-71	54	Female	44.5	1.49	20.04414215575875	10	No	1	1	8310	309000	16.4	1362.84	4.8	398.88	71.9	5974.89	6.2	515.22	0.7	58.17	3.41667	4.38415	226.732	33.1	10.4	.	.	.	8.5	3.4	.	.	.	.	.	9	16	.	3.6	181	25	.	.	.	.	.	.	.
CENESA-71	55	Female	44.9	1.49	20.22431422008018	10	No	1	1	7480	330000	14.7	1099.56	4.2	314.16	75.6	5654.88	4.8	359.04	0.7	52.36	3.5	5.14286	300.12	36.3	11.4	.	.	.	.	.	.	.	.	.	.	11	16	.	.	183	36	.	.	.	.	.	.	.
CENESA-71	55	Female	44.9333	1.49	20.23932855877363	10	No	1	1	8490	347000	11.7	993.33	3.6	305.64	79.2	6724.08	4.7	399.03	0.8	67.92	3.25	6.76923	349.33	32.5	10.2	96.2	30.1	31.3	8.5	4	91	178	46	121	238	10	15	7.1	3.7	212	42	10.1	2.4	7.3	1.94	139	737.9	340.3
CENESA-71	55	Female	46	1.49	20.7197873969641	10	No	1	1	9470	411000	18.3	1733.01	3.9	369.33	71.1	6733.17	6.1	577.67	0.6	56.82	4.69231	3.88525	237.16	31.5	9.9	.	.	.	.	.	.	.	.	.	.	10	14	.	.	163	29	.	.	.	.	.	.	.
CENESA-71	55	Female	46.4667	1.49	20.92998813867244	10	No	1	1	7800	358000	17.2	1341.6	4.2	327.6	72.6	5662.8	5.2	405.6	0.8	62.4	4.09524	4.22093	266.846	31.7	10	97.8	30.7	31.4	8.2	3.3	.	.	.	.	212	12	18	7.4	3.8	192	38	10.1	2.4	5.2	2.78	138	565.4	382.3
CENESA-71	55	Female	47	1.49	21.17021755776767	10	No	1	1	7580	378000	14	1061.2	4.2	318.36	73.5	5571.3	7.1	538.18	1.2	90.96	3.33333	5.25	356.201	37.2	11.7	.	.	.	.	.	.	.	.	.	.	6	16	.	.	145	22	.	.	.	.	.	.	.
CENESA-71	55	Female	.	1.49	.	11	No	1	1	6360	358000	17.5	1113	6.2	394.32	65.2	4146.72	9.7	616.92	1.4	89.04	2.82258	3.72571	321.653	31.1	9.4	.	.	.	.	.	.	.	.	.	.	10	16	.	.	176	28	.	.	.	.	.	.	.
CENESA-71	55	Female	.	1.49	.	11	No	1	1	7860	365000	18.8	1477.68	3.5	275.1	70.2	5517.72	6.8	534.48	0.7	55.02	5.37143	3.73404	247.009	41.9	11.6	.	.	.	.	.	.	.	.	.	.	12	20	.	.	171	28	.	.	.	.	.	.	.
CENESA-71	55	Female	.	1.49	.	11	No	1	1	8340	340000	17.4	1451.16	3.9	325.26	70	5838	8.1	675.54	0.6	50.04	4.46154	4.02299	234.295	37.6	12.1	.	.	.	8.4	3.2	.	.	.	.	.	9	18	.	.	129	23	.	.	.	.	.	437.7	315.4
CENESA-72	55	Female	50.5	1.62	19.24249352232891	1	No	1	1	4490	88000	34.2	1535.58	8	359.2	52.3	2348.27	5	224.5	0.5	22.45	4.275	1.52924	57.3073	33	10.4	.	.	.	.	.	.	.	.	.	.	21	23	.	.	92	25	.	.	.	.	.	.	.
CENESA-72	55	Female	50.9333	1.62	19.40761062846111	1	No	1	1	5130	89000	26.5	1359.45	7.8	400.14	62.4	3201.12	2.7	138.51	0.6	30.78	3.39744	2.35472	65.4677	33.6	10.1	.	.	.	.	.	.	.	.	.	.	45	46	.	.	122	30	.	.	.	.	.	.	.
CENESA-72	55	Female	51.7	1.62	19.69974089315653	1	No	1	1	4780	96000	30.5	1457.9	9.1	434.98	55.6	2657.68	4.2	200.76	0.6	28.68	3.35165	1.82295	65.8481	31.1	10.2	.	.	.	8.2	4	.	.	.	.	.	45	43	.	.	75	24	.	.	.	.	.	2000	324.8
CENESA-72	55	Female	51.7333	1.62	19.71244220901285	1	No	1	1	4380	93000	33.2	1454.16	10.4	455.52	52.3	2290.74	3.4	148.92	0.7	30.66	3.19231	1.5753	63.9544	30.4	.	.	.	.	.	.	.	.	.	.	.	25	27	.	.	86	26	.	.	.	.	.	.	.
CENESA-72	56	Female	51.7333	1.62	19.71244220901285	1	No	1	1	4650	87000	32.7	1520.55	10.3	478.95	53.3	2478.45	2.8	130.2	0.9	41.85	3.17476	1.62997	57.2161	31.4	9.9	99.8	31.5	31.6	8.4	3.8	54	106	50	45	226	33	40	6.8	3.6	98	20	6.4	1.6	12.1	0.25	179	2000	271.8
CENESA-72	56	Female	51.8667	1.62	19.76324747243814	1	No	1	1	4160	86000	33.9	1410.24	11.1	461.76	50.7	2109.12	3.6	149.76	0.7	29.12	3.05405	1.49558	60.9825	33.1	10.8	.	.	.	.	.	.	.	.	.	.	33	36	.	.	94	23	.	.	.	.	.	.	.
CENESA-72	56	Female	52	1.62	19.81405273586343	1	No	1	1	4240	85000	29	1229.6	9.2	390.08	57.7	2446.48	3.7	156.88	0.4	16.96	3.15217	1.98966	69.1282	35.9	11.2	98.4	30.8	31.3	8.5	4.1	.	.	.	.	241	46	51	6.9	3.9	121	26	6.9	1.9	17	0.22	175	2000	533.1
CENESA-72	56	Female	52	1.62	19.81405273586343	1	No	1	1	3860	90000	35.2	1358.72	9.3	358.98	51.4	1984.04	3.5	135.1	0.6	23.16	3.78495	1.46023	66.2388	33.8	10.7	.	.	.	.	.	.	.	.	.	.	42	48	.	.	114	27	.	.	.	.	.	.	.
CENESA-73	55	Male	84	1.75	27.42857142857143	0	No	1	0	8800	176000	17.9	1575.2	6.8	598.4	70.1	6168.8	4.4	387.2	0.8	70.4	2.63235	3.9162	111.732	36.2	11.8	.	.	.	.	.	.	.	.	.	.	26	21	.	.	171	.	.	.	.	.	.	.	.
CENESA-73	55	Male	84	1.75	27.42857142857143	0	No	1	0	7060	154000	19	1341.4	7.6	536.56	68.5	4836.1	4.4	310.64	0.5	35.3	2.5	3.60526	114.805	37.4	12.4	95.8	31.7	33.1	8.7	5.5	.	.	.	.	92	20	13	6.7	4.4	159	50	13.7	4.8	11.5	0.45	164	859.3	236
CENESA-73	55	Male	84	1.75	27.42857142857143	0	No	1	0	8780	151000	20.1	1764.78	8	702.4	68.1	5979.18	2.9	254.62	0.9	79.02	2.5125	3.38806	85.5631	39.5	13	.	.	.	.	.	.	.	.	.	.	25	16	.	.	179	64	.	.	.	.	.	.	.
CENESA-73	55	Male	84	1.75	27.42857142857143	1	No	1	0	10100	139000	20.5	2070.5	6.9	696.9	69.6	7029.6	2.4	242.4	0.6	60.6	2.97101	3.39512	67.1335	28.1	9.2	.	.	.	8.5	4	.	.	.	.	.	16	12	.	4.3	134	48	.	.	.	.	.	.	.
CENESA-73	55	Male	84	1.75	27.42857142857143	1	No	1	0	9690	180000	20.3	1967.07	8.4	813.96	67.6	6550.44	3.1	300.39	0.6	58.14	2.41667	3.33005	91.5067	26.5	8.8	.	.	.	.	.	.	.	.	.	.	13	9	.	.	141	43	.	.	.	.	.	.	.
CENESA-73	55	Male	84.6667	1.75	27.64625850340136	1	No	1	0	8740	179000	20.5	1791.7	8.3	725.42	68.2	5960.68	2.6	227.24	0.4	34.96	2.46988	3.32683	99.9051	43.8	12.9	.	.	.	.	.	.	.	.	.	.	18	14	.	.	155	51	.	.	.	.	.	.	.
CENESA-73	55	Male	85	1.75	27.75510204081633	1	No	1	0	12010	166000	15.1	1813.51	8.3	996.83	74.2	8911.42	2.2	264.22	0.2	24.02	1.81928	4.91391	91.5352	42.3	14.2	.	.	.	8.2	5.6	.	.	.	.	.	14	9	.	.	132	37	.	.	.	.	.	2000	261.9
CENESA-73	55	Male	85	1.75	27.75510204081633	1	No	1	0	8950	154000	18.7	1673.65	8.6	769.7	69.4	6211.3	2.7	241.65	0.6	53.7	2.17442	3.71123	92.0145	34.2	.	.	.	.	.	.	.	.	.	.	.	12	9	.	.	157	50	.	.	.	.	.	.	.
CENESA-73	56	Male	85	1.75	27.75510204081633	1	No	1	0	8350	156000	17.4	1452.9	6.8	567.8	71.4	5961.9	3.8	317.3	0.6	50.1	2.55882	4.10345	107.371	27.6	9	100.6	32.7	32.5	8.2	3.3	310	126	20	67	111	16	10	6.7	4.2	123	37	11.4	3.9	29.8	0.62	156	1724	202
CENESA-73	56	Male	85	1.75	27.75510204081633	1	No	1	0	10940	172000	15.4	1684.76	7.8	853.32	73.5	8040.9	2.8	306.32	0.5	54.7	1.97436	4.77273	102.092	31.3	10.4	.	.	.	.	.	.	.	.	.	.	18	11	.	.	105	34	.	.	.	.	.	.	.
CENESA-73	56	Male	85	1.75	27.75510204081633	1	No	1	0	8710	154000	17.5	1524.25	7.7	670.67	71.1	6192.81	3.2	278.72	0.5	43.55	2.27273	4.06286	101.033	36.1	11.5	100.8	32	31.8	8.1	4.8	.	.	.	.	103	19	11	6.8	4.3	118	38	11.8	4.4	17.8	0.82	161	1584	292
CENESA-73	56	Male	85	1.75	27.75510204081633	1	No	1	0	8750	175000	18.2	1592.5	7.8	682.5	70.6	6177.5	2.8	245	0.6	52.5	2.33333	3.87912	109.89	41.5	13.3	.	.	.	.	.	.	.	.	.	.	23	17	.	.	136	51	.	.	.	.	.	.	.
CENESA-74	53	Male	67.7369	1.62	25.81044165406306	3	No	1	0	6120	84000	29.7	1817.64	10	612	58.5	3580.2	1.5	91.8	0.3	18.36	2.97	1.9697	46.2138	40.2	14	.	.	.	8.5	7.2	.	.	.	.	.	24	22	.	3.7	118	29	.	.	.	.	.	.	.
CENESA-74	53	Male	67.2083	1.62	25.60902809531067	3	No	1	0	6100	82000	43.3	2641.3	11.5	701.5	42.4	2586.4	2.5	152.5	0.3	18.3	3.76522	0.979215	31.0453	36	11.8	.	.	.	.	.	.	.	.	.	.	28	37	.	.	129	33	.	.	.	.	.	.	.
CENESA-74	53	Male	67.1538	1.62	25.58826632900707	3	No	1	0	4160	101000	44.2	1838.72	11.5	478.4	40.4	1680.64	3.4	141.44	0.5	20.8	3.84348	0.914027	54.9295	37	12.3	103.6	34.5	33.2	8.4	6.3	222	194	35	99	264	30	36	8	4	117	32	12.2	4	31.9	0.2	213	1801	374.2
CENESA-74	53	Male	66.9846	1.62	25.52378272542881	3	No	1	0	3550	91000	43.4	1540.7	11.3	401.15	41.9	1487.45	3.1	110.05	0.3	10.65	3.84071	0.965438	59.0641	29.6	9.7	.	.	.	.	.	.	.	.	.	.	24	30	.	.	96	25	.	.	.	.	.	.	.
CENESA-74	53	Male	67.6154	1.62	25.7641307024023	3	No	1	0	4460	90000	39.2	1748.32	11.4	508.44	45.2	2015.92	3.8	169.48	0.4	17.84	3.4386	1.15306	51.478	31.1	10.2	106.1	34.8	32.8	8.5	5.9	.	.	.	.	343	38	36	7.3	3.8	106	25	9.7	3.2	28.7	0.6	190	1342	427.2
CENESA-74	53	Male	68.6385	1.62	26.15396339676175	3	No	1	0	5410	98000	39.7	2147.77	12.6	681.66	43.2	2337.12	4.3	232.63	0.2	10.82	3.15079	1.08816	45.6287	32.6	10.6	.	.	.	.	.	.	.	.	.	.	43	51	.	.	130	30	.	.	.	.	.	.	.
CENESA-74	53	Male	69.0308	1.62	26.3034481141477	3	No	1	0	6300	101000	33.4	2104.2	3.6	226.8	55.9	3521.7	6.5	409.5	0.6	37.8	9.27778	1.67365	47.9992	36.5	10.8	116.4	34.4	29.6	9.8	.	.	.	.	.	.	31	32	.	4.2	137	38	.	.	.	.	.	.	.
CENESA-74	53	Male	69.4	1.62	26.44413961286389	3	No	1	0	5780	101000	36.1	2086.58	9.5	549.1	50.6	2924.68	3.3	190.74	0.5	28.9	3.8	1.40166	48.4046	32.9	10.6	.	.	.	.	.	.	.	.	.	.	33	31	.	.	122	32	.	.	.	.	.	.	.
CENESA-74	53	Male	69.5083	1.62	26.48541888939694	3	No	1	0	4710	115000	29.1	1370.61	10.5	494.55	56.3	2651.73	3.6	169.56	0.5	23.55	2.77143	1.93471	83.9043	33.2	10.5	105.3	33.5	31.8	9	8.3	105	149	33	97	243	21	21	7.3	3.9	111	27	11.3	3.6	25.9	0.6	179	1443	406.1
CENESA-74	53	Male	69.4846	1.62	26.47638141465301	3	No	1	0	5760	108000	26.7	1537.92	6.1	351.36	60.4	3479.04	6.2	357.12	0.6	34.56	4.37705	2.26217	70.2247	31.5	10.1	.	.	.	.	.	.	.	.	.	.	27	19	.	.	125	31	.	.	.	.	.	.	.
CENESA-74	53	Male	69.5	1.62	26.48224356043286	3	No	1	0	6940	103000	40.1	2782.94	7.3	506.62	48.8	3386.72	3.3	229.02	0.5	34.7	5.49315	1.21696	37.0112	36	11.5	108.2	34.5	31.8	8.8	7.9	.	.	.	.	247	27	19	7.7	4	128	34	12.7	4.5	14.5	0.8	210	954.5	387
CENESA-74	54	Male	69.7308	1.62	26.57017574713047	3	No	1	0	5540	109000	36.9	2044.26	7.9	437.66	53.5	2963.9	1.4	77.56	0.3	16.62	4.67089	1.44986	53.32	38.3	12.4	.	.	.	.	.	.	.	.	.	.	25	20	.	.	126	32	.	.	.	.	.	.	.
CENESA-74	54	Male	69.8	1.62	26.59655540313976	4	No	1	0	5010	89000	34.7	1738.47	10.5	526.05	52.4	2625.24	1.8	90.18	0.6	30.06	3.30476	1.51009	51.1944	34.9	11.3	.	.	.	8.4	7.1	.	.	.	.	.	32	24	.	3.8	154	39	.	.	.	.	.	.	.
CENESA-74	54	Male	70	1.62	26.6727632982777	4	No	1	0	6100	82000	43.3	2641.3	11.5	701.5	42.4	2586.4	2.5	152.5	0.3	18.3	3.76522	0.979215	31.0453	36	11.8	.	.	.	.	.	.	.	.	.	.	28	37	.	.	129	33	.	.	.	.	.	.	.
CENESA-74	54	Male	70	1.62	26.6727632982777	4	No	1	0	4160	101000	44.2	1838.72	11.5	478.4	40.4	1680.64	3.4	141.44	0.5	20.8	3.84348	0.914027	54.9295	37	12.3	103.6	34.5	33.2	8.4	6.3	222	194	35	99	264	30	36	8	4	117	32	12.2	4	31.9	0.2	213	1801	374.2
CENESA-74	54	Male	70.5	1.62	26.86328303612254	4	No	1	0	4890	84000	36.2	1770.18	9.2	449.88	52	2542.8	2.1	102.69	0.5	24.45	3.93478	1.43646	47.4528	32.9	10.7	.	.	.	.	.	156	165	34	96	.	30	24	.	.	102	26	.	.	.	.	.	.	.
CENESA-74	54	Male	70.5	1.62	26.86328303612254	4	No	1	0	5990	93000	37.3	2234.27	8.3	497.17	51.1	3060.89	2.5	149.75	0.8	47.92	4.49398	1.36997	41.6243	37.3	12	113.1	36.5	32.3	8.4	8.2	.	.	.	.	118	34	25	8.1	3.7	102	24	12.5	3.5	26.1	0.38	214	1263	551.1
CENESA-74	54	Male	71	1.62	27.05380277396738	4	No	1	0	5200	91000	32.5	1690	8.7	452.4	56.1	2917.2	2.2	114.4	0.5	26	3.73563	1.72615	53.8462	35	11.4	.	.	.	.	.	.	.	.	.	.	27	22	.	.	88	24	.	.	.	.	.	.	.
CENESA-74	54	Male	70	1.62	26.6727632982777	4	No	1	0	5940	93000	36.9	2191.86	7.9	469.26	52.7	3130.38	2.1	124.74	0.4	23.76	4.67089	1.42818	42.4297	34	10.9	.	.	.	8.4	7.5	.	.	.	.	.	22	17	.	3.7	107	24	.	.	.	.	.	.	.
CENESA-74	54	Male	69.5	1.62	26.48224356043286	4	No	1	0	5820	89000	31.9	1856.58	7.9	459.78	57.6	3352.32	2	116.4	0.6	34.92	4.03797	1.80564	47.9376	32.7	10.6	.	.	.	.	.	.	.	.	.	.	22	18	.	.	91	23	.	.	.	.	.	.	.
CENESA-74	54	Male	69	1.62	26.29172382258802	4	No	1	0	4250	59000	36.7	1559.75	8.3	352.75	49.9	2120.75	4.5	191.25	0.6	25.5	4.42169	1.35967	37.8266	29.7	9.8	108.2	35.6	32.9	8.5	5.6	134	140	31	83	94	25	32	7.2	3.4	94	23	11.1	3	20.5	0.56	207	870	442
CENESA-74	54	Male	68	1.62	25.91068434689833	4	No	1	0	4990	96000	38.6	1926.14	8.7	434.13	47.9	2390.21	4.3	214.57	0.5	24.95	4.43678	1.24093	49.8406	30.3	10	.	.	.	.	.	.	.	.	.	.	28	28	.	.	88	19	.	.	.	.	.	.	.
CENESA-74	54	Male	68.5	1.62	26.10120408474317	4	No	1	0	5370	91000	35.9	1927.83	8.7	467.19	52.1	2797.77	2.7	144.99	0.6	32.22	4.12644	1.45125	47.2033	27.4	8.9	105.4	34.1	32.4	8.5	4.2	.	.	.	.	123	19	22	7.8	3.7	99	24	10.7	3	9.1	1.58	204	657.7	400.4
CENESA-74	55	Male	68.5	1.62	26.10120408474317	4	No	1	0	5120	76000	40	2048	6.4	327.68	50.8	2600.96	2.4	122.88	0.4	20.48	6.25	1.27	37.1094	25.3	8.2	.	.	.	.	.	.	.	.	.	.	19	34	.	.	125	31	.	.	.	.	.	.	.
CENESA-74	55	Male	68	1.62	25.91068434689833	5	No	1	0	4420	66000	36.1	1595.62	8.7	384.54	51.1	2258.62	3.6	159.12	0.5	22.1	4.14943	1.41551	41.3632	21.9	7.1	.	.	.	8.8	5.5	.	.	.	.	.	13	22	.	3.5	115	27	.	.	.	.	.	.	.
CENESA-74	55	Male	65.5	1.62	24.95808565767413	5	No	1	0	4060	59000	37.8	1534.68	7.2	292.32	51.8	2103.08	2.8	113.68	0.4	16.24	5.25	1.37037	38.4445	22	7.1	.	.	.	.	.	.	.	.	.	.	15	21	.	.	89	20	.	.	.	.	.	.	.
CENESA-74	55	Male	65	1.62	24.76756591982929	5	No	1	0	4240	99000	36.6	1551.84	4.3	182.32	57.2	2425.28	1.7	72.08	0.2	8.48	8.51163	1.56284	63.7952	28.3	8.6	.	.	.	.	.	.	.	.	.	.	36	47	.	.	156	24	.	.	.	.	.	.	.
CENESA-74	55	Male	65	1.62	24.76756591982929	5	No	1	0	4880	95000	39.3	1917.84	8.2	400.16	49.6	2420.48	2.3	112.24	0.6	29.28	4.79268	1.26209	49.5349	27.3	9	.	.	.	8.1	6.9	.	.	.	.	.	36	45	.	.	146	37	.	.	.	.	.	1658	536.7
CENESA-74	55	Male	65	1.62	24.76756591982929	5	No	1	0	5070	98000	40.6	2058.42	7.2	365.04	48.9	2479.23	2.7	136.89	0.6	30.42	5.63889	1.20443	47.6093	29	.	.	.	.	.	.	.	.	.	.	.	29	35	.	.	160	38	.	.	.	.	.	.	.
CENESA-74	55	Male	65.2333	1.62	24.85647513082355	5	No	1	0	4610	81000	36.5	1682.65	8.7	401.07	51.8	2387.98	2.4	110.64	0.6	27.66	4.1954	1.41918	48.1384	29.1	9.3	112	35.9	32.1	8.3	7.5	83	125	40	62	193	32	35	7.9	3.7	154	36	10.4	2.9	24.1	0.36	215	1813	433.2
CENESA-74	55	Male	65.3333	1.62	24.89457907839251	5	No	1	0	5640	89000	26.9	1517.16	8.1	456.84	59.6	3361.44	4.9	276.36	0.5	28.2	3.32099	2.21561	58.6622	27	8.9	.	.	.	.	.	.	.	.	.	.	27	27	.	.	151	40	.	.	.	.	.	.	.
CENESA-74	55	Male	65.4	1.62	24.91998171010516	5	No	1	0	4980	82000	41	2041.8	8.4	418.32	46.6	2320.68	3.8	189.24	0.2	9.96	4.88095	1.13659	40.1606	30.5	9.7	109.6	34.9	31.8	8	7.9	.	.	.	.	141	29	25	7.7	3.9	137	28	10.6	2.7	20.5	0.24	223	1684	478.5
CENESA-74	56	Male	65.1333	1.62	24.81837118325458	5	No	1	0	4330	80000	33.4	1446.22	8.2	355.06	54.9	2377.17	3.2	138.56	0.3	12.99	4.07317	1.64371	55.3166	29.2	9.2	.	.	.	.	.	.	.	.	.	.	26	21	.	.	152	37	.	.	.	.	.	.	.
CENESA-75	54	Female	46	1.55	19.14672216441207	25	No	1	0	4340	115000	10.9	473.06	5.5	238.7	83.5	3623.9	0	0	0.1	4.34	1.98182	7.66055	243.098	30.9	10.3	106.7	35.4	33.2	8.4	2.4	.	.	.	.	156	37	23	7.2	4.3	175	33	6	1.5	30.7	0.07	197	2000	69.34
CENESA-75	54	Female	46.0667	1.55	19.17447103711411	25	No	1	0	4570	101000	23.2	1060.24	6.8	310.76	67.5	3084.75	2.3	105.11	0.2	9.14	3.41176	2.90948	95.2615	36	11.7	.	.	.	.	.	.	.	.	.	.	56	36	.	.	127	18	.	.	.	.	.	.	.
CENESA-75	54	Female	47.1333	1.55	19.61845300034686	25	No	1	0	5670	107000	13.6	771.12	3.8	215.46	82.1	4655.07	0.1	5.67	0.4	22.68	3.57895	6.03676	138.759	36.3	11.9	.	.	.	8.2	3.8	.	.	.	.	.	63	26	.	4.2	151	27	.	.	.	.	.	.	.
CENESA-75	54	Female	48.1667	1.55	20.04856052722858	25	No	1	0	5680	108000	11	624.8	3.7	210.16	84.6	4805.28	0.5	28.4	0.2	11.36	2.97297	7.69091	172.855	39.8	12.9	.	.	.	.	.	.	.	.	.	.	34	18	.	.	198	33	.	.	.	.	.	.	.
CENESA-75	54	Female	49.8333	1.55	20.74228234477974	25	No	1	0	5830	94000	11.3	658.79	3.5	204.05	84.7	4938.01	0.2	11.66	0.3	17.49	3.22857	7.49558	142.686	41.6	13.4	111.2	35.8	32.2	8.2	3.6	177	184	45	118	174	58	32	7.1	4.5	173	30	8.8	2	13.7	0.47	179	2000	126.2
CENESA-75	54	Female	51	1.55	21.22788761706556	25	No	1	0	7290	124000	10.7	780.03	4	291.6	84.9	6189.21	0.2	14.58	0.2	14.58	2.675	7.93458	158.968	41.6	13.5	.	.	.	.	.	.	.	.	.	.	55	31	.	.	206	41	.	.	.	.	.	.	.
CENESA-75	54	Female	51.5	1.55	21.4360041623309	25	No	1	0	5890	85000	9.7	571.33	3.5	206.15	86.2	5077.18	0.3	17.67	0.3	17.67	2.77143	8.8866	148.776	35.5	11.7	112.1	36.9	32.9	.	4.4	.	.	.	.	143	56	27	6.6	4.1	238	47	10.2	2.7	25.5	0.31	172	.	.
CENESA-75	54	Female	52	1.55	21.64412070759625	25	No	1	0	5450	114000	29.4	1602.3	6	327	63.3	3449.85	0.9	49.05	0.4	21.8	4.9	2.15306	71.1477	39	12.4	.	.	.	.	.	.	.	.	.	.	59	46	.	.	171	38	.	.	.	.	.	.	.
CENESA-75	55	Female	53.0667	1.55	22.08810267082899	26	No	1	0	7310	106000	15.9	1162.29	4.7	343.57	77.9	5694.49	1.4	102.34	0.1	7.31	3.38298	4.89937	91.1993	41.6	13.3	.	.	.	8.4	3.5	.	.	.	.	.	40	32	.	4.1	135	24	.	.	.	.	.	.	.
CENESA-75	55	Female	53.6667	1.55	22.33784252514741	26	No	1	0	4840	93000	9.9	479.16	1.2	58.08	88.6	4288.24	0.1	4.84	0.2	9.68	8.25	8.9495	194.09	36.7	11.9	.	.	.	.	.	.	.	.	.	.	40	33	.	.	136	31	.	.	.	.	.	.	.
CENESA-75	55	Female	53.8333	1.55	22.40721470690253	26	No	1	0	5470	120000	18.1	990.07	3.9	213.33	77.1	4217.37	0.6	32.82	0.3	16.41	4.64103	4.25967	121.204	38.6	11.7	.	.	.	.	.	.	.	.	.	.	27	22	.	.	189	.	.	.	.	.	.	.	.
CENESA-75	55	Female	54.4333	1.55	22.65695456122095	26	No	1	0	5070	106000	20.6	1044.42	5.7	288.99	71.1	3604.77	2.1	106.47	0.5	25.35	3.61404	3.45146	101.492	34.4	11.5	.	.	.	8.9	1.8	.	.	.	.	.	38	23	.	.	149	31	.	.	.	.	.	2000	31.41
CENESA-75	55	Female	54.4	1.55	22.64308012486993	26	No	1	0	5200	95000	19.7	1024.4	5.4	280.8	72.6	3775.2	1.8	93.6	0.5	26	3.64815	3.68528	92.7372	35.8	.	.	.	.	.	.	.	.	.	.	.	47	38	.	.	89	19	.	.	.	.	.	.	.
CENESA-75	55	Female	55.2333	1.55	22.9899410336455	26	No	1	0	3580	91000	18.7	669.46	4	143.2	72.2	2584.76	4.4	157.52	0.7	25.06	4.675	3.86096	135.93	36.2	11.7	118	38	32.2	9.7	3.2	525	198	26	86	113	45	38	6.5	3.8	121	23	8.6	2.3	25.9	0.7	175	2000	14.18
CENESA-75	55	Female	56	1.55	23.30905306971904	26	No	1	0	3950	107000	22.4	884.8	5.9	233.05	68	2686	3.2	126.4	0.5	19.75	3.79661	3.03571	120.931	34.6	11.7	.	.	.	.	.	.	.	.	.	.	27	30	.	.	89	18	.	.	.	.	.	.	.
CENESA-75	55	Female	56	1.55	23.30905306971904	26	No	1	0	4150	110000	19.1	792.65	3.1	128.65	77.1	3199.65	0.5	20.75	0.2	8.3	6.16129	4.03665	138.775	36.1	11.6	113.5	36.5	32.2	8.9	1.8	.	.	.	.	147	54	47	7	4.1	115	23	8.5	2.2	22.2	0.26	178	2000	33.76
CENESA-75	55	Female	56	1.55	23.30905306971904	26	No	1	0	3930	120000	25.1	986.43	6.6	259.38	65.4	2570.22	2.5	98.25	0.4	15.72	3.80303	2.60558	121.651	34.4	11.1	.	.	.	.	.	.	.	.	.	.	25	20	.	.	122	26	.	.	.	.	.	.	.
CENESA-76	52	Female	68.5538	1.65	25.180476089567	7	No	2	0	6390	200000	31.1	1987.29	9.4	600.66	55.3	3533.67	3.9	249.21	0.3	19.17	3.30851	1.77814	100.64	38.8	12.2	.	.	.	9.7	5.6	.	.	.	.	.	23	22	.	4.1	143	28	.	.	.	.	.	.	.
CENESA-76	52	Female	68.35	1.65	25.10560146923783	7	No	2	0	5790	184000	37.3	2159.67	11.2	648.48	48.5	2808.15	2.8	162.12	0.2	11.58	3.33036	1.30027	85.1982	42.5	13.6	.	.	.	.	.	.	.	.	.	.	19	22	.	.	142	29	.	.	.	.	.	.	.
CENESA-76	52	Female	68.4231	1.65	25.1324433142615	7	No	2	0	5020	208000	32.1	1611.42	9.4	471.88	54.9	2755.98	3.2	160.64	0.4	20.08	3.41489	1.71028	129.079	41.5	13.5	94.5	30.8	32.5	10.5	5.8	259	219	39	129	248	28	26	7.1	4.2	139	35	10.5	3.7	11.7	0.1	217	503.2	136.5
CENESA-76	53	Female	69.2154	1.65	25.42346542346542	7	No	2	0	5570	174000	33	1838.1	9.2	512.44	54	3007.8	3.4	189.38	0.4	22.28	3.58696	1.63636	94.663	40	13.1	.	.	.	.	.	.	.	.	.	.	19	20	.	.	170	37	.	.	.	.	.	.	.
CENESA-76	53	Female	69.6	1.65	25.56473829201103	7	No	2	0	5550	183000	32.4	1798.2	7.9	438.45	55	3052.5	4	222	0.7	38.85	4.10127	1.69753	101.768	36.3	12	94.8	31.3	33.1	9.8	5.6	.	.	.	.	296	17	16	6.7	4	157	34	9.6	3	13.1	0.1	188	511.8	192.9
CENESA-76	53	Female	71	1.65	26.07897153351699	7	No	2	0	4930	188000	28.8	1419.84	8.9	438.77	58.7	2893.91	3.2	157.76	0.4	19.72	3.23595	2.03819	132.409	34.3	11	.	.	.	.	.	.	.	.	.	.	18	23	.	.	132	26	.	.	.	.	.	.	.
CENESA-76	53	Female	71.1583	1.65	26.1371288644016	7	No	2	0	5150	182000	32.6	1678.9	5.4	278.1	58.6	3017.9	2.9	149.35	0.5	25.75	6.03704	1.79755	108.404	36.8	10.7	105.6	30.8	29.1	10	5	.	.	.	.	.	17	23	.	4.2	158	32	.	.	.	.	.	.	.
CENESA-76	53	Female	71.5214	1.65	26.27049717958809	7	No	2	0	6290	185000	25	1572.5	6.1	383.69	65.3	4107.37	3.2	201.28	0.4	25.16	4.09836	2.612	117.647	32.8	10.6	.	.	.	.	.	.	.	.	.	.	15	18	.	.	161	33	.	.	.	.	.	.	.
CENESA-76	53	Female	71.8333	1.65	26.38506274869911	7	No	2	0	5010	195000	33.5	1678.35	7.5	375.75	55.1	2760.51	3.4	170.34	0.5	25.05	4.46667	1.64478	116.186	31.9	10.2	93.8	29.9	31.9	9.4	5.3	192	191	38	126	340	16	19	6.9	4.2	133	28	9.7	2.7	11.9	0.1	181	357.1	374.8
CENESA-76	53	Female	72	1.65	26.44628099173554	7	No	2	0	4820	180000	31.3	1508.66	7.7	371.14	56.6	2728.12	3.8	183.16	0.6	28.92	4.06494	1.80831	119.311	29	9.2	.	.	.	.	.	.	.	.	.	.	15	20	.	.	135	29	.	.	.	.	.	.	.
CENESA-76	53	Female	71.1	1.65	26.11570247933884	7	No	2	0	6560	190000	24.4	1600.64	7	459.2	64.9	4257.44	3.1	203.36	0.6	39.36	3.48571	2.65984	118.703	29.2	9.2	95.4	30	31.5	9.5	4.5	.	.	.	.	347	17	22	7	4.2	119	27	8.7	2.7	9	0.1	215	287.2	515.5
CENESA-76	53	Female	70.2	1.65	25.78512396694215	7	No	2	0	5110	191000	33.5	1711.85	7.5	383.25	55.1	2815.61	3.3	168.63	0.6	30.66	4.46667	1.64478	111.575	30.4	9.4	.	.	.	.	.	.	.	.	.	.	13	19	.	.	127	27	.	.	.	.	.	.	.
CENESA-76	53	Female	70	1.65	25.71166207529844	8	No	2	0	4800	205000	25	1200	7.5	360	62.2	2985.6	4.7	225.6	0.6	28.8	3.33333	2.488	170.833	32.4	10.5	.	.	.	8.9	6.1	.	.	.	.	.	13	16	.	4	165	33	.	.	.	.	.	.	.
CENESA-76	53	Female	70	1.65	25.71166207529844	8	No	2	0	5790	184000	37.3	2159.67	11.2	648.48	48.5	2808.15	2.8	162.12	0.2	11.58	3.33036	1.30027	85.1982	42.5	13.6	.	.	.	.	.	.	.	.	.	.	19	22	.	.	142	29	.	.	.	.	.	.	.
CENESA-76	53	Female	70.1333	1.65	25.76063666972759	8	No	2	0	5020	208000	32.1	1611.42	9.4	471.88	54.9	2755.98	3.2	160.64	0.4	20.08	3.41489	1.71028	129.079	41.5	13.5	94.5	30.8	32.5	10.5	5.8	259	219	39	129	248	28	26	7.1	4.2	139	35	10.5	3.7	11.7	0.1	217	503.2	136.5
CENESA-76	54	Female	70.9667	1.65	26.0667278849097	8	No	2	0	5640	201000	29.1	1641.24	7.9	445.56	58.2	3282.48	4.1	231.24	0.7	39.48	3.68354	2	122.468	34.6	11.1	.	.	.	.	.	156	185	42	111	.	14	18	.	.	185	33	.	.	.	.	.	.	.
CENESA-76	54	Female	72.6667	1.65	26.69115396388124	8	No	2	0	5420	193000	26.6	1441.72	8.5	460.7	60.9	3300.78	3.4	184.28	0.6	32.52	3.12941	2.28947	133.868	34.3	10.8	92.9	29.3	31.6	9.2	6.8	.	.	.	.	228	21	20	7.2	4.1	119	22	9.2	2.2	8.9	0.07	229	272.2	642.9
CENESA-76	54	Female	73.6667	1.65	27.05846342209979	8	No	2	0	5930	240000	29.1	1725.63	8.3	492.19	57.8	3427.54	4.2	249.06	0.6	35.58	3.50602	1.98625	139.08	30.9	10	.	.	.	.	.	.	.	.	.	.	15	14	.	.	138	28	.	.	.	.	.	.	.
CENESA-76	54	Female	73.6667	1.65	27.05846342209979	8	No	2	0	4600	206000	29.4	1352.4	8.8	404.8	57.5	2645	3.7	170.2	0.6	27.6	3.34091	1.95578	152.322	34.1	10.8	.	.	.	9	6.4	.	.	.	.	.	15	16	.	4	136	27	.	.	.	.	.	.	.
CENESA-76	54	Female	73	1.65	26.81359044995409	8	No	2	0	6260	192000	32	2003.2	7.3	456.98	57.3	3586.98	2.8	175.28	0.6	37.56	4.38356	1.79063	95.8466	35.8	11.3	.	.	.	.	.	.	.	.	.	.	12	15	.	.	151	36	.	.	.	.	.	.	.
CENESA-76	54	Female	72.8667	1.65	26.76461585552495	8	No	2	0	6590	213000	24.9	1640.91	9.1	599.69	61.8	4072.62	3.6	237.24	0.6	39.54	2.73626	2.48193	129.806	36.4	11.6	91.7	29.3	31.9	8.8	6.6	120	162	38	103	132	15	15	6.8	3.9	143	33	10.2	2.9	7.6	0.59	217	95.62	657.5
CENESA-76	54	Female	72.8667	1.65	26.76461585552495	8	No	2	0	7090	204000	27.4	1942.66	8.9	631.01	60.7	4303.63	2.5	177.25	0.5	35.45	3.07865	2.21533	105.011	37.8	11.9	.	.	.	.	.	.	.	.	.	.	16	14	.	.	144	27	.	.	.	.	.	.	.
CENESA-76	54	Female	73.1333	1.65	26.86256504438323	8	No	2	0	6140	202000	32.8	2013.92	8.3	509.62	55.8	3426.12	2.7	165.78	0.4	24.56	3.95181	1.70122	100.302	39.7	12.6	90.4	28.6	31.6	9	7.1	.	.	.	.	168	14	16	7	4.1	161	36	10.7	3	10.4	0.09	238	61.61	785.7
CENESA-76	54	Female	73	1.65	26.81359044995409	8	No	2	0	6100	215000	28.2	1720.2	8.2	500.2	56.6	3452.6	6.3	384.3	0.7	42.7	3.43902	2.00709	124.985	38.8	12.2	.	.	.	.	.	.	.	.	.	.	5	17	.	.	151	32	.	.	.	.	.	.	.
CENESA-76	54	Female	73.13	1.65	26.8613406795225	9	No	2	0	6350	192000	29.3	1860.55	9.6	609.6	56.5	3587.75	4.1	260.35	0.5	31.75	3.05208	1.92833	103.195	41	13	.	.	.	9.3	5.8	.	.	.	.	.	9	17	.	3.9	128	29	.	.	.	.	.	.	.
CENESA-76	54	Female	73.3	1.65	26.92378328741965	9	No	2	0	5180	185000	36.4	1885.52	9.8	507.64	49.7	2574.46	3.6	186.48	0.5	25.9	3.71429	1.36538	98.1162	43.9	13.7	.	.	.	.	.	.	.	.	.	.	17	24	.	.	153	34	.	.	.	.	.	.	.
CENESA-76	55	Female	73.2	1.65	26.8870523415978	9	No	2	0	7540	176000	31.8	2397.72	6	452.4	60.8	4584.32	1	75.4	0.4	30.16	5.3	1.91195	73.4031	46.3	14.4	.	.	.	.	.	.	.	.	.	.	17	18	.	.	171	36	.	.	.	.	.	.	.
CENESA-76	55	Female	73	1.65	26.81359044995409	9	No	2	0	5970	201000	33.1	1976.07	7.3	435.81	56.3	3361.11	2.7	161.19	0.6	35.82	4.53425	1.70091	101.717	42.4	13.8	.	.	.	8.6	5.3	.	.	.	.	.	14	18	.	.	107	25	.	.	.	.	.	170.9	575.6
CENESA-76	55	Female	73	1.65	26.81359044995409	9	No	2	0	7060	217000	33.5	2365.1	6.6	465.96	55.8	3939.48	3.7	261.22	0.4	28.24	5.07576	1.66567	91.7509	38.7	.	.	.	.	.	.	.	.	.	.	.	21	23	.	.	132	29	.	.	.	.	.	.	.
CENESA-76	55	Female	73	1.65	26.81359044995409	9	No	2	0	5630	190000	36.2	2038.06	7.6	427.88	52.5	2955.75	3.3	185.79	0.4	22.52	4.76316	1.45028	93.2259	34.3	11	99.6	32	32.1	8.7	4.4	160	165	40	94	158	16	18	6.6	4	105	23	10.1	3	14.3	0.04	204	383.6	565.1
CENESA-77	55	Male	55.1667	1.62	21.02067774221409	0	Yes	1	0	5810	169000	15.9	923.79	6.6	383.46	70.4	4090.24	6.5	377.65	0.6	34.86	2.40909	4.42767	182.942	28.8	8.7	.	.	.	.	.	.	.	.	.	.	13	19	.	.	89	18	.	.	.	.	.	.	.
CENESA-77	55	Male	55.3333	1.62	21.08418432149571	0	Yes	1	0	6420	128000	16.6	1065.72	9.8	629.16	59.7	3832.74	13.4	860.28	0.5	32.1	1.69388	3.59639	120.107	32.2	10.8	.	.	.	8.9	7.1	.	.	.	.	.	27	22	.	.	152	38	.	.	.	.	.	838.6	150.4
CENESA-77	55	Male	55.5	1.62	21.14769090077732	0	Yes	1	0	7010	109000	18.1	1268.81	9.1	637.91	65	4556.5	7.5	525.75	0.3	21.03	1.98901	3.59116	85.9073	34.1	.	.	.	.	.	.	.	.	.	.	.	35	30	.	.	144	39	.	.	.	.	.	.	.
CENESA-77	55	Male	55.3	1.62	21.07148300563938	0	Yes	1	0	6660	111000	19	1265.4	11.9	792.54	63.9	4255.74	4.9	326.34	0.3	19.98	1.59664	3.36316	87.7193	34	11.1	88.7	28.9	32.5	7.9	6.4	66	138	53	68	276	54	52	6.5	3.1	120	22	5.8	1.5	7.4	11.22	151	1132	91.07
CENESA-77	55	Male	55.5333	1.62	21.16039221663364	0	Yes	1	0	6360	108000	24	1526.4	10	636	58.9	3746.04	6.7	426.12	0.4	25.44	2.4	2.45417	70.7547	32.4	11.2	.	.	.	.	.	.	.	.	.	.	53	38	.	.	182	43	.	.	.	.	.	.	.
CENESA-77	55	Male	57.2667	1.62	21.82086064116242	0	Yes	1	0	5020	105000	19.3	968.86	11.2	562.24	62.8	3152.56	6.4	321.28	0.3	15.06	1.72321	3.25389	108.375	31	10.2	92.8	30.4	32.7	7.9	7.6	.	.	.	.	163	40	29	6.5	3.4	147	31	5.8	1.6	24.7	0.94	177	1298	103
CENESA-78	52	Male	64	1.65	23.50780532598715	14	No	1	1	5230	70000	31	1621.3	16.8	878.64	51.2	2677.76	.	.	.	.	1.84524	1.65161	43.1752	23.9	8.7	.	.	.	9.2	2.1	.	.	.	.	.	43	33	.	3.9	144	36	.	.	.	.	.	.	.
CENESA-78	52	Male	64	1.65	23.50780532598715	14	No	1	1	4320	66000	28.2	1218.24	16.7	721.44	54	2332.8	0.9	38.88	0.2	8.64	1.68862	1.91489	54.1765	26	8.4	.	.	.	.	.	.	.	.	.	.	43	39	.	.	128	33	.	.	.	.	.	.	.
CENESA-78	52	Male	64	1.65	23.50780532598715	14	No	1	1	4500	71000	30	1350	22	990	46.7	2101.5	1.1	49.5	0.2	9	1.36364	1.55667	52.5926	27.7	9.4	.	.	.	.	.	.	.	.	.	.	47	45	.	.	116	33	.	.	.	.	.	.	.
CENESA-78	52	Male	64	1.65	23.50780532598715	14	No	1	1	4400	71000	25.2	1108.8	17.3	761.2	54.8	2411.2	2.5	110	0.2	8.8	1.45665	2.1746	64.0332	28.4	9.6	100.7	34	33.8	9.6	2.1	.	.	.	.	562	46	37	7	3.8	138	39	10	3.4	15.2	0.1	139	1827	475.7
CENESA-78	52	Male	62.7643	1.65	23.05391578118852	14	No	1	1	4340	67000	26.5	1150.1	18.9	820.26	51.9	2252.46	2.5	108.5	0.2	8.68	1.40212	1.95849	58.2558	23.7	8.3	.	.	.	.	.	.	.	.	.	.	43	43	.	.	150	36	.	.	.	.	.	.	.
CENESA-78	53	Male	62.4462	1.65	22.93706293706294	14	No	1	1	5080	73000	26.9	1366.52	10.5	533.4	58.2	2956.56	4.2	213.36	0.2	10.16	2.5619	2.16357	53.4204	25.9	8.2	.	.	.	9.4	2.7	.	.	.	.	.	62	65	.	3.8	151	36	.	.	.	.	.	.	.
CENESA-78	53	Male	62.5077	1.65	22.95966659603024	14	No	1	1	4170	62000	25.4	1059.18	13.3	554.61	59.4	2476.98	1.5	62.55	0.4	16.68	1.90977	2.33858	58.5358	23.7	8.3	.	.	.	.	.	.	.	.	.	.	41	36	.	.	133	34	.	.	.	.	.	.	.
CENESA-78	53	Male	62.1923	1.65	22.84382284382285	14	No	1	1	4480	29000	31.8	1424.64	12	537.6	54.8	2455.04	1	44.8	0.4	17.92	2.65	1.72327	20.356	24.2	8.2	107.6	36.3	33.7	9	2.6	72	95	29	49	644	42	42	6.7	3.8	130	34	9.1	2.8	13.3	0.2	130	1405	688
CENESA-78	53	Male	61.8077	1.65	22.70254997527725	14	No	1	1	6860	120000	15.7	1077.02	12	823.2	70.5	4836.3	1.4	96.04	0.4	27.44	1.30833	4.49045	111.419	27.2	8.8	.	.	.	.	.	.	.	.	.	.	58	58	.	.	184	46	.	.	.	.	.	.	.
CENESA-78	53	Male	60.6769	1.65	22.2872077417532	14	No	1	1	6330	152000	20.5	1297.65	8.5	538.05	68.8	4355.04	1.7	107.61	0.5	31.65	2.41176	3.3561	117.135	33.9	10.6	103	32.1	31.2	9.8	3.5	.	.	.	.	969	17	19	7.2	4.1	154	38	10.2	3.3	14.4	0.3	180	726	416.9
CENESA-78	53	Male	60.4385	1.65	22.19961856325493	14	No	1	1	5910	110000	29.3	1731.63	10.8	638.28	57.1	3374.61	2.1	124.11	0.7	41.37	2.71296	1.94881	63.524	43.1	13.6	.	.	.	.	.	.	.	.	.	.	16	17	.	.	118	28	.	.	.	.	.	.	.
CENESA-78	53	Male	60.4667	1.65	22.20997857361494	15	No	1	1	6570	123000	26.8	1760.76	8.8	578.16	61.6	4047.12	2.2	144.54	0.6	39.42	3.04545	2.29851	69.8562	46.4	15	.	.	.	9.5	4.8	.	.	.	.	.	164	84	.	4.2	156	42	.	.	.	.	.	.	.
CENESA-78	53	Male	60.7667	1.65	22.32017141108051	15	No	1	1	4320	66000	28.2	1218.24	16.7	721.44	54	2332.8	0.9	38.88	0.2	8.64	1.68862	1.91489	54.1765	26	8.4	.	.	.	.	.	.	.	.	.	.	43	39	.	.	128	33	.	.	.	.	.	.	.
CENESA-78	53	Male	61.7667	1.65	22.68748086929906	15	No	1	1	6080	121000	22.4	1361.92	8	486.4	65.1	3958.08	3.7	224.96	0.8	48.64	2.8	2.90625	88.8452	33.2	11	.	.	.	.	.	82	100	28	53	.	23	18	.	.	184	45	.	.	.	.	.	.	.
CENESA-78	53	Male	62	1.65	22.77318640955005	15	No	1	1	5840	120000	19.7	1150.48	10.7	624.88	63.5	3708.4	5.1	297.84	1	58.4	1.84112	3.22335	104.304	31.2	10.5	97.5	32.8	33.7	9.3	4.3	.	.	.	.	416	23	18	6.9	4.1	167	40	11.3	3.3	18.9	0.15	170	711.1	805
CENESA-78	53	Male	62.1333	1.65	22.82216100397919	15	No	1	1	8030	163000	22.4	1798.72	7.7	618.31	62.5	5018.75	6.3	505.89	1.1	88.33	2.90909	2.79018	90.62	32.7	10.8	.	.	.	.	.	.	.	.	.	.	24	21	.	.	132	36	.	.	.	.	.	.	.
CENESA-78	54	Male	62.2667	1.65	22.87113559840833	15	No	1	1	6210	118000	27.6	1713.96	8.4	521.64	56.4	3502.44	6.7	416.07	0.9	55.89	3.28571	2.04348	68.8464	34.8	11.4	.	.	.	9.1	3.9	.	.	.	.	.	19	18	.	4.2	145	34	.	.	.	.	.	.	.
CENESA-78	54	Male	62.3333	1.65	22.8956228956229	15	No	1	1	6900	146000	30.4	2097.6	8.2	565.8	56.1	3870.9	4.6	317.4	0.7	48.3	3.70732	1.84539	69.6034	42.7	14.1	.	.	.	.	.	.	.	.	.	.	24	19	.	.	180	47	.	.	.	.	.	.	.
CENESA-78	54	Male	62.2	1.65	22.84664830119376	15	No	1	1	6950	138000	27.8	1932.1	9.4	653.3	57.1	3968.45	4.8	333.6	0.9	62.55	2.95745	2.05396	71.4249	45.3	15	.	.	.	.	.	.	.	.	.	.	31	23	.	.	171	48	.	.	.	.	.	.	.
CENESA-78	54	Male	63.0333	1.65	23.15273951637588	15	No	1	1	6800	125000	25.7	1747.6	9.4	639.2	60.5	4114	3.7	251.6	0.7	47.6	2.73404	2.35409	71.5267	39.7	13.1	96.4	31.9	33.1	9.6	5.6	.	.	.	.	518	20	17	7.4	4.4	237	57	13	3.9	21.2	0.12	190	366.5	910.7
CENESA-78	54	Male	63.5	1.65	23.32415059687787	15	No	1	1	10430	144000	10.9	1136.87	6.2	646.66	81.1	8458.73	1.4	146.02	0.4	41.72	1.75806	7.44037	126.664	30.2	9.8	.	.	.	.	.	.	.	.	.	.	9	11	.	.	182	44	.	.	.	.	.	.	.
CENESA-78	54	Male	63.5	1.65	23.32415059687787	16	No	1	1	6270	144000	22.4	1404.48	10.7	670.89	62.4	3912.48	3.5	219.45	1	62.7	2.09346	2.78571	102.529	34.7	11.3	.	.	.	9.3	6	.	.	.	.	.	16	17	.	3.9	147	35	.	.	.	.	.	.	.
CENESA-78	54	Male	63.8333	1.65	23.44658708295072	16	No	1	1	6940	143000	24.8	1721.12	8.8	610.72	62.1	4309.74	3.4	235.96	0.9	62.46	2.81818	2.50403	83.0854	41.1	13.2	.	.	.	.	.	.	.	.	.	.	15	18	.	.	146	35	.	.	.	.	.	.	.
CENESA-78	54	Male	63.5	1.65	23.32415059687787	16	No	1	1	6660	138000	24.6	1638.36	6.8	452.88	63.5	4229.1	4.1	273.06	1	66.6	3.61765	2.5813	84.2306	44.3	13.7	.	.	.	.	.	.	.	.	.	.	15	18	.	.	145	45	.	.	.	.	.	.	.
CENESA-78	55	Male	63.5	1.65	23.32415059687787	16	No	1	1	6470	121000	21.4	1384.58	10.6	685.82	63.1	4082.57	4.3	278.21	0.6	38.82	2.01887	2.9486	87.3911	38.7	12.9	.	.	.	9.8	7.6	.	.	.	.	.	14	16	.	.	158	42	.	.	.	.	.	237.4	121.2
CENESA-78	55	Male	63.5	1.65	23.32415059687787	16	No	1	1	7620	165000	25.8	1965.96	7.3	556.26	62.7	4777.74	3.5	266.7	0.7	53.34	3.53425	2.43023	83.9285	39.4	.	.	.	.	.	.	.	.	.	.	.	15	17	.	.	144	36	.	.	.	.	.	.	.
CENESA-78	55	Male	63.5333	1.65	23.33639424548516	16	No	1	1	6920	160000	23.2	1605.44	8	553.6	64.7	4477.24	3.4	235.28	0.7	48.44	2.9	2.78879	99.6612	37.6	12.6	99.3	33.2	33.4	9	4.3	44	98	34	56	176	14	16	7.4	4.2	136	28	11.4	3.2	11.2	0.11	198	243.8	517.2
CENESA-78	55	Male	63.2	1.65	23.21395775941231	16	No	1	1	6600	150000	24.8	1636.8	10.3	679.8	60	3960	3.9	257.4	1	66	2.40777	2.41935	91.6422	37.4	12.6	.	.	.	.	.	.	.	.	.	.	12	18	.	.	151	36	.	.	.	.	.	.	.
CENESA-78	55	Male	63	1.65	23.1404958677686	16	No	1	1	5280	149000	21.6	1140.48	8.2	432.96	65.8	3474.24	3.4	179.52	1	52.8	2.63415	3.0463	130.647	37	12.3	95.9	31.9	33.3	9.5	5.9	.	.	.	.	164	15	18	7.2	4.2	152	36	12	3.7	9.2	0.09	199	238.2	377.2
CENESA-78	55	Male	63.5333	1.65	23.33639424548516	16	No	1	1	7670	182000	26.9	2063.23	8.9	682.63	60.7	4655.69	2.8	214.76	0.7	53.69	3.02247	2.25651	88.2112	39.8	13.1	.	.	.	.	.	.	.	.	.	.	13	14	.	.	153	38	.	.	.	.	.	.	.
CENESA-79	52	Male	63.6	1.61	24.53609042861001	27	No	2	0	3820	119000	30.9	1180.38	8.9	339.98	55.2	2108.64	4.7	179.54	0.3	11.46	3.47191	1.78641	100.815	36.1	11.7	.	.	.	8.6	7.1	.	.	.	.	.	32	26	.	4.1	117	29	.	.	.	.	.	.	.
CENESA-79	52	Male	63.5333	1.61	24.51037125625297	27	No	2	0	3980	121000	31.4	1249.72	10.1	401.98	54.4	2165.12	3.8	151.24	0.3	11.94	3.10891	1.73248	96.8217	35.7	11.4	.	.	.	.	.	.	.	.	.	.	28	19	.	.	119	34	.	.	.	.	.	.	.
CENESA-79	52	Male	63.6	1.61	24.53609042861001	27	No	2	0	4050	119000	29.9	1210.95	8.1	328.05	58.8	2381.4	3	121.5	0.2	8.1	3.69136	1.96656	98.27	35.6	11.3	90.1	28.6	31.7	8.7	6.8	175	120	36	49	198	33	18	7.1	4	104	28	11.5	4.2	17.4	0.1	233	72.18	252.4
CENESA-79	52	Male	63.5	1.61	24.49751167007446	27	No	2	0	4470	133000	33.1	1479.57	9.4	420.18	52.2	2333.34	4.9	219.03	0.4	17.88	3.52128	1.57704	89.891	34.7	11.2	.	.	.	.	.	.	.	.	.	.	40	30	.	.	136	29	.	.	.	.	.	.	.
CENESA-79	52	Male	63.5	1.61	24.49751167007446	27	No	2	0	4420	136000	31.7	1401.14	10.6	468.52	53	2342.6	4.5	198.9	0.2	8.84	2.99057	1.67192	97.0638	34.8	11.4	89.7	29.4	32.8	9.5	7.9	.	.	.	.	229	37	17	7.5	4.1	122	33	11.3	3.8	16	0.1	272	40.19	187.9
CENESA-79	52	Male	63.5	1.61	24.49751167007446	27	No	2	0	4750	117000	33.9	1610.25	11.2	532	50.5	2398.75	4	190	0.4	19	3.02679	1.48968	72.6595	33.1	10.9	.	.	.	.	.	.	.	.	.	.	28	19	.	.	.	.	.	.	.	.	.	.	.
CENESA-79	53	Male	63.5	1.61	24.49751167007446	28	No	2	0	3980	121000	31.4	1249.72	10.1	401.98	54.4	2165.12	3.8	151.24	0.3	11.94	3.10891	1.73248	96.8217	35.7	11.4	.	.	.	.	.	.	.	.	.	.	28	19	.	.	119	34	.	.	.	.	.	.	.
CENESA-79	53	Male	63.5	1.61	24.49751167007446	28	No	2	0	4050	119000	29.9	1210.95	8.1	328.05	58.8	2381.4	3	121.5	0.2	8.1	3.69136	1.96656	98.27	35.6	11.3	90.1	28.6	31.7	8.7	6.8	175	120	36	49	198	33	18	7.1	4	104	28	11.5	4.2	17.4	0.1	233	72.18	252.4
CENESA-80	52	Female	60.6154	1.52	26.23588323034306	4	No	2	0	4800	249000	22.7	1089.6	10.8	518.4	62.4	2995.2	3.5	168	0.6	28.8	2.10185	2.7489	228.524	33.2	10.6	.	.	.	8.5	4.2	.	.	.	.	.	13	14	.	4	140	25	.	.	.	.	.	.	.
CENESA-80	52	Female	60.3727	1.52	26.13085494837573	4	No	2	0	4590	207000	18.7	858.33	11.1	509.49	66.9	3070.71	3.1	142.29	0.2	9.18	1.68468	3.57754	241.166	34.4	10.8	.	.	.	.	.	.	.	.	.	.	15	11	.	.	131	27	.	.	.	.	.	.	.
CENESA-80	52	Female	60.6923	1.52	26.26917749840188	4	No	2	0	4540	213000	22.7	1030.58	13.9	631.06	59.9	2719.46	3.3	149.82	0.2	9.08	1.63309	2.63877	206.68	43	13.9	.	.	.	.	.	.	.	.	.	.	7	8	.	.	132	35	.	.	.	.	.	.	.
CENESA-80	52	Female	60.5462	1.52	26.20591838909013	4	No	2	0	4510	189000	23.1	1041.81	11.1	500.61	62.7	2827.77	2.9	130.79	0.2	9.02	2.08108	2.71429	181.415	41.7	14	91.6	30.8	33.6	9.7	7.7	.	.	.	.	208	21	12	6.9	4.1	165	29	9.4	2.5	27.1	0.2	145	1553	36.88
CENESA-80	52	Female	60.5	1.52	26.18594182825485	4	No	2	0	3880	236000	9.5	368.6	1.3	50.44	89.2	3460.96	.	.	.	.	7.30769	9.38947	640.26	42.5	13.9	.	.	.	.	.	.	.	.	.	.	20	15	.	.	245	47	.	.	.	.	.	.	.
CENESA-80	52	Female	60.7231	1.52	26.2824952056254	4	No	2	0	5400	303000	27.8	1501.2	8.4	453.6	62.1	3353.4	1.4	75.6	0.3	16.2	3.30952	2.23381	201.839	41.1	11.8	104.1	30	28.8	9	7.8	.	.	.	.	.	24	19	.	4	201	43	.	.	.	.	.	.	.
CENESA-80	52	Female	57.3	1.52	24.80090027700831	4	No	2	0	5910	245000	18.4	1087.44	7.7	455.07	71.2	4207.92	2.4	141.84	0.3	17.73	2.38961	3.86957	225.3	37.1	11.9	.	.	.	.	.	.	.	.	.	.	13	11	.	.	153	27	.	.	.	.	.	.	.
CENESA-80	52	Female	61.0462	1.52	26.4223311314724	4	No	2	0	5600	249000	9.7	543.2	4	224	86.1	4821.6	0.1	5.6	0.1	5.6	2.425	8.87629	458.395	35.1	11.6	94.6	31.3	33	9.5	6.5	200	257	46	187	219	16	11	6.8	4.3	154	30	9.7	2.7	15.1	0.2	137	1080	83.24
CENESA-80	52	Female	60.7083	1.52	26.27611380424747	4	No	2	0	4350	257000	22.6	983.1	7.7	334.95	65.8	2862.3	3.4	147.9	0.5	21.75	2.93506	2.9115	261.418	37.3	12.1	.	.	.	.	.	.	.	.	.	.	21	15	.	.	158	27	.	.	.	.	.	.	.
CENESA-80	52	Female	58.4	1.52	25.27700831024931	4	No	2	0	6000	230000	10.3	618	3.7	222	85.7	5142	0.1	6	0.2	12	2.78378	8.32039	372.168	39.1	12.6	95.4	30.8	32.3	9.6	5.4	.	.	.	.	259	17	16	7.1	4.4	182	36	10.2	3	12.6	0.2	183	778.4	77.95
CENESA-80	52	Female	57.1231	1.52	24.72432346047305	4	No	2	0	3820	223000	26.6	1016.12	10.6	404.92	59	2253.8	3.4	129.88	0.4	15.28	2.50943	2.21805	219.462	38.1	12.1	.	.	.	.	.	.	.	.	.	.	14	15	.	.	167	31	.	.	.	.	.	.	.
CENESA-80	53	Female	57	1.52	24.67105263157895	5	No	2	0	5100	239000	19.7	1004.7	8.1	413.1	68.8	3508.8	2.9	147.9	0.5	25.5	2.4321	3.49239	237.882	38.2	12.4	.	.	.	9.3	4.2	.	.	.	.	.	17	13	.	4.2	129	30	.	.	.	.	.	.	.
CENESA-80	53	Female	54.7333	1.52	23.68998153277931	5	No	2	0	4590	207000	18.7	858.33	11.1	509.49	66.9	3070.71	3.1	142.29	0.2	9.18	1.68468	3.57754	241.166	34.4	10.8	.	.	.	.	.	.	.	.	.	.	15	11	.	.	131	27	.	.	.	.	.	.	.
CENESA-80	53	Female	55.1667	1.52	23.87753924284395	5	No	2	0	5770	297000	16.8	969.36	7.4	426.98	72.6	4189.02	2.9	167.33	0.3	17.31	2.27027	4.32143	306.388	35.8	11.5	.	.	.	.	.	237	224	37	152	.	11	14	.	.	131	23	.	.	.	.	.	.	.
CENESA-80	53	Female	55.4	1.52	23.97853185595568	5	No	2	0	7610	282000	18.2	1385.02	5.8	441.38	73.3	5578.13	2.2	167.42	0.5	38.05	3.13793	4.02747	203.607	39.4	12.7	93.7	30.1	32.1	9.2	6.8	.	.	.	.	131	12	9	7.2	4.2	189	28	10.9	2.4	8.2	0.71	152	887	95.23
CENESA-80	53	Female	56.5333	1.52	24.46906740535549	5	No	2	0	6370	267000	17.7	1127.49	8.5	541.45	71.6	4560.92	1.8	114.66	0.4	25.48	2.08235	4.0452	236.809	38.4	12.2	.	.	.	.	.	.	.	.	.	.	15	14	.	.	154	29	.	.	.	.	.	.	.
CENESA-80	53	Female	56.5	1.52	24.45463988919668	5	No	2	0	6430	278000	17.1	1099.53	7.1	456.53	72.4	4655.32	3	192.9	0.4	25.72	2.40845	4.23392	252.835	37.7	12	.	.	.	8.3	5.9	.	.	.	.	.	18	13	.	4	163	29	.	.	.	.	.	.	.
CENESA-80	53	Female	56.5	1.52	24.45463988919668	5	No	2	0	6820	313000	21.8	1486.76	6	409.2	69.2	4719.44	2.5	170.5	0.5	34.1	3.63333	3.17431	210.525	37.4	11.9	.	.	.	.	.	.	.	.	.	.	17	15	.	.	206	42	.	.	.	.	.	.	.
CENESA-80	53	Female	56.3333	1.52	24.38250230840259	5	No	2	0	6390	243000	10.3	658.17	4.5	287.55	85.1	5437.89	0	0	0.1	6.39	2.28889	8.26214	369.206	35.4	11.5	92.9	30.1	32.4	8.8	4.9	162	220	49	160	136	14	11	6.9	4.2	213	41	10	2.5	15.4	0.48	159	801.1	198.1
CENESA-80	53	Female	56.3333	1.52	24.38250230840259	5	No	2	0	7000	251000	18.6	1302	7.5	525	71.3	4991	2.2	154	0.4	28	2.48	3.83333	192.78	34.7	11.3	.	.	.	.	.	.	.	.	.	.	14	13	.	.	155	28	.	.	.	.	.	.	.
CENESA-80	53	Female	57	1.52	24.67105263157895	5	No	2	0	6250	273000	16.5	1031.25	9.5	593.75	68.9	4306.25	4.6	287.5	0.5	31.25	1.73684	4.17576	264.727	30.8	9.9	95.4	30.6	32.1	8.3	5.7	.	.	.	.	136	8	11	6.6	4	170	37	9.8	2.6	9.6	2.75	146	705.6	255.9
CENESA-80	53	Female	57	1.52	24.67105263157895	5	No	2	0	7850	284000	13.3	1044.05	7.5	588.75	74.8	5871.8	3.9	306.15	0.5	39.25	1.77333	5.62406	272.018	32.8	10.3	.	.	.	.	.	.	.	.	.	.	8	10	.	.	157	26	.	.	.	.	.	.	.
CENESA-80	54	Female	57	1.52	24.67105263157895	6	No	2	0	7600	299000	17.1	1299.6	9.1	691.6	70.4	5350.4	3.1	235.6	0.3	22.8	1.87912	4.11696	230.071	35.4	11.3	.	.	.	9.7	4.5	.	.	.	.	.	9	14	.	4.2	121	19	.	.	.	.	.	.	.
CENESA-80	54	Female	57	1.52	24.67105263157895	6	No	2	0	5960	275000	19	1132.4	6.7	399.32	69.4	4136.24	4.3	256.28	0.6	35.76	2.83582	3.65263	242.847	35.8	11.4	.	.	.	.	.	.	.	.	.	.	11	15	.	.	161	28	.	.	.	.	.	.	.
CENESA-80	54	Female	57.3333	1.52	24.81532779316713	6	No	2	0	7380	281000	14.3	1055.34	5.5	405.9	74.7	5512.86	5.2	383.76	0.3	22.14	2.6	5.22378	266.265	39.7	11.2	.	.	.	.	.	.	.	.	.	.	8	13	.	.	142	26	.	.	.	.	.	.	.
CENESA-80	54	Female	57.3333	1.52	24.81532779316713	6	No	2	0	8530	298000	13	1108.9	7.1	605.63	74.1	6320.73	5.5	469.15	0.3	25.59	1.83099	5.7	268.735	34.8	11.2	.	.	.	8.1	5	.	.	.	.	.	7	7	.	.	150	32	.	.	.	.	.	822.5	151.7
CENESA-80	54	Female	56.7333	1.52	24.5556325023084	6	No	2	0	8210	314000	11.6	952.36	7.1	582.91	75.5	6198.55	5.4	443.34	0.4	32.84	1.6338	6.50862	329.707	35.2	.	.	.	.	.	.	.	.	.	.	.	7	9	.	.	135	23	.	.	.	.	.	.	.
CENESA-80	54	Female	56.5	1.52	24.45463988919668	6	No	2	0	7400	283000	15.4	1139.6	7.7	569.8	70	5180	6.5	481	0.4	29.6	2	4.54545	248.333	36.2	11.5	93.6	29.8	31.8	8.5	5	130	212	40	159	149	10	11	7.5	4	153	27	10.7	2.5	6.7	1.43	148	755.7	170.3
CENESA-80	54	Female	56.5	1.52	24.45463988919668	6	No	2	0	6350	282000	17.2	1092.2	6.1	387.35	71.2	4521.2	5.2	330.2	0.3	19.05	2.81967	4.13953	258.194	33.3	10.9	.	.	.	.	.	.	.	.	.	.	8	13	.	.	196	34	.	.	.	.	.	.	.
CENESA-80	54	Female	56.5	1.52	24.45463988919668	6	No	2	0	5360	270000	19	1018.4	9.1	487.76	66.3	3553.68	5.3	284.08	0.3	16.08	2.08791	3.48947	265.122	35.8	11	93.2	28.7	30.7	8	7	.	.	.	.	131	10	11	6.9	3.8	173	33	9.9	2.5	5.1	1.42	136	637.3	191.1
CENESA-80	54	Female	56.5	1.52	24.45463988919668	6	No	2	0	7100	262000	12.5	887.5	7.4	525.4	73.5	5218.5	6.3	447.3	0.3	21.3	1.68919	5.88	295.211	37.2	11.7	.	.	.	.	.	.	.	.	.	.	8	10	.	.	200	73	.	.	.	.	.	.	.
CENESA-81	51	Female	71.7692	1.6	28.03485576923077	3	No	2	0	14760	188000	13.7	2022.12	10.2	1505.52	75.5	11143.8	.	.	.	.	1.34314	5.51095	92.9717	33.9	10.8	.	.	.	9.5	4.4	.	.	.	.	.	11	13	.	3.9	105	24	.	.	.	.	.	.	.
CENESA-81	51	Female	72	1.6	28.12499999999999	3	No	2	0	3910	169000	34.8	1360.68	8.2	320.62	45.5	1779.05	11	430.1	0.5	19.55	4.2439	1.30747	124.203	34.7	10.7	.	.	.	.	.	.	.	.	.	.	15	17	.	.	152	27	.	.	.	.	.	.	.
CENESA-81	51	Female	72	1.6	28.12499999999999	3	No	2	0	4890	205000	37.4	1828.86	12.5	611.25	41.3	2019.57	8.2	400.98	0.6	29.34	2.992	1.10428	112.092	36.5	10.9	102	30.4	29.9	9	7.4	366	228	51	124	277	9	28	7.9	4.2	117	28	10.8	3.7	7.2	4.9	165	2000	43.19
CENESA-81	51	Female	72.3	1.6	28.24218749999999	3	No	2	0	2460	149000	37.8	929.88	12.2	300.12	49.2	1210.32	0	0	0.8	19.68	3.09836	1.30159	160.236	35.5	11.2	.	.	.	.	.	.	.	.	.	.	13	20	.	.	115	27	.	.	.	.	.	.	.
CENESA-81	51	Female	72.3143	1.6	28.24776785714285	3	No	2	0	12160	217000	15.8	1921.28	8	972.8	71	8633.6	5	608	0.2	24.32	1.975	4.49367	112.946	33.1	10.3	96.8	30.1	31.1	10.5	5.3	.	.	.	.	282	15	13	8.1	3.9	110	30	9.3	3.4	7.4	4.5	116	2000	35.94
CENESA-81	51	Female	71.4	1.6	27.890625	3	No	2	0	12390	256000	15.8	1957.62	9.4	1164.66	74.7	9255.33	.	.	0.1	12.39	1.68085	4.72785	130.771	33.9	10.1	.	.	.	.	.	.	.	.	.	.	14	14	.	.	106	23	.	.	.	.	.	.	.
CENESA-81	52	Female	70.9538	1.6	27.71634615384615	3	No	2	0	12500	257000	15.2	1900	3.7	462.5	80.4	10050	0.1	12.5	0.6	75	4.10811	5.28947	135.263	34.9	9.2	.	.	.	9.7	5.2	.	.	.	.	.	18	18	.	4	140	32	.	.	.	.	.	.	.
CENESA-81	52	Female	70.3154	1.6	27.46694711538461	3	No	2	0	7240	224000	16.2	1172.88	6.2	448.88	72.7	5263.48	4.5	325.8	0.4	28.96	2.6129	4.48765	190.983	28.5	8.5	.	.	.	.	.	.	.	.	.	.	13	16	.	.	118	25	.	.	.	.	.	.	.
CENESA-81	52	Female	69.6769	1.6	27.21754807692308	3	No	2	0	6530	215000	15.5	1012.15	4.6	300.38	77.7	5073.81	1.9	124.07	0.3	19.59	3.36957	5.0129	212.419	26.6	7.9	88.3	26.4	29.9	9.4	3.4	154	169	41	106	308	16	16	7.8	4	98	28	9.1	3.3	4.1	9.7	108	2000	82.29
CENESA-81	52	Female	69.5846	1.6	27.18149038461538	3	No	2	0	13170	213000	20.2	2660.34	8.2	1079.94	65.6	8639.52	5.7	750.69	0.3	39.51	2.46341	3.24752	80.0649	29.8	8.8	.	.	.	.	.	.	.	.	.	.	19	17	.	.	108	25	.	.	.	.	.	.	.
CENESA-81	52	Female	69.35	1.6	27.08984374999999	3	No	2	0	5240	188000	26.2	1372.88	6.4	335.36	63.5	3327.4	3.6	188.64	0.3	15.72	4.09375	2.42366	136.938	30.5	9.1	95.5	28.5	29.8	9.1	6	.	.	.	.	335	17	18	7.6	4	89	19	9.4	2.6	6.3	9.8	130	1985	91.73
CENESA-81	52	Female	69.0733	1.6	26.98177083333333	3	No	2	0	10350	206000	14.4	1490.4	4.9	507.15	76.9	7959.15	3.6	372.6	0.2	20.7	2.93878	5.34028	138.218	29.6	8.7	.	.	.	.	.	.	.	.	.	.	23	24	.	.	96	21	.	.	.	.	.	.	.
CENESA-81	52	Female	63.6667	1.6	24.86979166666666	4	No	2	0	10550	208000	13.8	1455.9	6.2	654.1	76.4	8060.2	2.7	284.85	0.9	94.95	2.22581	5.53623	142.867	28.8	8.7	.	.	.	9	4.5	.	.	.	.	.	24	24	.	3.8	98	23	.	.	.	.	.	.	.
CENESA-81	52	Female	63.3333	1.6	24.73958333333333	4	No	2	0	3910	169000	34.8	1360.68	8.2	320.62	45.5	1779.05	11	430.1	0.5	19.55	4.2439	1.30747	124.203	34.7	10.7	.	.	.	.	.	.	.	.	.	.	15	17	.	.	152	27	.	.	.	.	.	.	.
CENESA-81	52	Female	63.5333	1.6	24.81770833333333	4	No	2	0	4890	205000	37.4	1828.86	12.5	611.25	41.3	2019.57	8.2	400.98	0.6	29.34	2.992	1.10428	112.092	36.5	10.9	102	30.4	29.9	9	7.4	366	228	51	124	277	9	28	7.9	4.2	117	28	10.8	3.7	7.2	4.9	165	2000	43.19
CENESA-81	52	Female	63.5	1.6	24.8046875	4	No	2	0	13830	233000	10.5	1452.15	5.7	788.31	82.7	11437.4	0	0	1.1	152.13	1.84211	7.87619	160.452	32.3	9.6	.	.	.	.	.	144	143	41	71	.	19	15	.	.	103	27	.	.	.	.	.	.	.
CENESA-81	52	Female	62.25	1.6	24.31640625	4	No	2	0	10600	270000	19.5	2067	8.4	890.4	65.4	6932.4	6	636	0.7	74.2	2.32143	3.35385	130.624	35.6	10.9	.	.	.	.	.	.	.	.	.	.	25	28	.	.	106	24	.	.	.	.	.	.	.
CENESA-81	53	Female	63.1667	1.6	24.67447916666666	4	No	2	0	8120	126000	18	1461.6	7.1	576.52	65.6	5326.72	8.9	722.68	0.4	32.48	2.53521	3.64444	86.2069	38.4	12.2	.	.	.	9.2	7.6	.	.	.	.	.	13	12	.	3.7	126	28	.	.	.	.	.	.	.
CENESA-81	53	Female	64.3333	1.6	25.13020833333333	4	No	2	0	10570	126000	27.4	2896.18	6.6	697.62	59.3	6268.01	6.5	687.05	0.2	21.14	4.15152	2.16423	43.5056	47.9	15.2	.	.	.	.	.	.	.	.	.	.	24	17	.	.	148	39	.	.	.	.	.	.	.
CENESA-81	53	Female	65.3333	1.6	25.52083333333333	4	No	2	0	10100	140000	24.9	2514.9	5.4	545.4	59	5959	10.3	1040.3	0.4	40.4	4.61111	2.36948	55.6682	50.3	16	98.7	31.3	31.7	.	.	225	220	56	133	149	30	19	7.9	4.3	148	41	11.1	4.3	19.6	0.32	152	2000	222.2
CENESA-81	53	Female	67.3333	1.6	26.30208333333333	4	No	2	0	12010	194000	17.4	2089.74	5.7	684.57	71.3	8563.13	5.2	624.52	0.4	48.04	3.05263	4.0977	92.8345	46	14.8	.	.	.	.	.	.	.	.	.	.	22	15	.	.	148	40	.	.	.	.	.	.	.
CENESA-81	53	Female	68.3333	1.6	26.69270833333333	4	No	2	0	10500	199000	13.4	1407	5.4	567	72.6	7623	8.5	892.5	0.1	10.5	2.48148	5.41791	141.436	.	.	98.6	31	31.4	9.6	5.9	.	.	.	.	190	18	11	7.7	4	136	27	11	2.7	8.3	12.2	123	2000	238.5
CENESA-81	53	Female	68.5	1.6	26.7578125	4	No	2	0	12530	157000	21.5	2693.95	4.8	601.44	52.9	6628.37	20.3	2543.59	0.5	62.65	4.47917	2.46047	58.2787	33.6	10.7	.	.	.	.	.	.	.	.	.	.	18	14	.	.	146	28	.	.	.	.	.	.	.
CENESA-81	53	Female	69	1.6	26.953125	5	No	2	0	10120	168000	18.3	1851.96	4.9	495.88	64.2	6497.04	12.3	1244.76	0.3	30.36	3.73469	3.5082	90.7147	38.4	12.2	.	.	.	9.8	6.8	.	.	.	.	.	14	13	.	4.3	114	23	.	.	.	.	.	.	.
CENESA-81	53	Female	69.1667	1.6	27.01822916666666	5	No	2	0	13190	187000	24.2	3191.98	4.6	606.74	61.1	8059.09	9.8	1292.62	0.3	39.57	5.26087	2.52479	58.5843	43.9	13.5	.	.	.	.	.	.	.	.	.	.	16	14	.	.	133	30	.	.	.	.	.	.	.
CENESA-81	53	Female	69.8667	1.6	27.29166666666666	5	No	2	0	10490	95000	12.1	1269.29	3.1	325.19	75.1	7877.99	0	0	9.7	.	3.90323	6.20661	74.845	46.1	13.4	.	.	.	.	.	.	.	.	.	.	17	16	.	.	95	21	.	.	.	.	.	.	.
CENESA-81	54	Female	69.6333	1.6	27.20052083333333	5	No	2	0	10580	158000	25.5	2697.9	5.9	624.22	54.2	5734.36	14.1	1491.78	0.3	31.74	4.32203	2.12549	58.5641	41.8	13.4	.	.	.	8.8	6.4	.	.	.	.	.	20	15	.	.	165	35	.	.	.	.	.	1586	341.7
CENESA-81	54	Female	69.3	1.6	27.07031249999999	5	No	2	0	12140	171000	21.5	2610.1	5.1	619.14	56.7	6883.38	16.2	1966.68	0.5	60.7	4.21569	2.63721	65.5147	43.3	.	.	.	.	.	.	.	.	.	.	.	20	14	.	.	134	24	.	.	.	.	.	.	.
CENESA-81	54	Female	69.3667	1.6	27.09635416666666	5	No	2	0	11200	185000	22	2464	4.9	548.8	60.9	6820.8	11.8	1321.6	0.4	44.8	4.4898	2.76818	75.0812	43.2	13.3	99.4	30.6	30.8	9.7	7.3	348	249	41	152	146	18	14	7.6	4.1	121	26	12.4	3.7	13.3	0.81	165	1743	359.7
CENESA-81	54	Female	70.1667	1.6	27.40885416666666	5	No	2	0	9030	147000	22.8	2058.84	7	632.1	70	6321	0	0	0.2	18.06	3.25714	3.07018	71.3994	40.3	12.8	98.2	31.1	31.7	8.9	7	.	.	.	.	162	29	19	7.3	4.2	122	28	11.1	3.1	9.3	2.48	144	2000	449
CENESA-82	51	Female	58.4231	1.62	22.26149859894715	5	No	2	0	5820	190000	25.1	1460.82	8.8	512.16	61	3550.2	4.8	279.36	0.3	17.46	2.85227	2.43028	130.064	33.8	11.2	.	.	.	9.5	4.2	.	.	.	.	.	13	9	.	4	178	40	.	.	.	.	.	.	.
CENESA-82	51	Female	58.4333	1.62	22.26540669613372	5	No	2	0	5290	220000	27.8	1470.62	9.1	481.39	58.5	3094.65	3.8	201.02	0.8	42.32	3.05494	2.10432	149.597	33.1	10.9	.	.	.	.	.	.	.	.	.	.	13	10	.	.	147	32	.	.	.	.	.	.	.
CENESA-82	51	Female	58.54	1.62	22.30605090687395	5	No	2	0	5800	210000	25	1450	14	812	55.5	3219	5	290	0.5	29	1.78571	2.22	144.828	31.7	10.4	91.4	30	32.8	9.9	4.1	125	216	44	137	388	14	12	6.8	4	152	38	9.7	3.1	7.6	0	190	210.6	257.2
CENESA-82	51	Female	58.5	1.62	22.29080932784636	5	No	2	0	2040	79000	26.5	540.6	.	.	72.5	1479	.	.	0.5	10.2	.	2.73585	146.134	29	9.8	.	.	.	.	.	.	.	.	.	.	32	23	.	.	141	29	.	.	.	.	.	.	.
CENESA-82	51	Female	58.4182	1.62	22.25963337074448	5	No	2	0	5630	201000	25.4	1430.02	8.7	489.81	63.3	3563.79	2.1	118.23	0.5	28.15	2.91954	2.49213	140.557	33.2	11.4	10	.	.	.	.	.	.	.	.	.	14	8	.	.	.	.	.	.	.	.	.	.	.
CENESA-82	51	Female	58.7308	1.62	22.37874151454398	5	No	2	0	5930	222000	28	1660.4	11.3	670.09	56	3320.8	4.2	249.06	0.5	29.65	2.47788	2	133.703	34.1	11.4	.	.	.	.	.	.	.	.	.	.	17	14	.	.	158	35	.	.	.	.	.	.	.
CENESA-82	51	Female	58.8154	1.62	22.4109833163331	5	No	2	0	5590	224000	25.2	1408.68	6	335.4	66.3	3706.17	2.2	122.98	0.3	16.77	4.2	2.63095	159.014	40.9	11.9	104.2	30.4	29.2	10.4	4.4	.	.	.	.	.	12	11	.	4.2	144	32	.	.	.	.	.	.	.
CENESA-82	52	Female	58.7714	1.62	22.3942343283907	5	No	2	0	6410	211000	22.6	1448.66	8.4	538.44	64	4102.4	4.5	288.45	0.5	32.05	2.69048	2.83186	145.652	35.9	11.7	.	.	.	.	.	.	.	.	.	.	19	12	.	.	148	35	.	.	.	.	.	.	.
CENESA-82	52	Female	58.7667	1.62	22.39241985469694	5	No	2	0	6210	214000	17	1055.7	11.2	695.52	68	4222.8	2.9	180.09	0.9	55.89	1.51786	4	202.709	35	11.4	92.2	30.1	32.7	9.4	4	191	234	43	164	548	13	6	7.3	4.1	187	42	10.8	3.4	6.6	0.1	153	545.9	623.8
CENESA-82	52	Female	58.3786	1.62	22.24454024865547	5	No	2	0	5360	192000	22.1	1184.56	11.8	632.48	61.9	3317.84	3.6	192.96	0.6	32.16	1.87288	2.8009	162.085	31.8	10.3	.	.	.	.	.	.	.	.	.	.	15	11	.	.	171	37	.	.	.	.	.	.	.
CENESA-82	52	Female	58.5846	1.62	22.32305112963548	5	No	2	0	6310	208000	24	1514.4	7.1	448.01	53.8	3394.78	14.2	896.02	0.9	56.79	3.38028	2.24167	137.348	33.2	10.6	93.4	29.9	32.1	9.3	4.2	.	.	.	.	633	28	21	6.9	4	177	42	10.6	3.2	12.4	0.1	178	626.2	755
CENESA-82	52	Female	59.4875	1.62	22.66708581008992	5	No	2	0	5620	206000	22.2	1247.64	5.9	331.58	68.7	3860.94	2.8	157.36	0.4	22.48	3.76271	3.09459	165.112	34	10.9	.	.	.	.	.	.	.	.	.	.	18	11	.	.	153	35	.	.	.	.	.	.	.
CENESA-82	52	Female	59.5	1.62	22.67184880353604	6	No	1	0	5600	188000	23.4	1310.4	7.8	436.8	65.8	3684.8	2.6	145.6	0.4	22.4	3	2.81197	143.468	36.6	12.1	.	.	.	9	3.7	.	.	.	.	.	10	10	.	3.9	129	32	.	.	.	.	.	.	.
CENESA-82	52	Female	59.5667	1.62	22.69725143524869	6	No	1	0	5290	220000	27.8	1470.62	9.1	481.39	58.5	3094.65	3.8	201.02	0.8	42.32	3.05494	2.10432	149.597	33.1	10.9	.	.	.	.	.	.	.	.	.	.	13	10	.	.	147	32	.	.	.	.	.	.	.
CENESA-82	52	Female	59.5	1.62	22.67184880353604	6	No	1	0	5800	210000	25	1450	14	812	55.5	3219	5	290	0.5	29	1.78571	2.22	144.828	31.7	10.4	91.4	30	32.8	9.9	4.1	125	216	44	137	388	14	12	6.8	4	152	38	9.7	3.1	7.6	0	190	210.6	257.2
CENESA-82	52	Female	59.3667	1.62	22.62104354011075	6	No	1	0	5760	186000	26.3	1514.88	6.3	362.88	62.2	3582.72	4.7	270.72	0.5	28.8	4.1746	2.36502	122.782	33.9	11.3	.	.	.	.	.	277	212	34	124	.	11	10	.	.	124	28	.	.	.	.	.	.	.
CENESA-82	52	Female	59.2333	1.62	22.57023827668546	6	No	1	0	5670	211000	26.9	1525.23	8	453.6	60.5	3430.35	4.1	232.47	0.5	28.35	3.3625	2.24907	138.34	34.1	11.4	93.1	31	33.4	9.3	3.9	.	.	.	.	198	12	11	7.3	3.9	129	31	11.2	3.3	11.2	0.04	170	346.4	742.4
CENESA-82	52	Female	59.1333	1.62	22.53213432911649	6	No	1	0	5430	199000	27.3	1482.39	6.8	369.24	62.2	3377.46	2.5	135.75	1.2	65.16	4.01471	2.27839	134.243	35.1	11.5	.	.	.	.	.	.	.	.	.	.	11	6	.	.	152	32	.	.	.	.	.	.	.
CENESA-82	52	Female	59.0667	1.62	22.50673169740385	6	No	1	0	5750	226000	31.2	1794	7	402.5	58.9	3386.75	2.1	120.75	0.8	46	4.45714	1.88782	125.975	35.4	11.7	.	.	.	9.1	4.6	.	.	.	.	.	10	12	.	4	183	43	.	.	.	.	.	.	.
CENESA-82	53	Female	59.5	1.62	22.67184880353604	6	No	1	0	6290	201000	27	1698.3	7.8	490.62	61.9	3893.51	2.6	163.54	0.7	44.03	3.46154	2.29259	118.354	37	12.2	.	.	.	.	.	.	.	.	.	.	10	12	.	.	139	30	.	.	.	.	.	.	.
CENESA-82	53	Female	59.3333	1.62	22.60834222425443	6	No	1	0	4590	181000	27.5	1262.25	5.9	270.81	63.9	2933.01	2.3	105.57	0.4	18.36	4.66102	2.32364	143.395	32.2	10.8	91.5	30.7	33.6	8.8	3.9	177	200	40	129	140	18	14	6.8	3.8	127	28	11.5	2.9	9.6	0.05	166	195	547.4
CENESA-82	53	Female	57.7667	1.62	22.01138037900726	6	No	1	0	6170	250000	28.7	1770.79	7.4	456.58	60.2	3714.34	3	185.1	0.7	43.19	3.87838	2.09756	141.18	32.1	10.4	.	.	.	.	.	.	.	.	.	.	34	14	.	.	160	30	.	.	.	.	.	.	.
CENESA-82	53	Female	56.7	1.62	21.60493827160493	6	No	1	0	5390	206000	28.1	1514.59	7.3	393.47	61.6	3320.24	2.2	118.58	0.8	43.12	3.84931	2.19217	136.01	37.4	12.5	93.1	31.1	33.4	8.7	5.4	.	.	.	.	138	10	7	7.1	3.8	173	41	12.2	3.4	13.2	0.03	165	375.2	425
CENESA-82	53	Female	56.1667	1.62	21.40171721790377	6	No	1	0	6290	186000	26.2	1647.98	8.2	515.78	63.7	4006.73	1.4	88.06	0.5	31.45	3.19512	2.4313	112.865	37.8	12.5	.	.	.	.	.	.	.	.	.	.	10	12	.	.	205	48	.	.	.	.	.	.	.
CENESA-82	53	Female	56.6667	1.62	21.59223695574861	7	No	1	0	6400	208000	28.5	1824	7.5	480	61.1	3910.4	2.3	147.2	0.6	38.4	3.8	2.14386	114.035	39.5	13.2	.	.	.	9.6	6.3	.	.	.	.	.	14	14	.	4.1	177	41	.	.	.	.	.	.	.
CENESA-82	53	Female	57.2333	1.62	21.8081593253061	7	No	1	0	7060	212000	24.1	1701.46	5.9	416.54	66.4	4687.84	3	211.8	0.6	42.36	4.08475	2.75519	124.599	34.3	11.4	.	.	.	.	.	.	.	.	.	.	12	11	.	.	195	40	.	.	.	.	.	.	.
CENESA-82	53	Female	57.5333	1.62	21.922471168013	7	No	1	0	6340	222000	26.2	1661.08	5.6	355.04	65.1	4127.34	2.6	164.84	0.5	31.7	4.67857	2.48473	133.648	39	11.3	.	.	.	.	.	.	.	.	.	.	10	9	.	.	138	30	.	.	.	.	.	.	.
CENESA-82	53	Female	57	1.62	21.71925011431184	7	No	1	0	6790	235000	27.3	1853.67	8.4	570.36	60.4	4101.16	3.4	230.86	0.5	33.95	3.25	2.21245	126.776	34.3	11.3	.	.	.	9.4	4.4	.	.	.	.	.	13	10	.	.	143	27	.	.	.	.	.	232.5	112.1
CENESA-82	54	Female	57.4333	1.62	21.88436722044403	7	No	1	0	6800	213000	24.4	1659.2	7.6	516.8	65.3	4440.4	2.4	163.2	0.3	20.4	3.21053	2.67623	128.375	32.4	.	.	.	.	.	.	.	.	.	.	.	10	9	.	.	171	29	.	.	.	.	.	.	.
CENESA-82	54	Female	58	1.62	22.10028959000152	7	No	1	0	6880	220000	28.3	1947.04	7	481.6	61.2	4210.56	3	206.4	0.5	34.4	4.04286	2.16254	112.992	32.7	10.9	94.3	31.5	33.4	9.2	4.3	252	209	36	125	124	11	10	7.1	3.7	156	30	11.6	2.8	12.8	0.05	201	263.9	200.4
CENESA-82	54	Female	58.1667	1.62	22.16379616928313	7	No	1	0	6790	220000	24.1	1636.39	6.5	441.35	66	4481.4	2.8	190.12	0.6	40.74	3.70769	2.73859	134.442	29.7	10	.	.	.	.	.	.	.	.	.	.	11	11	.	.	162	31	.	.	.	.	.	.	.
CENESA-82	54	Female	58.8333	1.62	22.41782248640959	7	No	1	0	6410	240000	24.2	1551.22	7.4	474.34	62.8	4025.48	5.1	326.91	0.5	32.05	3.27027	2.59504	154.717	33.8	10.9	96	30.8	32.1	8.9	6.1	.	.	.	.	93	17	11	7.4	3.8	150	31	10.6	2.8	13.2	0.04	187	450.1	329.1
CENESA-82	54	Female	59	1.62	22.4813290656912	7	No	1	0	6260	226000	30.4	1903.04	7.2	450.72	54.2	3392.92	7.9	494.54	0.3	18.78	4.22222	1.78289	118.757	35.2	11.3	.	.	.	.	.	.	.	.	.	.	24	17	.	.	175	38	.	.	.	.	.	.	.
CENESA-83	52	Male	74	1.65	27.18089990817264	3	Yes	2	1	5310	160000	31.4	1667.34	6.5	345.15	52.9	2808.99	8.7	461.97	0.5	26.55	4.83077	1.68471	95.9612	36.6	11.8	.	.	.	.	.	340	158	36	93	.	27	28	.	.	95	20	.	.	.	.	.	.	.
CENESA-83	52	Male	74.3333	1.65	27.30333639424549	3	Yes	2	1	15230	192000	11.1	1690.53	6.3	959.49	79.4	12092.6	2.6	395.98	0.6	91.38	1.7619	7.15315	113.574	27.8	8.9	98.2	31.5	32	8.3	4	.	.	.	.	70	15	21	7.7	3.6	112	32	7.9	2.7	9.5	4.7	124	1194	302.9
CENESA-83	52	Male	74.3333	1.65	27.30333639424549	3	Yes	2	1	14910	220000	8.6	1282.26	8.4	1252.44	80.5	12002.5	2.2	328.02	0.3	44.73	1.02381	9.36047	171.572	26.9	8.5	.	.	.	.	.	.	.	.	.	.	12	17	.	.	116	29	.	.	.	.	.	.	.
CENESA-83	52	Male	74.5333	1.65	27.3767982858892	3	Yes	2	1	7940	272000	24.3	1929.42	6.6	524.04	61.8	4906.92	6	476.4	1.3	103.22	3.68182	2.54321	140.975	29.4	9.3	.	.	.	8.4	5.2	.	.	.	.	.	11	15	.	4.1	137	37	.	.	.	.	.	.	.
CENESA-83	52	Male	74.5	1.65	27.36455463728191	3	Yes	2	1	7630	237000	21.9	1670.97	6.9	526.47	67	5112.1	3.2	244.16	1	76.3	3.17391	3.05936	141.834	34	10.8	.	.	.	.	.	.	.	.	.	.	14	14	.	.	122	32	.	.	.	.	.	.	.
CENESA-83	52	Male	74.4	1.65	27.32782369146005	3	Yes	2	1	8470	181000	15.3	1295.91	7.9	669.13	73.4	6216.98	2.8	237.16	0.6	50.82	1.93671	4.79739	139.67	40.9	12.9	98.1	31.1	31.7	8.6	5.1	131	108	34	57	126	13	16	.	4.2	148	37	8.8	2.9	8.4	1.91	142	793.7	345
CENESA-83	52	Male	74.1667	1.65	27.24211815120907	3	Yes	2	1	9920	180000	12.1	1200.32	8	793.6	77.7	7707.84	1.8	178.56	0.4	39.68	1.5125	6.42149	149.96	44.2	14	.	.	.	.	.	.	.	.	.	.	15	16	.	.	137	.	.	.	.	.	.	.	.
CENESA-83	53	Male	74	1.65	27.18089990817264	3	Yes	2	1	7680	196000	19	1459.2	6.5	499.2	70	5376	3.7	284.16	0.8	61.44	2.92308	3.68421	134.32	40.3	12.7	94.5	29.7	31.4	8.6	5.2	.	.	.	.	170	15	16	7.9	4.3	145	34	9.5	2.8	24.4	2.13	127	1135	421.8
CENESA-83	53	Male	73.4333	1.65	26.9727578818488	3	Yes	2	1	7090	454000	13.2	935.88	7.3	517.57	75.8	5374.22	2.5	177.25	1.2	85.08	1.80822	5.74242	485.105	32.3	10	.	.	.	.	.	.	.	.	.	.	5	16	.	.	.	.	.	.	.	.	.	.	.
CENESA-83	53	Male	73.2	1.65	26.8870523415978	4	Yes	2	1	7610	214000	20	1522	8.1	616.41	66	5022.6	5	380.5	0.9	68.49	2.46914	3.3	140.604	30.8	9.6	.	.	.	8.7	5.3	.	.	.	.	.	12	19	.	4	123	33	.	.	.	.	.	.	.
CENESA-83	53	Male	73.2667	1.65	26.91153963881237	4	Yes	2	1	7630	229000	17.5	1335.25	6.7	511.21	71	5417.3	4	305.2	0.8	61.04	2.61194	4.05714	171.503	31	9.6	.	.	.	.	.	.	.	.	.	.	14	29	.	.	155	37	.	.	.	.	.	.	.
CENESA-83	53	Male	73.4333	1.65	26.9727578818488	4	Yes	2	1	8930	170000	18.5	1652.05	5.2	464.36	73.3	6545.69	2.4	214.32	0.6	53.58	3.55769	3.96216	102.902	44.2	13.2	.	.	.	.	.	.	.	.	.	.	14	20	.	.	149	43	.	.	.	.	.	.	.
CENESA-83	53	Male	73.8	1.65	27.10743801652893	4	Yes	2	1	7040	175000	24.2	1703.68	6.6	464.64	65.6	4618.24	2.9	204.16	0.7	49.28	3.66667	2.71074	102.719	44.4	14	.	.	.	8.3	6.9	.	.	.	.	.	18	21	.	.	154	38	.	.	.	.	.	632.2	515.5
CENESA-83	53	Male	74.6667	1.65	27.42577288031834	4	Yes	2	1	10560	239000	12.7	1341.12	5.7	601.92	77.8	8215.68	3.1	327.36	0.7	73.92	2.22807	6.12598	178.209	39.4	.	.	.	.	.	.	.	.	.	.	.	13	19	.	.	119	26	.	.	.	.	.	.	.
CENESA-83	53	Male	75	1.65	27.54820936639119	4	Yes	2	1	9140	209000	19	1736.6	5.4	493.56	70.8	6471.12	3.8	347.32	1	91.4	3.51852	3.72632	120.35	36.1	11.3	95.5	29.8	31.2	8.5	5.3	120	115	35	58	129	15	21	8.1	4	143	27	8.7	2.2	14.7	1.66	144	811.2	530.9
CENESA-83	53	Male	75.0667	1.65	27.57269666360576	4	Yes	2	1	7510	208000	18.8	1411.88	7.1	533.21	71.3	5354.63	2.2	165.22	0.6	45.06	2.64789	3.79255	147.321	30.6	9.7	.	.	.	.	.	.	.	.	.	.	11	17	.	.	119	24	.	.	.	.	.	.	.
CENESA-83	54	Male	75	1.65	27.54820936639119	4	Yes	2	1	7560	210000	20.8	1572.48	7.6	574.56	67.9	5133.24	3.3	249.48	0.4	30.24	2.73684	3.26442	133.547	34.6	10.7	97.9	29.9	30.6	8.2	5.2	.	.	.	.	109	9	20	7.6	4.2	104	22	8.6	2.1	11.4	1.54	147	932	550.7
CENESA-83	54	Male	75.1	1.65	27.58494031221305	4	Yes	2	1	8050	256000	21.1	1698.55	7.6	611.8	66.5	5353.25	4.1	330.05	0.7	56.35	2.77632	3.15166	150.717	34.5	10.6	.	.	.	.	.	.	.	.	.	.	15	19	.	.	124	31	.	.	.	.	.	.	.
CENESA-84	51	Female	60	1.58	24.03460983816696	25	No	1	0	4610	161000	33.8	1558.18	7.8	359.58	54.3	2503.23	3.9	179.79	0.2	9.22	4.33333	1.60651	103.326	33.8	10.7	.	.	.	8.6	4.4	.	.	.	.	.	15	19	.	4	140	34	.	.	.	.	.	.	.
CENESA-84	51	Female	60.1	1.58	24.07466752123057	25	No	1	0	4370	161000	29.3	1280.41	10.1	441.37	55.8	2438.46	4.3	187.91	0.5	21.85	2.90099	1.90444	125.741	25.1	7.9	.	.	.	.	.	.	.	.	.	.	13	18	.	.	110	24	.	.	.	.	.	.	.
CENESA-84	51	Female	60.1667	1.58	24.10137264327297	25	No	1	0	4170	171000	33.8	1409.46	12.7	529.59	49.2	2051.64	3.8	158.46	0.5	20.85	2.66142	1.45562	121.323	29.1	9.4	.	.	.	.	.	.	.	.	.	.	17	18	.	.	167	29	.	.	.	.	.	.	.
CENESA-84	51	Female	60.4333	1.58	24.20819313144261	25	No	1	0	4730	195000	28.5	1348.05	9.7	458.81	57	2696.1	4.4	208.12	0.4	18.92	2.93814	2	144.653	31.2	10.2	94	30.7	32.7	10	6.6	.	.	.	.	258	16	16	7.6	4.1	172	35	9	2.4	18.4	0.4	178	773.4	9.38
CENESA-84	51	Female	60.7667	1.58	24.34171874165465	25	No	1	0	4190	168000	27.9	1169.01	9.5	398.05	57.1	2392.49	5.3	222.07	0.2	8.38	2.93684	2.04659	143.711	30.5	9.7	.	.	.	.	.	.	.	.	.	.	15	22	.	.	142	29	.	.	.	.	.	.	.
CENESA-84	52	Female	61.3667	1.58	24.58206484003632	26	No	1	0	4370	161000	29.3	1280.41	10.1	441.37	55.8	2438.46	4.3	187.91	0.5	21.85	2.90099	1.90444	125.741	25.1	7.9	.	.	.	.	.	.	.	.	.	.	13	18	.	.	110	24	.	.	.	.	.	.	.
CENESA-85	50	Male	79.9333	1.67	28.66124039346457	16	No	1	0	5770	133000	35.2	2031.04	13.7	790.49	47.7	2752.29	3.1	178.87	0.3	17.31	2.56934	1.35511	65.4837	34.7	11.7	.	.	.	10.2	4.5	.	.	.	.	.	43	46	.	3.6	95	33	.	.	.	.	.	.	.
CENESA-85	50	Male	81	1.67	29.04370898920721	16	No	1	0	4640	105000	31	1438.4	15.7	728.48	49.7	2306.08	3.2	148.48	0.4	18.56	1.97452	1.60323	72.9978	30.4	10	.	.	.	.	.	.	.	.	.	.	35	27	.	.	93	32	.	.	.	.	.	.	.
CENESA-85	50	Male	81.3333	1.67	29.16323042537679	16	No	1	0	5300	125000	30.8	1632.4	12.1	641.3	52.5	2782.5	4.2	222.6	0.4	21.2	2.54545	1.70455	76.5744	28.6	9.4	110.9	36.4	32.9	9.7	3.5	149	126	28	54	344	30	31	7	3.6	71	23	9	3.7	10.7	0.4	172	828.7	974.4
CENESA-85	50	Male	81.4	1.67	29.1871347126107	16	No	1	0	4800	141000	35.6	1708.8	13.3	638.4	47.4	2275.2	3.3	158.4	0.4	19.2	2.67669	1.33146	82.514	25.5	8.1	.	.	.	.	.	.	.	.	.	.	34	42	.	.	102	32	.	.	.	.	.	.	.
CENESA-85	50	Male	82.7667	1.67	29.67717260090597	16	No	1	0	6480	150000	25.8	1671.84	12	777.6	59.4	3849.12	2.5	162	0.3	19.44	2.15	2.30233	89.7215	27.2	9.1	.	.	.	.	.	.	.	.	.	.	31	62	.	.	.	.	.	.	.	.	.	.	.
CENESA-85	51	Male	83.3333	1.67	29.88035904239425	16	No	1	0	4860	157000	30.7	1492.02	15.6	758.16	50.8	2468.88	2.5	121.5	0.4	19.44	1.96795	1.65472	105.226	21.6	6.9	.	.	.	.	.	.	.	.	.	.	29	52	.	.	.	.	.	.	.	.	.	.	.
CENESA-85	51	Male	83.6667	1.67	29.99988047856383	16	No	1	0	4790	135000	.	.	9.4	450.26	53	2538.7	2.9	138.91	0.5	23.95	.	.	.	26.3	7.4	119.6	33.8	28.3	10.1	5.3	.	.	.	.	.	22	32	.	3.5	76	24	.	.	.	.	.	.	.
CENESA-85	51	Male	82.7667	1.67	29.67717260090597	16	No	1	0	5010	153000	29.8	1492.98	8.6	430.86	59.3	2970.93	1.8	90.18	0.5	25.05	3.46512	1.98993	102.48	24	7.8	.	.	.	.	.	.	.	.	.	.	17	28	.	.	159	.	.	.	.	.	.	.	.
CENESA-85	51	Male	82.5	1.67	29.58155545197031	17	No	1	0	4640	105000	31	1438.4	15.7	728.48	49.7	2306.08	3.2	148.48	0.4	18.56	1.97452	1.60323	72.9978	30.4	10	.	.	.	.	.	.	.	.	.	.	35	27	.	.	93	32	.	.	.	.	.	.	.
CENESA-85	51	Male	82.5	1.67	29.58155545197031	17	No	1	0	5300	125000	30.8	1632.4	12.1	641.3	52.5	2782.5	4.2	222.6	0.4	21.2	2.54545	1.70455	76.5744	28.6	9.4	110.9	36.4	32.9	9.7	3.5	149	126	28	54	344	30	31	7	3.6	71	23	9	3.7	10.7	0.4	172	828.7	974.4
CENESA-86	51	Female	74.8333	1.58	29.97649949260267	1	No	2	0	9620	286000	30.8	2962.96	7.9	759.98	58.1	5589.22	2.5	240.5	0.7	67.34	3.89873	1.88636	96.5251	30.9	9.8	95.6	30.2	31.7	8.5	6.8	245	224	45	140	109	27	27	6.2	3.5	84	15	9.1	2.1	10.8	0.5	197	692.5	562
CENESA-86	51	Female	75.5667	1.58	30.27025583506916	1	No	2	0	11130	188000	35.6	3962.28	6.2	690.06	54.6	6076.98	2.9	322.77	0.7	77.91	5.74194	1.53371	47.4474	40.4	12.9	.	.	.	.	.	.	.	.	.	.	28	21	.	.	123	25	.	.	.	.	.	.	.
CENESA-86	51	Female	75.5	1.58	30.24355071302675	1	No	2	0	9710	173000	33.9	3291.69	9.1	883.61	54	5243.4	2.7	262.17	0.3	29.13	3.72527	1.59292	52.5566	44	14.1	92.7	29.7	32.1	9.7	8.9	.	.	.	.	133	54	18	7.4	3.8	169	43	11.1	3.9	8.1	0.09	218	245.5	861.7
CENESA-86	51	Female	75.8333	1.58	30.37707632323879	1	No	2	0	10160	159000	34.3	3484.88	8.2	833.12	54.7	5557.52	2.4	243.84	0.4	40.64	4.18293	1.59475	45.6257	44.9	14.4	.	.	.	.	.	.	.	.	.	.	57	52	.	.	165	41	.	.	.	.	.	.	.
CENESA-86	51	Female	76	1.58	30.44383912834481	2	No	2	0	10440	164000	32.7	3413.88	7.4	772.56	56.8	5929.92	2.6	271.44	0.5	52.2	4.41892	1.737	48.0392	39	12.6	.	.	.	8.7	8.9	.	.	.	.	.	33	31	.	3.8	169	49	.	.	.	.	.	.	.
CENESA-86	51	Female	76	1.58	30.44383912834481	2	No	2	0	10200	205000	30.4	3100.8	8.3	846.6	58.4	5956.8	2.6	265.2	0.3	30.6	3.66265	1.92105	66.112	36.2	11.5	.	.	.	.	.	.	.	.	.	.	19	16	.	.	121	22	.	.	.	.	.	.	.
CENESA-86	52	Female	77	1.58	30.84441595898093	2	No	2	0	8470	233000	30.7	2600.29	3.8	321.86	63.2	5353.04	2.2	186.34	0.1	8.47	8.07895	2.05863	89.6054	32.7	9.1	.	.	.	.	.	.	.	.	.	.	21	19	.	.	116	24	.	.	.	.	.	.	.
CENESA-86	52	Female	77	1.58	30.84441595898093	2	No	2	0	9330	217000	28.8	2687.04	8.3	774.39	60.3	5625.99	2.2	205.26	0.4	37.32	3.46988	2.09375	80.758	30	9.5	.	.	.	8.5	4.6	.	.	.	.	.	19	17	.	.	113	26	.	.	.	.	.	658.9	926
CENESA-86	52	Female	77	1.58	30.84441595898093	2	No	2	0	10680	213000	27.5	2937	8.2	875.76	62.4	6664.32	1.6	170.88	0.3	32.04	3.35366	2.26909	72.523	34.7	.	.	.	.	.	.	.	.	.	.	.	23	19	.	.	140	33	.	.	.	.	.	.	.
CENESA-86	52	Female	77	1.58	30.84441595898093	2	No	2	0	6240	198000	38.5	2402.4	7.9	492.96	51.5	3213.6	1.7	106.08	0.4	24.96	4.87342	1.33766	82.4176	34.5	10.8	94.7	29.6	31.2	9.3	4.2	250	188	40	100	160	17	15	7.6	3.5	118	23	10.2	2.6	9.8	0.22	183	845.1	392.1
CENESA-86	52	Female	77	1.58	30.84441595898093	2	No	2	0	9260	195000	34.6	3203.96	8	740.8	55	5093	2	185.2	0.4	37.04	4.325	1.5896	60.8622	35.4	11.5	.	.	.	.	.	.	.	.	.	.	15	13	.	.	139	25	.	.	.	.	.	.	.
CENESA-86	52	Female	77	1.58	30.84441595898093	2	No	2	0	8500	166000	27.9	2371.5	7.5	637.5	62.4	5304	1.8	153	0.4	34	3.72	2.23656	69.9979	37.2	11.7	93.7	29.5	31.5	8.4	7	.	.	.	.	140	27	16	6.7	3.4	161	36	11.3	3.5	11.7	0.2	171	1016	845.8
CENESA-86	52	Female	77	1.58	30.84441595898093	2	No	2	0	8340	151000	27.8	2318.52	8.7	725.58	61	5087.4	2.1	175.14	0.4	33.36	3.1954	2.19424	65.1278	41.5	13.1	.	.	.	.	.	.	.	.	.	.	36	20	.	.	162	38	.	.	.	.	.	.	.
CENESA-87	48	Female	75.7692	1.66	27.4964547718213	10	No	1	1	6650	334000	26.3	1748.95	11	731.5	50.7	3371.55	10.8	718.2	1.2	79.8	2.39091	1.92776	190.972	31.4	10.2	.	.	.	9.3	5.3	.	.	.	.	.	8	9	.	3.9	136	35	.	.	.	.	.	.	.
CENESA-87	48	Female	75.9833	1.66	27.57415202980597	10	No	1	1	6230	310000	26.6	1657.18	9.3	579.39	53.9	3357.97	9.1	566.93	1.1	68.53	2.86022	2.02632	187.065	33.8	10.7	.	.	.	.	.	.	.	.	.	.	10	9	.	.	151	41	.	.	.	.	.	.	.
CENESA-87	48	Female	75.7214	1.66	27.47910747983327	10	No	1	1	6860	418000	32.4	2222.64	7.3	500.78	47.5	3258.5	11.8	809.48	1	68.6	4.43836	1.46605	188.065	33.7	10.7	91.8	29.2	31.8	9.6	5.1	270	240	44	138	394	10	15	7.1	4	115	28	11.8	4.2	5.1	0.3	175	640.4	393.3
CENESA-87	48	Female	76.1167	1.66	27.62253834615571	10	No	1	1	6680	397000	31.1	2077.48	10.8	721.44	47.7	3186.36	9.7	647.96	0.7	46.76	2.87963	1.53376	191.097	34.5	10.9	.	.	.	.	.	.	.	.	.	.	11	11	.	.	123	28	.	.	.	.	.	.	.
CENESA-87	48	Female	77.1214	1.66	27.98716380150551	10	No	1	1	6900	371000	31	2139	11.6	800.4	40.3	2780.7	15.9	1097.1	1.2	82.8	2.67241	1.3	173.446	35.8	11.5	91.6	29.4	32.1	9.9	5.7	.	.	.	.	364	11	8	6.9	3.9	131	38	12.7	4.6	5.3	0.4	162	729.9	411.8
CENESA-87	48	Female	77.2308	1.66	28.02684323950111	10	No	1	1	7470	316000	29.9	2233.53	4.5	336.15	55.9	4175.73	8.4	627.48	1.3	97.11	6.64444	1.86957	141.48	35.1	10.3	.	.	.	9.5	5.4	.	.	.	.	.	12	14	.	4	176	52	.	.	.	.	.	.	.
CENESA-87	48	Female	77.6	1.66	28.16083611554652	10	No	1	1	6800	307000	31.7	2155.6	7.5	510	51.4	3495.2	8.2	557.6	1.2	81.6	4.22667	1.62145	142.42	33	10.6	.	.	.	.	.	.	.	.	.	.	10	8	.	.	172	41	.	.	.	.	.	.	.
CENESA-87	48	Female	78.075	1.66	28.33321236754246	10	No	1	1	7190	307000	28.5	2049.15	6.8	488.92	54.6	3925.74	8.7	625.53	1.4	100.66	4.19118	1.91579	149.818	29.8	9.7	93	30.1	32.4	9	6	158	175	36	121	469	17	10	6.8	4	170	42	12.7	4	11.4	0.2	152	791.3	1332
CENESA-87	48	Female	77.7615	1.66	28.21945799881639	10	No	1	1	8890	344000	29.8	2649.22	5	444.5	57.6	5120.64	6.6	586.74	1	88.9	5.96	1.93289	129.85	29.1	9.3	.	.	.	.	.	.	.	.	.	.	8	11	.	.	175	40	.	.	.	.	.	.	.
CENESA-87	49	Female	77.7923	1.66	28.23062407182018	10	No	1	1	7170	363000	30.8	2208.36	5.7	408.69	49.7	3563.49	12.3	881.91	1.5	107.55	5.40351	1.61364	164.375	33.1	10.1	95.6	29.2	30.5	8.9	7.1	.	.	.	.	483	9	12	7.1	4.3	154	41	12.5	4.1	9.3	0.3	175	780.3	726.4
CENESA-87	49	Female	77.7462	1.66	28.2138749623145	10	No	1	1	7010	326000	30.8	2159.08	7.2	504.72	49.9	3497.99	10.9	764.09	1.2	84.12	4.27778	1.62013	150.99	31.9	10	.	.	.	.	.	.	.	.	.	.	10	10	.	.	149	35	.	.	.	.	.	.	.
CENESA-87	49	Female	76.9143	1.66	27.91199220289074	11	No	1	1	6110	341000	29.3	1790.23	7	427.7	53.6	3274.96	8.8	537.68	1.3	79.43	4.18571	1.82935	190.478	29.8	9.3	.	.	.	9	5.2	.	.	.	.	.	8	7	.	3.9	108	27	.	.	.	.	.	.	.
CENESA-87	49	Female	77.2667	1.66	28.03987032467218	11	No	1	1	6230	310000	26.6	1657.18	9.3	579.39	53.9	3357.97	9.1	566.93	1.1	68.53	2.86022	2.02632	187.065	33.8	10.7	.	.	.	.	.	.	.	.	.	.	10	9	.	.	151	41	.	.	.	.	.	.	.
CENESA-87	49	Female	76.1	1.66	27.61649005661199	11	No	1	1	6860	418000	32.4	2222.64	7.3	500.78	47.5	3258.5	11.8	809.48	1	68.6	4.43836	1.46605	188.065	33.7	10.7	91.8	29.2	31.8	9.6	5.1	270	240	44	138	394	10	15	7.1	4	115	28	11.8	4.2	5.1	0.3	175	640.4	393.3
CENESA-87	49	Female	76.0667	1.66	27.60439347752456	11	No	1	1	6250	302000	35	2187.5	7.7	481.25	48.3	3018.75	6.9	431.25	2.1	131.25	4.54545	1.38	138.057	35.6	11.5	.	.	.	.	.	259	224	34	141	.	14	10	.	.	127	38	.	.	.	.	.	.	.
CENESA-87	49	Female	76.2333	1.66	27.66487637296173	11	No	1	1	6660	286000	35.4	2357.64	7.2	479.52	50.2	3343.32	6	399.6	1.2	79.92	4.91667	1.41808	121.308	33.8	11.1	95.7	31.3	32.7	9	6	.	.	.	.	207	17	11	6.8	3.9	165	39	13.2	4	8.9	0.36	171	698.1	843.8
CENESA-87	49	Female	76.2	1.66	27.6527797938743	11	No	1	1	6290	294000	34.9	2195.21	8.5	534.65	50	3145	5.4	339.66	1.2	75.48	4.10588	1.43266	133.928	36.5	11.7	.	.	.	.	.	.	.	.	.	.	16	8	.	.	157	46	.	.	.	.	.	.	.
CENESA-87	49	Female	76.3333	1.66	27.70116611022403	11	No	1	1	7580	290000	30.3	2296.74	8	606.4	56	4244.8	4.7	356.26	1	75.8	3.7875	1.84818	126.266	32.3	10.3	.	.	.	9.1	4.5	.	.	.	.	.	31	13	.	4	147	33	.	.	.	.	.	.	.
CENESA-87	49	Female	75.0667	1.66	27.24149610490153	11	No	1	1	6680	271000	34.3	2291.24	6.6	440.88	51.1	3413.48	6.3	420.84	1.7	113.56	5.19697	1.4898	118.277	28.9	9.4	.	.	.	.	.	.	.	.	.	.	24	12	.	.	154	34	.	.	.	.	.	.	.
CENESA-87	49	Female	75	1.66	27.21730294672667	11	No	1	1	6410	304000	34.2	2192.22	8.8	564.08	51	3269.1	5	320.5	1	64.1	3.88636	1.49123	138.672	31.2	10.1	94.6	30.7	32.5	9.1	5	157	162	47	97	218	29	17	6.9	4.2	167	45	12.3	3.8	12	0.13	187	710.2	938.2
CENESA-87	49	Female	74.4	1.66	26.99956452315285	11	No	1	1	6500	227000	40.8	2652	9.7	630.5	41.2	2678	7.3	474.5	1	65	4.20619	1.0098	85.5958	28.2	9.3	.	.	.	.	.	.	.	.	.	.	25	21	.	.	149	46	.	.	.	.	.	.	.
CENESA-87	50	Female	74.2	1.66	26.92698504862825	11	No	1	1	5920	267000	39.3	2326.56	6	355.2	47.9	2835.68	5.9	349.28	0.9	53.28	6.55	1.21883	114.762	31.7	10.2	95.1	30.5	32.1	.	6.8	.	.	.	.	227	9	11	7.2	4.3	169	46	12.5	3.9	17.4	0.11	183	747.6	1043
CENESA-87	50	Female	73.5333	1.66	26.68505346687957	11	No	1	1	6410	292000	31	1987.1	4.7	301.27	56.8	3640.88	6.1	391.01	1.4	89.74	6.59574	1.83226	146.948	30.9	9.6	.	.	.	.	.	.	.	.	.	.	8	10	.	.	159	36	.	.	.	.	.	.	.
CENESA-87	50	Female	73.5333	1.66	26.68505346687957	12	No	1	1	5430	296000	34.1	1851.63	6.3	342.09	51.4	2791.02	6.5	352.95	1.7	92.31	5.4127	1.50733	159.859	29.1	9.4	.	.	.	9.2	6.5	.	.	.	.	.	8	9	.	4.1	162	39	.	.	.	.	.	.	.
CENESA-87	50	Female	73.2667	1.66	26.5882808341801	12	No	1	1	6340	288000	29.7	1882.98	5.9	374.06	57.3	3632.82	5.6	355.04	1.5	95.1	5.0339	1.92929	152.949	32.1	10.1	.	.	.	.	.	.	.	.	.	.	8	11	.	.	140	.	.	.	.	.	.	.	.
CENESA-87	50	Female	73.7667	1.66	26.76972952049161	12	No	1	1	5990	278000	35	2096.5	5.6	335.44	53	3174.7	5.3	317.47	1.1	65.89	6.25	1.51429	132.602	40	11.9	.	.	.	.	.	.	.	.	.	.	11	11	.	.	211	49	.	.	.	.	.	.	.
CENESA-87	50	Female	74.3667	1.66	26.98746794406542	12	No	1	1	6400	296000	36.4	2329.6	7.3	467.2	49.6	3174.4	5.4	345.6	1.3	83.2	4.9863	1.36264	127.06	38.6	12.5	.	.	.	9.5	7.5	.	.	.	.	.	11	10	.	.	178	39	.	.	.	.	.	969.6	815.6
CENESA-87	50	Female	74.8333	1.66	27.1568200512895	12	No	1	1	6420	305000	32.9	2112.18	8.9	571.38	52.6	3376.92	4.6	295.32	1	64.2	3.69663	1.59878	144.401	36.5	.	.	.	.	.	.	.	.	.	.	.	10	9	.	.	201	52	.	.	.	.	.	.	.
CENESA-87	50	Female	75.6667	1.66	27.45923452847535	12	No	1	1	6990	299000	34.4	2404.56	8.4	587.16	51.1	3571.89	4.8	335.52	1.3	90.87	4.09524	1.48547	124.347	36	11.4	97.2	30.9	31.8	9.1	8.6	161	212	49	135	191	10	12	7.2	4.1	194	42	12.5	3.6	15	0.15	213	923.8	1148
CENESA-87	50	Female	76	1.66	27.58020031934969	12	No	1	1	6370	315000	32.4	2063.88	6.7	426.79	54.9	3497.13	4.8	305.76	1.2	76.44	4.83582	1.69444	152.625	34.3	11.4	.	.	.	.	.	.	.	.	.	.	10	10	.	.	194	40	.	.	.	.	.	.	.
[truncated: 822 more rows]
[truncated: 8 more columns]

## Sheet: Dictionary
	Original Header	English Translation
	Patient ID	Pacient Code
	Sampling	Sampling
	Age	Age
	Sex	Sex
	Weight	Weight
	Height	Height
	BMI	Body Mass Index
[truncated: 52 more rows]
